# Supplementary material for: Distinct gene networks modulate floral induction of autonomous maize and photoperiod-dependent teosinte
Source: J Exp Bot. 2018 Apr 24;69(12):2937–52. doi: 10.1093/jxb/ery110 (PMC5972621; doi:10.1093/jxb/ery110)
Supplement: Supplementary Table S1 [file ery110_suppl_supplementary_table_s1.xlsx]

## Sheet: Table S1
gene	locus	sample_1	sample_2	status	value_1	value_2	log2(fold_change)	test_stat	p_value	q_value	significant
VP14	1:250953387-250956063	SD_ML	NB_ML	OK	2.92338	0.670621	-2.12407	-3.048	5e-05	0.000248954	yes
TUBB5	3:47738974-47742300	SD_ML	NB_ML	OK	1.40092	3.96379	1.50051	1.89756	0.0005	0.00204683	yes
TS2	1:46683463-46684885	SD_ML	NB_ML	OK	5.12979	1.49111	-1.78251	-2.65707	0.00065	0.00258555	yes
TIP2-1	4:152458300-152459746	SD_ML	NB_ML	OK	7.66171	2.27997	-1.74865	-3.21561	0.00035	0.0014878	yes
TIP1-2	8:156113367-156114570	SD_ML	NB_ML	OK	5.05107	0.36592	-3.78699	-3.319	0.0078	0.023106	yes
RPS28	1:46692043-46694044	SD_ML	NB_ML	OK	107.759	149.634	0.473635	1.27911	0.0137	0.0375761	yes
RBCS	4:190228050-190230534	SD_ML	NB_ML	OK	129.232	84.5806	-0.611568	-1.38177	0.0131	0.0361463	yes
RBCL	6:160977894-160984966	SD_ML	NB_ML	OK	58.5435	105.819	0.854021	1.91957	0.0024	0.00824528	yes
PSBZ	5:210341356-210343220	SD_ML	NB_ML	OK	47.5595	34.4118	-0.466828	-1.7264	0.0173	0.0459444	yes
PIP2-5	2:28493203-28495467	SD_ML	NB_ML	OK	4.46553	2.00312	-1.15658	-1.86362	0.0118	0.0330291	yes
PIP2-4	5:195239678-195242694	SD_ML	NB_ML	OK	10.1781	2.00496	-2.34382	-4.30732	5e-05	0.000248954	yes
PIP2-2	2:169186911-169190423	SD_ML	NB_ML	OK	29.6307	17.7699	-0.737658	-2.13041	0.00055	0.00222796	yes
PIP2-1,PIP2-6	7:41435005-41555454	SD_ML	NB_ML	OK	29.1093	13.7299	-1.08417	-2.64575	5e-05	0.000248954	yes
PIP1-5	4:170004632-170006133	SD_ML	NB_ML	OK	137.826	61.4107	-1.16628	-3.86521	5e-05	0.000248954	yes
NIR	4:178613062-178616921	SD_ML	NB_ML	OK	50.3571	34.7295	-0.536034	-1.4181	0.0095	0.0273922	yes
NIP2-2	6:113136257-113140405	SD_ML	NB_ML	OK	53.3159	26.9604	-0.983722	-3.0512	5e-05	0.000248954	yes
NIP2-1	5:206972500-206976357	SD_ML	NB_ML	OK	10.6355	6.93687	-0.616537	-1.40275	0.01435	0.0391118	yes
NDHJ	3:109831162-109832253	SD_ML	NB_ML	OK	5.12424	9.89989	0.950075	2.11586	0.0051	0.015954	yes
IRL	3:30997052-30998561	SD_ML	NB_ML	OK	21.365	12.5024	-0.773046	-1.68223	0.0031	0.0103135	yes
HSP70	8:168506538-168509902	SD_ML	NB_ML	OK	10.1297	5.17996	-0.967577	-2.24332	5e-05	0.000248954	yes
H4C7	2:14732306-14733163	SD_ML	NB_ML	OK	4.66094	0.985907	-2.2411	-1.04903	0.0081	0.0238751	yes
GRMZM6G837083	scaffold_177:848-1567	SD_ML	NB_ML	OK	48.5701	79.9599	0.719209	2.88825	0.0006	0.00240491	yes
GRMZM6G832911	scaffold_256:0-1448	SD_ML	NB_ML	OK	4.13837	9.46495	1.19353	1.90299	0.0095	0.0273922	yes
GRMZM6G734131	scaffold_26:0-2656	SD_ML	NB_ML	OK	12.9893	23.5656	0.859362	2.5633	5e-05	0.000248954	yes
GRMZM6G706391	scaffold_299:2-4468	SD_ML	NB_ML	OK	14.3907	31.4011	1.12567	3.05954	5e-05	0.000248954	yes
GRMZM6G654251	2:173431736-173433791	SD_ML	NB_ML	OK	18.3676	31.6671	0.785824	1.90826	0.0009	0.0034606	yes
GRMZM6G423719	scaffold_176:1-785	SD_ML	NB_ML	OK	3.14067	11.8618	1.91718	3.09385	0.00275	0.00929092	yes
GRMZM6G182520	scaffold_288:1498-2874	SD_ML	NB_ML	OK	79.6843	143.118	0.844838	1.98752	0.0004	0.00167649	yes
GRMZM6G056015	3:205331970-205333959	SD_ML	NB_ML	OK	6.95413	2.93787	-1.2431	-2.16537	0.0024	0.00824528	yes
GRMZM6G040576	scaffold_391:405-2129	SD_ML	NB_ML	OK	18.381	12.1751	-0.594278	-1.5525	0.01485	0.0402751	yes
GRMZM5G895554	9:148216685-148223515	SD_ML	NB_ML	OK	6.86802	3.90264	-0.815443	-1.46037	0.00455	0.0144498	yes
GRMZM5G895188	1:232709949-232718420	SD_ML	NB_ML	OK	11.1121	6.25236	-0.829653	-1.96912	0.0002	0.000897364	yes
GRMZM5G893976	8:15276413-15280931	SD_ML	NB_ML	OK	8.07151	4.15992	-0.956284	-1.60927	0.0059	0.0181005	yes
GRMZM5G892742	4:18709240-18717139	SD_ML	NB_ML	OK	24.4683	16.9588	-0.528878	-1.43084	0.0098	0.0281287	yes
GRMZM5G886257	6:130314703-130318327	SD_ML	NB_ML	OK	23.8074	10.701	-1.15367	-3.33615	5e-05	0.000248954	yes
GRMZM5G883813	1:128710819-128713664	SD_ML	NB_ML	OK	1.81545	5.44492	1.58458	1.9435	0.00325	0.0107504	yes
GRMZM5G881044	5:184540028-184543768	SD_ML	NB_ML	OK	1.52042	4.79133	1.65596	2.45009	0.0001	0.000475437	yes
GRMZM5G878607	4:241365726-241367439	SD_ML	NB_ML	OK	14.5158	8.10145	-0.841375	-1.6907	0.001	0.00380093	yes
GRMZM5G877104	7:129151466-129263143	SD_ML	NB_ML	OK	1.8658	4.53	1.27971	2.20221	0.00025	0.00109834	yes
GRMZM5G876379	2:177589-179372	SD_ML	NB_ML	OK	24.106	13.0919	-0.880716	-2.78281	5e-05	0.000248954	yes
GRMZM5G875735	2:10148596-10151129	SD_ML	NB_ML	OK	121.358	81.1534	-0.580542	-1.60297	0.00415	0.013333	yes
GRMZM5G874955	3:224547412-224550948	SD_ML	NB_ML	OK	2.0309	0.566695	-1.84148	-2.2261	0.0016	0.00577329	yes
GRMZM5G874734	2:113571184-113573734	SD_ML	NB_ML	OK	4.38533	10.8829	1.3113	2.95721	5e-05	0.000248954	yes
GRMZM5G873581	8:150462354-150464471	SD_ML	NB_ML	OK	2.91795	14.213	2.28418	1.76512	0.00465	0.0147237	yes
GRMZM5G872417	6:162862268-162867072	SD_ML	NB_ML	OK	7.75551	12.3679	0.673309	1.60595	0.0124	0.0344811	yes
GRMZM5G872256	9:134152465-134154240	SD_ML	NB_ML	OK	79.3771	47.6211	-0.737122	-2.04609	0.00015	0.000690243	yes
GRMZM5G871542	7:148962511-148964297	SD_ML	NB_ML	OK	12.2836	26.1238	1.08863	1.6242	0.0065	0.0196998	yes
GRMZM5G871347	3:1260776-1262611	SD_ML	NB_ML	OK	2.45423	0.536346	-2.19404	-1.72736	0.00185	0.00655742	yes
GRMZM5G870342	2:10671617-10672229	SD_ML	NB_ML	OK	17.2	9.47333	-0.860461	-2.16201	0.0169	0.0450058	yes
GRMZM5G870077	4:11719856-11721809	SD_ML	NB_ML	OK	24.2687	35.5012	0.54877	1.7887	0.00575	0.017693	yes
GRMZM5G866954	3:175734268-175738021	SD_ML	NB_ML	OK	4.03254	2.40197	-0.74747	-1.22377	0.01535	0.0414119	yes
GRMZM5G864166	8:135301726-135306667	SD_ML	NB_ML	OK	10.362	16.9216	0.707563	1.7797	0.0011	0.00413758	yes
GRMZM5G863837	6:51884968-51885410	SD_ML	NB_ML	OK	19.6402	38.3942	0.967078	3.36285	0.0039	0.0126251	yes
GRMZM5G863645	1:269350250-269355402	SD_ML	NB_ML	OK	3.25942	1.75234	-0.895331	-1.79698	0.00485	0.0152807	yes
GRMZM5G863596	3:203014804-203037600	SD_ML	NB_ML	OK	9.47977	13.9181	0.554042	1.44373	0.00475	0.0150044	yes
GRMZM5G862355	6:97278293-97280551	SD_ML	NB_ML	OK	3.24226	1.26726	-1.35529	-1.90207	0.00635	0.0192994	yes
GRMZM5G861268	6:1870423-1872283	SD_ML	NB_ML	OK	4.99186	8.72288	0.805227	1.94625	0.00225	0.00778409	yes
GRMZM5G859316	1:251200555-251205022	SD_ML	NB_ML	OK	2.12089	0.550829	-1.945	-1.77329	0.0044	0.014036	yes
GRMZM5G856297	6:151081202-151086854	SD_ML	NB_ML	OK	1.99838	5.62806	1.49381	1.77535	0.0042	0.0134777	yes
GRMZM5G855343	Pt:140067-140361	SD_ML	NB_ML	OK	29.181	53.4198	0.872348	3.65249	0.0185	0.0486397	yes
GRMZM5G852177	1:172922608-172926566	SD_ML	NB_ML	OK	0.860633	2.25609	1.39036	1.66503	0.0175	0.046388	yes
GRMZM5G850027	10:72592942-72593763	SD_ML	NB_ML	OK	19.3356	31.8822	0.721493	1.53397	0.00435	0.0138961	yes
GRMZM5G850015	2:236197692-236199063	SD_ML	NB_ML	OK	13.9521	9.1713	-0.605285	-1.6483	0.01475	0.0400459	yes
GRMZM5G845366	5:12392957-12396395	SD_ML	NB_ML	OK	1.93868	1.00211	-0.952041	-1.27736	0.0176	0.0466131	yes
GRMZM5G844703	1:217503174-217504727	SD_ML	NB_ML	OK	14.9186	8.71033	-0.776311	-2.09041	0.0024	0.00824528	yes
GRMZM5G844562	5:99030277-99034633	SD_ML	NB_ML	OK	21.6512	10.7439	-1.01093	-2.54511	5e-05	0.000248954	yes
GRMZM5G842965	8:36145100-36147048	SD_ML	NB_ML	OK	2.44505	0	#NAME?	#NAME?	5e-05	0.000248954	yes
GRMZM5G841900	5:215555705-215558260	SD_ML	NB_ML	OK	8.80558	14.2369	0.693145	1.42687	0.0087	0.0253778	yes
GRMZM5G841142	6:121491540-121495029	SD_ML	NB_ML	OK	8.35082	4.6025	-0.8595	-1.57307	0.00455	0.0144498	yes
GRMZM5G836174	8:154976914-154978364	SD_ML	NB_ML	OK	31.7605	19.5026	-0.70357	-1.38355	0.01325	0.0365049	yes
GRMZM5G835235	3:34948700-34953258	SD_ML	NB_ML	OK	13.7533	5.70996	-1.26822	-2.64944	5e-05	0.000248954	yes
GRMZM5G834658	5:96344218-96345750	SD_ML	NB_ML	OK	3.90448	8.46707	1.11673	2.03788	0.0006	0.00240491	yes
GRMZM5G833578	4:223176155-223177678	SD_ML	NB_ML	OK	0	2.20531	inf	#NAME?	5e-05	0.000248954	yes
GRMZM5G833032	5:196333258-196347414	SD_ML	NB_ML	OK	6.6953	3.65194	-0.874487	-1.7527	0.00175	0.00624579	yes
GRMZM5G832989	5:205359912-205366179	SD_ML	NB_ML	OK	2.11592	0.860304	-1.29836	-1.58386	0.00445	0.0141813	yes
GRMZM5G830596	8:93809590-93810656	SD_ML	NB_ML	OK	4.37734	0	#NAME?	#NAME?	0.00035	0.0014878	yes
GRMZM5G829840	2:6642457-6645990	SD_ML	NB_ML	OK	27.9043	43.2981	0.633819	1.53016	0.0021	0.00732926	yes
GRMZM5G827496	6:146885594-146888880	SD_ML	NB_ML	OK	3.79275	0.611905	-2.63186	-3.34631	5e-05	0.000248954	yes
GRMZM5G825515	9:25277886-25282065	SD_ML	NB_ML	OK	8.39633	3.75421	-1.16125	-2.63029	5e-05	0.000248954	yes
GRMZM5G821637	1:298766991-298771703	SD_ML	NB_ML	OK	51.7716	25.433	-1.02546	-2.85738	5e-05	0.000248954	yes
GRMZM5G821611	4:46647186-46652116	SD_ML	NB_ML	OK	6.33052	3.95515	-0.678593	-1.40655	0.01005	0.0287646	yes
GRMZM5G820122	1:9298048-9302044	SD_ML	NB_ML	OK	7.78727	4.61811	-0.753816	-1.91923	0.0009	0.0034606	yes
GRMZM5G819464	5:21386078-21387656	SD_ML	NB_ML	OK	5.02688	2.27099	-1.14634	-2.10975	0.0047	0.0148625	yes
GRMZM5G819140,GRMZM5G876518	8:136367208-136373938	SD_ML	NB_ML	OK	5.41694	16.6515	1.6201	2.78524	5e-05	0.000248954	yes
GRMZM5G818431	1:32582727-32587100	SD_ML	NB_ML	OK	7.7527	4.04168	-0.939744	-1.33963	0.01205	0.0336484	yes
GRMZM5G815358	1:17667663-17669732	SD_ML	NB_ML	OK	2.86573	7.89857	1.46269	2.49848	5e-05	0.000248954	yes
GRMZM5G814945	5:171310255-171314267	SD_ML	NB_ML	OK	2.01424	1.06362	-0.921254	-1.27454	0.0144	0.0392327	yes
GRMZM5G813886	1:11984968-11991527	SD_ML	NB_ML	OK	34.1771	19.5261	-0.807624	-2.16644	0.00015	0.000690243	yes
GRMZM5G813363	6:132808056-132811127	SD_ML	NB_ML	OK	1.31507	3.01556	1.19728	1.5233	0.0079	0.0233661	yes
GRMZM5G806622	8:170702663-170704254	SD_ML	NB_ML	OK	7.13687	3.79362	-0.911718	-1.75277	0.0124	0.0344811	yes
GRMZM5G803874	10:138512811-138515509	SD_ML	NB_ML	OK	21.5305	31.7123	0.558661	1.49525	0.0041	0.0131915	yes
GRMZM5G802899	8:123967986-123969291	SD_ML	NB_ML	OK	7.25811	3.87668	-0.904773	-1.85009	0.0068	0.0204766	yes
GRMZM5G801949	7:157477244-157479675	SD_ML	NB_ML	OK	31.5922	22.14	-0.512912	-1.448	0.0157	0.0422259	yes
GRMZM5G801627	6:132847403-132849278	SD_ML	NB_ML	OK	7.17638	4.36526	-0.717189	-1.48967	0.00975	0.0280084	yes
GRMZM5G801076	5:208789740-208792799	SD_ML	NB_ML	OK	9.2513	5.31626	-0.799244	-1.44374	0.00815	0.0240008	yes
GRMZM5G800586	3:200503798-200505886	SD_ML	NB_ML	OK	18.5797	9.02914	-1.04107	-2.89203	5e-05	0.000248954	yes
GRMZM2G590333	4:215441414-215445676	SD_ML	NB_ML	OK	7.68859	12.3654	0.685521	1.54074	0.0047	0.0148625	yes
GRMZM2G578572	8:56894765-56906892	SD_ML	NB_ML	OK	12.4932	8.66754	-0.527453	-1.19377	0.0148	0.0401571	yes
GRMZM2G555972	9:148633735-148635437	SD_ML	NB_ML	OK	15.4574	27.0342	0.806484	2.08133	0.0012	0.00447151	yes
GRMZM2G519152	7:91189415-91236789	SD_ML	NB_ML	OK	1.82306	12.0686	2.72682	2.52208	0.0117	0.0327913	yes
GRMZM2G505380	2:23587000-23592019	SD_ML	NB_ML	OK	1.65707	3.60371	1.12085	1.76497	0.004	0.0129086	yes
GRMZM2G494514	5:166367120-166375373	SD_ML	NB_ML	OK	3.53193	5.61979	0.670061	1.28986	0.01655	0.0441923	yes
GRMZM2G493395	7:14086685-14089909	SD_ML	NB_ML	OK	14.4126	9.70504	-0.570525	-1.35784	0.01385	0.0379295	yes
GRMZM2G489119	3:222927611-222932215	SD_ML	NB_ML	OK	12.0329	22.4799	0.901652	2.0879	0.00015	0.000690243	yes
GRMZM2G484344	5:77282512-77285857	SD_ML	NB_ML	OK	5.79929	10.1294	0.804598	1.74159	0.00195	0.00686938	yes
GRMZM2G483598	6:14357579-14358669	SD_ML	NB_ML	OK	16.8669	48.4652	1.52275	4.77107	5e-05	0.000248954	yes
GRMZM2G481261	6:163371257-163377635	SD_ML	NB_ML	OK	18.9645	12.2241	-0.633565	-1.34064	0.0154	0.0415246	yes
GRMZM2G479906	7:92104443-92114777	SD_ML	NB_ML	OK	5.21722	7.58242	0.539376	1.387	0.0102	0.02911	yes
GRMZM2G479760	5:210071286-210100747	SD_ML	NB_ML	OK	4.44878	2.32613	-0.935478	-1.49302	0.0076	0.0225834	yes
GRMZM2G479546	2:70910646-70916161	SD_ML	NB_ML	OK	10.5199	5.09921	-1.04478	-2.53658	0.0003	0.00129472	yes
GRMZM2G479529	9:151548857-151549671	SD_ML	NB_ML	OK	10.8816	5.21648	-1.06075	-2.23898	0.00595	0.0182322	yes
GRMZM2G479038	3:10690422-10692428	SD_ML	NB_ML	OK	13.0425	4.92305	-1.4056	-3.66884	5e-05	0.000248954	yes
GRMZM2G478568	1:259836587-259838272	SD_ML	NB_ML	OK	50.5452	30.1317	-0.746291	-2.5342	0.0001	0.000475437	yes
GRMZM2G477200	3:199303181-199308120	SD_ML	NB_ML	OK	0.96285	2.69904	1.48706	1.54307	0.0064	0.0194301	yes
GRMZM2G476699	3:26101755-26104591	SD_ML	NB_ML	OK	3.75966	2.06542	-0.864165	-1.40835	0.01155	0.0324241	yes
GRMZM2G476538	5:51694679-51699578	SD_ML	NB_ML	OK	27.9453	17.408	-0.68285	-1.69953	0.0036	0.0117598	yes
GRMZM2G475305	3:1540715-1545189	SD_ML	NB_ML	OK	2.65526	4.32505	0.703861	1.46976	0.0087	0.0253778	yes
GRMZM2G475059	1:8107799-8109879	SD_ML	NB_ML	OK	9.46048	5.38011	-0.814276	-1.48488	0.00755	0.0224552	yes
GRMZM2G475017	8:4955649-4961914	SD_ML	NB_ML	OK	5.61463	3.10626	-0.854011	-1.65185	0.00195	0.00686938	yes
GRMZM2G474755	8:91126488-91127653	SD_ML	NB_ML	OK	11.8919	5.32584	-1.15889	-2.7216	0.00045	0.00186266	yes
GRMZM2G474546	6:160896203-160900119	SD_ML	NB_ML	OK	22.2268	15.5296	-0.517278	-1.3958	0.01465	0.0398192	yes
GRMZM2G474236	2:201564771-201570193	SD_ML	NB_ML	OK	7.14341	11.1869	0.647129	1.52043	0.0079	0.0233661	yes
GRMZM2G472231	3:36304825-36308810	SD_ML	NB_ML	OK	12.6289	7.23124	-0.804412	-1.83756	0.0131	0.0361463	yes
GRMZM2G472167	1:8552956-8556040	SD_ML	NB_ML	OK	5.87878	3.72222	-0.659351	-1.34198	0.0133	0.0366281	yes
GRMZM2G471904	1:42174230-42190383	SD_ML	NB_ML	OK	19.1754	28.027	0.547557	1.44306	0.00655	0.0198324	yes
GRMZM2G471357	9:60950054-60951913	SD_ML	NB_ML	OK	1.6769	3.63287	1.11532	1.41548	0.01155	0.0324241	yes
GRMZM2G469409	7:121216137-121220795	SD_ML	NB_ML	OK	13.1171	5.25216	-1.32047	-2.92366	5e-05	0.000248954	yes
GRMZM2G469111	5:213993538-213996283	SD_ML	NB_ML	OK	6.92863	4.04291	-0.777177	-1.91406	0.00185	0.00655742	yes
GRMZM2G468111	3:201981098-201981984	SD_ML	NB_ML	OK	7.3127	3.30121	-1.14741	-1.93423	0.0085	0.0248812	yes
GRMZM2G465860	scaffold_508:433001-435910	SD_ML	NB_ML	OK	5.32666	10.7151	1.00835	1.25276	0.0188	0.0493199	yes
GRMZM2G465806	1:7592783-7597178	SD_ML	NB_ML	OK	3.59069	1.85154	-0.955539	-1.51906	0.00715	0.0214065	yes
GRMZM2G464491	8:2422790-2428816	SD_ML	NB_ML	OK	3.77211	2.21785	-0.766211	-1.44116	0.00575	0.017693	yes
GRMZM2G463953	9:85230495-85231545	SD_ML	NB_ML	OK	5.7882	2.85804	-1.01809	-1.73232	0.0158	0.04246	yes
GRMZM2G462047	5:203145082-203145756	SD_ML	NB_ML	OK	1.51096	5.81458	1.94421	2.66014	0.009	0.026154	yes
GRMZM2G460860	3:186840259-186841796	SD_ML	NB_ML	OK	3.68341	1.42104	-1.3741	-2.11238	0.0036	0.0117598	yes
GRMZM2G460566	8:159494159-159495366	SD_ML	NB_ML	OK	6.79692	3.12631	-1.12042	-2.09968	0.00505	0.0158203	yes
GRMZM2G460396	5:7366326-7375874	SD_ML	NB_ML	OK	3.79729	2.34957	-0.692575	-1.48738	0.00335	0.0110415	yes
GRMZM2G460383	1:207364506-207366640	SD_ML	NB_ML	OK	4.94712	2.17474	-1.18575	-2.46008	0.0011	0.00413758	yes
GRMZM2G459110	5:203360315-203364930	SD_ML	NB_ML	OK	3.70054	1.05536	-1.81	-2.81704	0.0003	0.00129472	yes
GRMZM2G458549	1:295530300-295537431	SD_ML	NB_ML	OK	12.4953	17.9128	0.519606	1.33939	0.0136	0.0373295	yes
GRMZM2G458494	7:13624622-13626638	SD_ML	NB_ML	OK	2.60289	1.01858	-1.35356	-2.06551	0.0054	0.016759	yes
GRMZM2G457929	8:18824449-18826472	SD_ML	NB_ML	OK	13.1412	8.55313	-0.619573	-1.80938	0.00595	0.0182322	yes
GRMZM2G457621	2:1361782-1363354	SD_ML	NB_ML	OK	6.15339	3.6556	-0.751273	-1.54726	0.01645	0.0439559	yes
GRMZM2G456217	1:205466752-205468603	SD_ML	NB_ML	OK	5.57502	3.3556	-0.732407	-1.53387	0.0175	0.046388	yes
GRMZM2G455869	5:10183056-10185240	SD_ML	NB_ML	OK	2.41392	0.883325	-1.45036	-1.18946	0.01735	0.0460519	yes
GRMZM2G455676	3:153679572-153683598	SD_ML	NB_ML	OK	7.58308	3.68563	-1.04087	-1.82155	0.0176	0.0466131	yes
GRMZM2G455440	5:139851115-139851820	SD_ML	NB_ML	OK	12.8863	2.63807	-2.28828	-3.73498	0.0001	0.000475437	yes
GRMZM2G455075	7:151229996-151231882	SD_ML	NB_ML	OK	3.13087	1.27145	-1.3001	-1.91051	0.003	0.0100228	yes
GRMZM2G451314	5:170458850-170463366	SD_ML	NB_ML	OK	37.1892	20.7325	-0.842989	-2.26631	5e-05	0.000248954	yes
GRMZM2G450125	1:9051957-9054939	SD_ML	NB_ML	OK	65.9411	20.3859	-1.6936	-4.68445	5e-05	0.000248954	yes
GRMZM2G449681	8:109740014-109742387	SD_ML	NB_ML	OK	21.2998	10.9766	-0.956407	-2.56446	5e-05	0.000248954	yes
GRMZM2G447785	2:38711301-38712712	SD_ML	NB_ML	OK	37.306	20.6664	-0.852121	-2.09763	0.00045	0.00186266	yes
GRMZM2G446213	9:113499411-113501494	SD_ML	NB_ML	OK	3.02708	1.21715	-1.31442	-2.05319	0.0032	0.0106043	yes
GRMZM2G445634	1:16791539-16792462	SD_ML	NB_ML	OK	171.694	96.7294	-0.827817	-3.13749	0.0001	0.000475437	yes
GRMZM2G443453	1:270723657-270729322	SD_ML	NB_ML	OK	7.91891	3.69564	-1.09948	-2.03252	0.0003	0.00129472	yes
GRMZM2G442523	2:43999017-44007551	SD_ML	NB_ML	OK	4.47526	1.67902	-1.41435	-2.25385	0.001	0.00380093	yes
GRMZM2G441541	4:191928759-191933957	SD_ML	NB_ML	OK	13.0384	8.48019	-0.620599	-1.55399	0.005	0.0156853	yes
GRMZM2G441144	4:177375524-177378440	SD_ML	NB_ML	OK	14.9919	31.1982	1.05728	1.7885	0.00095	0.003631	yes
GRMZM2G439195	5:15816564-15818557	SD_ML	NB_ML	OK	6.66445	3.27462	-1.02516	-2.2834	0.0008	0.00311467	yes
GRMZM2G438202	10:141249355-141251027	SD_ML	NB_ML	OK	11.9124	4.23972	-1.49043	-3.84204	5e-05	0.000248954	yes
GRMZM2G437912	2:59667645-59669581	SD_ML	NB_ML	OK	12.9196	5.44604	-1.24628	-3.25144	5e-05	0.000248954	yes
GRMZM2G437445	2:233563273-233565668	SD_ML	NB_ML	OK	2.15311	4.69598	1.125	1.97802	0.00225	0.00778409	yes
GRMZM2G436710	5:24235330-24239514	SD_ML	NB_ML	OK	17.0268	26.6267	0.645067	1.73703	0.0024	0.00824528	yes
GRMZM2G436295	3:181619314-181620140	SD_ML	NB_ML	OK	1.68895	5.07367	1.58691	2.2212	0.00875	0.0255062	yes
GRMZM2G434557	2:25011900-25013145	SD_ML	NB_ML	OK	17.3282	9.89202	-0.808787	-2.33356	0.0015	0.00545121	yes
GRMZM2G433927	2:110821792-110831787	SD_ML	NB_ML	OK	21.8858	59.5934	1.44516	5.18258	5e-05	0.000248954	yes
GRMZM2G431039	7:155109171-155111913	SD_ML	NB_ML	OK	7.20053	2.94792	-1.2884	-2.68317	5e-05	0.000248954	yes
GRMZM2G429940	1:211584367-211586209	SD_ML	NB_ML	OK	10.274	5.67118	-0.85728	-2.20249	0.00095	0.003631	yes
GRMZM2G429396	7:153330869-153331777	SD_ML	NB_ML	OK	12.1126	28.2084	1.21962	3.44041	5e-05	0.000248954	yes
GRMZM2G428964	3:42255857-42260368	SD_ML	NB_ML	OK	3.97669	7.03199	0.822364	1.73818	0.01155	0.0324241	yes
GRMZM2G428905	3:24151408-24154824	SD_ML	NB_ML	OK	2.39465	0.893689	-1.42197	-1.23448	0.01515	0.0409528	yes
GRMZM2G428518	6:91781870-91798049	SD_ML	NB_ML	OK	8.4942	5.59766	-0.601654	-1.39317	0.0127	0.0351753	yes
GRMZM2G428391	1:41105575-41111313	SD_ML	NB_ML	OK	108.936	41.7009	-1.38533	-3.32621	5e-05	0.000248954	yes
GRMZM2G428386	2:26915450-26922958	SD_ML	NB_ML	OK	5.20643	2.76928	-0.910784	-1.93627	0.00015	0.000690243	yes
GRMZM2G428216	1:165420889-165421476	SD_ML	NB_ML	OK	199.647	129.073	-0.629264	-2.43569	0.0019	0.00671367	yes
GRMZM2G428096	1:42855655-42857040	SD_ML	NB_ML	OK	6.88267	3.98868	-0.787057	-1.5875	0.01125	0.0316932	yes
GRMZM2G427697	1:281972182-281978540	SD_ML	NB_ML	OK	3.85387	7.02084	0.865338	1.65328	0.0056	0.0172956	yes
GRMZM2G427097	10:134077908-134083866	SD_ML	NB_ML	OK	1.52446	3.38899	1.15256	1.89664	0.00135	0.00496289	yes
GRMZM2G426415	4:7316320-7318702	SD_ML	NB_ML	OK	3.3201	1.63031	-1.02608	-1.89245	0.00585	0.0179639	yes
GRMZM2G425863	1:226333298-226336991	SD_ML	NB_ML	OK	4.91943	2.62153	-0.90808	-1.80915	0.00435	0.0138961	yes
GRMZM2G425774	5:80864870-80872278	SD_ML	NB_ML	OK	7.29473	10.9718	0.588868	1.46704	0.00725	0.0216714	yes
GRMZM2G425482	9:122854002-122855650	SD_ML	NB_ML	OK	2.72372	0.914355	-1.57475	-1.6002	0.0182	0.0479542	yes
GRMZM2G423917	8:159242021-159243697	SD_ML	NB_ML	OK	17.4552	9.49076	-0.879059	-2.69565	0.0003	0.00129472	yes
GRMZM2G423137	4:238899573-238901118	SD_ML	NB_ML	OK	28.3964	15.6638	-0.85827	-1.99688	0.00085	0.0032878	yes
GRMZM2G420715	6:93749501-93750683	SD_ML	NB_ML	OK	4.17334	1.69068	-1.3036	-1.95704	0.0081	0.0238751	yes
GRMZM2G416388	1:273932225-273937442	SD_ML	NB_ML	OK	36.4152	50.9718	0.485158	1.29506	0.018	0.0474925	yes
GRMZM2G414813	7:104912101-104917076	SD_ML	NB_ML	OK	10.1184	6.23739	-0.697965	-1.73734	0.0034	0.011187	yes
GRMZM2G414528	2:187772579-187777754	SD_ML	NB_ML	OK	18.3038	11.0554	-0.727386	-1.90375	0.0005	0.00204683	yes
GRMZM2G413897	3:20595876-20596906	SD_ML	NB_ML	OK	24.7527	10.7878	-1.19818	-3.47701	5e-05	0.000248954	yes
GRMZM2G412601	7:115750688-115752868	SD_ML	NB_ML	OK	1.94506	0.733811	-1.40633	-1.54679	0.0071	0.021274	yes
GRMZM2G412470	6:6320152-6326145	SD_ML	NB_ML	OK	5.55777	8.5506	0.62152	1.37347	0.0106	0.030087	yes
GRMZM2G411084	1:21081861-21082842	SD_ML	NB_ML	OK	6.74286	3.13655	-1.10418	-2.13939	0.01385	0.0379295	yes
GRMZM2G410757	6:25543681-25544587	SD_ML	NB_ML	OK	49.0916	31.6995	-0.631017	-2.25836	0.00265	0.00899353	yes
GRMZM2G408376	9:36908983-36924511	SD_ML	NB_ML	OK	15.584	23.8644	0.614795	1.70924	0.0041	0.0131915	yes
GRMZM2G407223	7:50609278-50610209	SD_ML	NB_ML	OK	5.66438	2.10332	-1.42925	-1.48398	0.00795	0.0234934	yes
GRMZM2G406830	7:7450977-7456597	SD_ML	NB_ML	OK	4.95136	3.03585	-0.705723	-1.61666	0.00285	0.00958274	yes
GRMZM2G406603	9:88263060-88268115	SD_ML	NB_ML	OK	14.3354	8.35176	-0.779432	-1.89316	0.0003	0.00129472	yes
GRMZM2G405094	8:165425515-165426742	SD_ML	NB_ML	OK	4.92062	1.8074	-1.44493	-2.18963	0.0054	0.016759	yes
GRMZM2G400961	2:5465396-5467995	SD_ML	NB_ML	OK	3.90663	7.48306	0.937703	2.3114	0.00015	0.000690243	yes
GRMZM2G400714	1:279979291-279981056	SD_ML	NB_ML	OK	5.58145	1.05085	-2.40909	-3.60832	5e-05	0.000248954	yes
GRMZM2G400268	1:179623958-179629166	SD_ML	NB_ML	OK	9.15287	5.42773	-0.753875	-1.42321	0.0177	0.0468366	yes
GRMZM2G400167	9:77335806-77339475	SD_ML	NB_ML	OK	7.07435	19.3344	1.4505	2.86415	5e-05	0.000248954	yes
GRMZM2G400005	2:161644754-161646159	SD_ML	NB_ML	OK	0.674582	2.6479	1.97278	2.06546	0.01055	0.0299604	yes
GRMZM2G399207	5:202285861-202286994	SD_ML	NB_ML	OK	14.4133	8.17779	-0.817616	-1.60648	0.0049	0.0154182	yes
GRMZM2G399136	5:61552108-61553070	SD_ML	NB_ML	OK	31.6932	45.3771	0.517792	1.67556	0.01815	0.0478349	yes
GRMZM2G398500	5:191144136-191148629	SD_ML	NB_ML	OK	2.56686	11.1217	2.1153	3.40075	5e-05	0.000248954	yes
GRMZM2G397402	5:97537377-97539290	SD_ML	NB_ML	OK	3.38663	1.74398	-0.95747	-1.42194	0.0158	0.04246	yes
GRMZM2G396553	9:23537709-23541078	SD_ML	NB_ML	OK	16.8878	6.08402	-1.47289	-4.55698	5e-05	0.000248954	yes
GRMZM2G394500	10:85654597-85659508	SD_ML	NB_ML	OK	10.4871	6.12354	-0.776177	-1.64519	0.0079	0.0233661	yes
GRMZM2G393349	7:130936525-130937589	SD_ML	NB_ML	OK	5.9047	2.76514	-1.09451	-2.0469	0.0134	0.0368652	yes
GRMZM2G392791	1:180015324-180017868	SD_ML	NB_ML	OK	6.26648	3.61959	-0.791827	-1.53949	0.00695	0.0208723	yes
GRMZM2G392513	10:11408728-11421794	SD_ML	NB_ML	OK	14.6691	5.58906	-1.3921	-2.30018	0.00015	0.000690243	yes
GRMZM2G392125	2:11836451-11838001	SD_ML	NB_ML	OK	13.1461	6.44711	-1.02791	-2.11387	0.0005	0.00204683	yes
GRMZM2G392101	10:147279946-147281251	SD_ML	NB_ML	OK	3.09299	6.02461	0.961863	1.76481	0.0143	0.0389861	yes
GRMZM2G391794	3:91614916-91618846	SD_ML	NB_ML	OK	2.71928	1.34377	-1.01693	-1.73776	0.00325	0.0107504	yes
GRMZM2G389944	4:23212898-23214814	SD_ML	NB_ML	OK	3.49692	1.61235	-1.11692	-1.8515	0.00705	0.0211407	yes
GRMZM2G389582	5:63305823-63308265	SD_ML	NB_ML	OK	1.14227	5.22359	2.19314	3.17724	5e-05	0.000248954	yes
GRMZM2G388045	7:122099529-122102429	SD_ML	NB_ML	OK	2.00865	0.84239	-1.25366	-1.59602	0.00615	0.0187716	yes
GRMZM2G386674	6:159313185-159314511	SD_ML	NB_ML	OK	2.398	0.820386	-1.54746	-1.73503	0.0126	0.0349454	yes
GRMZM2G384528	7:164733506-164734923	SD_ML	NB_ML	OK	11.1259	6.70964	-0.72961	-1.87843	0.0052	0.0162212	yes
GRMZM2G383338	1:251163289-251164559	SD_ML	NB_ML	OK	2.21738	0.411267	-2.43071	-1.71886	0.00665	0.0200832	yes
GRMZM2G383088	10:28396446-28402412	SD_ML	NB_ML	OK	35.593	22.3442	-0.671692	-2.25013	0.0011	0.00413758	yes
GRMZM2G382774	1:71222024-71223617	SD_ML	NB_ML	OK	6.71483	2.54594	-1.39915	-1.612	0.0061	0.0186364	yes
GRMZM2G380088	3:203823954-203825474	SD_ML	NB_ML	OK	6.12607	2.51093	-1.28674	-2.48852	0.00165	0.00593405	yes
GRMZM2G374074	4:239966110-239967227	SD_ML	NB_ML	OK	3.91527	0.962705	-2.02394	-2.64013	0.0071	0.021274	yes
GRMZM2G373435	6:108246771-108249074	SD_ML	NB_ML	OK	2.19121	0.793698	-1.46507	-1.59089	0.00945	0.0272735	yes
GRMZM2G373396	2:58243002-58243915	SD_ML	NB_ML	OK	10.565	5.98125	-0.820776	-1.71889	0.012	0.0335189	yes
GRMZM2G372632	9:124424695-124428135	SD_ML	NB_ML	OK	27.439	41.8265	0.60819	1.80381	0.00225	0.00778409	yes
GRMZM2G371793	6:129970802-129972667	SD_ML	NB_ML	OK	50.031	30.6589	-0.706518	-2.36005	0.0019	0.00671367	yes
GRMZM2G371606	3:220761679-220767180	SD_ML	NB_ML	OK	2.75269	1.24694	-1.14245	-1.79007	0.00275	0.00929092	yes
GRMZM2G371167	5:74437026-74438004	SD_ML	NB_ML	OK	13.4141	4.61079	-1.54067	-3.36766	5e-05	0.000248954	yes
GRMZM2G371079	8:161019191-161020006	SD_ML	NB_ML	OK	4.96765	1.77186	-1.4873	-2.19589	0.01665	0.0444284	yes
GRMZM2G370991	5:186914110-186925851	SD_ML	NB_ML	OK	0.641271	2.40228	1.9054	2.30331	0.00045	0.00186266	yes
GRMZM2G369839	3:225868206-225869130	SD_ML	NB_ML	OK	25.5988	11.1921	-1.1936	-3.79627	5e-05	0.000248954	yes
GRMZM2G369472	1:199674462-199675600	SD_ML	NB_ML	OK	16.2806	5.03835	-1.69213	-3.83254	5e-05	0.000248954	yes
GRMZM2G367941	6:2724247-2725933	SD_ML	NB_ML	OK	6.24302	3.32735	-0.907871	-1.50687	0.01795	0.0473943	yes
GRMZM2G366681	1:296067674-296069043	SD_ML	NB_ML	OK	21.1854	29.6656	0.485724	1.52099	0.01895	0.049656	yes
GRMZM2G366392	4:136094170-136096890	SD_ML	NB_ML	OK	61.2085	43.8765	-0.480282	-1.29297	0.01545	0.0416463	yes
GRMZM2G366150	2:31774019-31782614	SD_ML	NB_ML	OK	21.0267	31.3941	0.578274	1.49266	0.0067	0.02021	yes
GRMZM2G365160	2:212844777-212848625	SD_ML	NB_ML	OK	10.1282	4.05683	-1.31996	-2.25936	0.0001	0.000475437	yes
GRMZM2G364612	8:133761540-133763190	SD_ML	NB_ML	OK	6.13387	3.32055	-0.885375	-1.84562	0.0066	0.0199598	yes
GRMZM2G364366	7:44743636-44744396	SD_ML	NB_ML	OK	216.725	350.468	0.693414	3.30996	0.00055	0.00222796	yes
GRMZM2G363545	1:291051940-291057953	SD_ML	NB_ML	OK	2.51449	1.37233	-0.873638	-1.27174	0.0123	0.0342381	yes
GRMZM2G361847	7:174267255-174273062	SD_ML	NB_ML	OK	10.5429	6.74505	-0.644375	-1.26341	0.01455	0.0395861	yes
GRMZM2G361652	9:32305175-32309221	SD_ML	NB_ML	OK	6.38859	2.98168	-1.09937	-2.36033	0.0001	0.000475437	yes
GRMZM2G360681	6:160816569-160820239	SD_ML	NB_ML	OK	3.39952	1.81638	-0.904267	-1.67739	0.0023	0.00793879	yes
GRMZM2G359581	4:15273693-15274774	SD_ML	NB_ML	OK	41.7778	103.003	1.30188	5.67158	0.0001	0.000475437	yes
GRMZM2G359333	5:64276430-64282115	SD_ML	NB_ML	OK	3.92863	5.88263	0.582433	1.32269	0.01505	0.0407221	yes
GRMZM2G359234	3:181758937-181762907	SD_ML	NB_ML	OK	8.24719	5.58966	-0.561143	-1.32663	0.0168	0.0447695	yes
GRMZM2G359102	4:47562533-47565049	SD_ML	NB_ML	OK	31.1683	19.6939	-0.662327	-1.9423	0.0036	0.0117598	yes
GRMZM2G357631	7:154224695-154225653	SD_ML	NB_ML	OK	14.3462	7.62851	-0.911197	-2.33362	0.00345	0.0113327	yes
GRMZM2G356198	7:150945985-150951381	SD_ML	NB_ML	OK	13.4503	9.17625	-0.551667	-1.33488	0.017	0.0452374	yes
GRMZM2G355752	2:234220401-234221935	SD_ML	NB_ML	OK	26.8657	6.20089	-2.11522	-5.883	5e-05	0.000248954	yes
GRMZM2G355572	3:7938774-7940982	SD_ML	NB_ML	OK	20.8274	5.93178	-1.81195	-4.69434	5e-05	0.000248954	yes
GRMZM2G352607	9:44243519-44250275	SD_ML	NB_ML	OK	11.1752	16.5897	0.569995	1.44639	0.01035	0.0294677	yes
GRMZM2G352415	1:297095585-297098598	SD_ML	NB_ML	OK	30.4306	18.8399	-0.691729	-1.78325	0.00045	0.00186266	yes
GRMZM2G349839	2:221394598-221397950	SD_ML	NB_ML	OK	2.13306	4.4473	1.06	1.68642	0.0102	0.02911	yes
GRMZM2G347280	1:217833920-217836445	SD_ML	NB_ML	OK	19.6915	10.9987	-0.840243	-2.41552	5e-05	0.000248954	yes
GRMZM2G347043	1:292050453-292177404	SD_ML	NB_ML	OK	52.116	20.3715	-1.35517	-1.97381	0.0055	0.0170194	yes
GRMZM2G346455	1:228306303-228318304	SD_ML	NB_ML	OK	21.0438	32.3968	0.622458	1.46086	0.0068	0.0204766	yes
GRMZM2G344388	1:28609935-28611394	SD_ML	NB_ML	OK	24.6211	10.7522	-1.19526	-3.24626	5e-05	0.000248954	yes
GRMZM2G343828	4:196998239-197002405	SD_ML	NB_ML	OK	2.35708	1.10343	-1.095	-1.54566	0.0059	0.0181005	yes
GRMZM2G343149	10:147524978-147527260	SD_ML	NB_ML	OK	9.8128	18.6744	0.928325	2.67807	0.0001	0.000475437	yes
GRMZM2G342685	1:27861840-27869126	SD_ML	NB_ML	OK	8.46693	4.96104	-0.771197	-1.26058	0.01415	0.0386463	yes
GRMZM2G342327	5:215985490-215990474	SD_ML	NB_ML	OK	3.90309	1.81478	-1.10483	-1.76963	0.00025	0.00109834	yes
GRMZM2G341658	9:563755-566860	SD_ML	NB_ML	OK	8.5204	3.95816	-1.10609	-2.54956	5e-05	0.000248954	yes
GRMZM2G340807	6:142752578-142753820	SD_ML	NB_ML	OK	4.60765	1.27585	-1.85258	-2.62858	0.00245	0.0083963	yes
GRMZM2G340656	7:19063720-19101243	SD_ML	NB_ML	OK	15.1185	7.61697	-0.989022	-1.99583	0.0014	0.00512213	yes
GRMZM2G339563	1:10090834-10095173	SD_ML	NB_ML	OK	27.1266	19.5444	-0.472954	-1.47001	0.0142	0.038761	yes
GRMZM2G337594	9:89292908-89294403	SD_ML	NB_ML	OK	31.6312	17.8293	-0.827098	-2.44992	0.0058	0.0178321	yes
GRMZM2G336456	2:182328731-182332990	SD_ML	NB_ML	OK	3.58481	2.39173	-0.583839	-1.14463	0.01885	0.0494289	yes
GRMZM2G336326	10:15410716-15413276	SD_ML	NB_ML	OK	1.13787	2.95817	1.37836	1.8303	0.0113	0.0318147	yes
GRMZM2G334239	6:36485697-36489914	SD_ML	NB_ML	OK	7.88804	4.48523	-0.814485	-1.777	0.00315	0.0104576	yes
GRMZM2G334181	6:36482961-36484116	SD_ML	NB_ML	OK	4.62756	1.84504	-1.3266	-2.10251	0.00805	0.0237466	yes
GRMZM2G334165	7:110325591-110330132	SD_ML	NB_ML	OK	3.78392	2.01657	-0.907978	-1.51825	0.0126	0.0349454	yes
GRMZM2G333049	9:110340191-110341243	SD_ML	NB_ML	OK	15.9738	9.73465	-0.714509	-1.92058	0.00655	0.0198324	yes
GRMZM2G332976	5:3142649-3147891	SD_ML	NB_ML	OK	25.2768	17.8602	-0.501068	-1.34625	0.0182	0.0479542	yes
GRMZM2G330945	9:150256883-150259116	SD_ML	NB_ML	OK	0.783058	3.10503	1.98741	2.00914	0.0009	0.0034606	yes
GRMZM2G330635	10:96774297-96775703	SD_ML	NB_ML	OK	25.8205	18.0506	-0.516468	-1.3877	0.01235	0.0343618	yes
GRMZM2G330049	2:181175309-181177429	SD_ML	NB_ML	OK	2.97755	1.28455	-1.21287	-1.8806	0.0051	0.015954	yes
GRMZM2G326707	5:31900809-31903008	SD_ML	NB_ML	OK	20.9063	14.3446	-0.543429	-1.67449	0.0064	0.0194301	yes
GRMZM2G325008	7:152428021-152438295	SD_ML	NB_ML	OK	3.5351	1.61196	-1.13293	-1.87729	5e-05	0.000248954	yes
GRMZM2G324956	4:239529031-239529824	SD_ML	NB_ML	OK	29.2912	13.3514	-1.13348	-3.25807	5e-05	0.000248954	yes
GRMZM2G324390	1:240149494-240155237	SD_ML	NB_ML	OK	18.3045	12.7924	-0.516914	-1.36389	0.00815	0.0240008	yes
GRMZM2G323013	5:208973868-208978095	SD_ML	NB_ML	OK	3.85781	1.55562	-1.31029	-1.66724	0.0053	0.0164956	yes
GRMZM2G322672	5:81797662-81800162	SD_ML	NB_ML	OK	3.3077	0.929178	-1.8318	-2.1396	0.00815	0.0240008	yes
GRMZM2G321767	2:167121306-167132106	SD_ML	NB_ML	OK	5.92428	2.46546	-1.26478	-2.09261	0.0001	0.000475437	yes
GRMZM2G319781	1:44031695-44034240	SD_ML	NB_ML	OK	6.57152	3.41264	-0.94534	-1.41338	0.00465	0.0147237	yes
GRMZM2G319187	8:157499047-157505111	SD_ML	NB_ML	OK	3.66068	7.06211	0.94799	1.319	0.0156	0.0419936	yes
GRMZM2G318780	1:56787027-56794227	SD_ML	NB_ML	OK	1.54806	3.33347	1.10656	1.62064	0.0019	0.00671367	yes
GRMZM2G315431	7:103904513-103907063	SD_ML	NB_ML	OK	3.3172	1.35493	-1.29175	-2.29057	0.001	0.00380093	yes
GRMZM2G315199	6:156246859-156319603	SD_ML	NB_ML	OK	384.094	202.934	-0.920452	-2.00601	0.0033	0.0108977	yes
GRMZM2G314692	8:66170576-66176738	SD_ML	NB_ML	OK	10.5304	6.63537	-0.666315	-1.29635	0.012	0.0335189	yes
GRMZM2G314396	2:14545462-14553791	SD_ML	NB_ML	OK	4.55748	2.60296	-0.808081	-1.90687	0.0009	0.0034606	yes
GRMZM2G312061	4:15294799-15295265	SD_ML	NB_ML	OK	26.5731	66.1696	1.3162	4.40247	5e-05	0.000248954	yes
GRMZM2G311465	1:47991197-47993404	SD_ML	NB_ML	OK	6.46692	11.699	0.855235	1.7605	0.0035	0.0114743	yes
GRMZM2G311036,GRMZM2G336824	1:66310636-66516428	SD_ML	NB_ML	OK	1.90881	6.33695	1.73112	2.03364	0.00625	0.0190329	yes
GRMZM2G308687	1:285410264-285411865	SD_ML	NB_ML	OK	55.2329	30.9745	-0.834449	-2.6031	5e-05	0.000248954	yes
GRMZM2G308595	9:31218250-31219926	SD_ML	NB_ML	OK	68.0671	47.8686	-0.507878	-1.71327	0.0108	0.0305906	yes
GRMZM2G306105	10:83469812-83470903	SD_ML	NB_ML	OK	410.075	277.474	-0.563538	-1.43042	0.0086	0.0251237	yes
GRMZM2G303964	5:170544068-170545731	SD_ML	NB_ML	OK	6.39497	1.97448	-1.69546	-3.19592	0.0002	0.000897364	yes
GRMZM2G303915	5:208605448-208614441	SD_ML	NB_ML	OK	0.828557	2.09108	1.33558	1.38788	0.01015	0.0289978	yes
GRMZM2G303044	3:5956322-5957602	SD_ML	NB_ML	OK	5.54114	2.00878	-1.46386	-2.513	0.002	0.0070237	yes
GRMZM2G302405	8:53936783-53996634	SD_ML	NB_ML	OK	6.23716	3.73848	-0.738437	-1.30489	0.0109	0.0308353	yes
GRMZM2G302259	4:37053696-37057117	SD_ML	NB_ML	OK	11.4145	7.40489	-0.624318	-1.31228	0.0126	0.0349454	yes
GRMZM2G302074	8:159451658-159453504	SD_ML	NB_ML	OK	37.3465	22.7972	-0.712115	-2.33007	0.00055	0.00222796	yes
GRMZM2G301885	1:23922045-23924321	SD_ML	NB_ML	OK	20.9083	7.4442	-1.48989	-3.96111	5e-05	0.000248954	yes
GRMZM2G301089	1:274801583-274803327	SD_ML	NB_ML	OK	35.2694	17.2074	-1.03539	-2.64272	5e-05	0.000248954	yes
GRMZM2G300375	8:159908808-159917196	SD_ML	NB_ML	OK	6.29899	9.14546	0.537936	1.34235	0.01555	0.0418803	yes
GRMZM2G181546	10:2405083-2406195	SD_ML	NB_ML	OK	23.326	9.22674	-1.33804	-2.33781	0.0001	0.000475437	yes
GRMZM2G181522	5:205332241-205336773	SD_ML	NB_ML	OK	11.62	21.3426	0.877126	2.19863	5e-05	0.000248954	yes
GRMZM2G181371	7:132215973-132217924	SD_ML	NB_ML	OK	6.56408	3.25175	-1.01338	-1.37354	0.01735	0.0460519	yes
GRMZM2G181030	10:134853490-134857160	SD_ML	NB_ML	OK	0.388408	2.89885	2.89984	2.46628	0.0037	0.0120486	yes
GRMZM2G180659	6:6892848-6897889	SD_ML	NB_ML	OK	15.4841	24.2117	0.644917	1.70573	0.00245	0.0083963	yes
GRMZM2G179679	8:112056617-112058333	SD_ML	NB_ML	OK	13.9004	6.79435	-1.03273	-2.11383	0.00055	0.00222796	yes
GRMZM2G179349	3:108721005-108722375	SD_ML	NB_ML	OK	127.041	86.4997	-0.554528	-2.04769	0.007	0.0210055	yes
GRMZM2G179301	6:145279440-145284624	SD_ML	NB_ML	OK	105.923	76.4985	-0.469505	-1.28018	0.0169	0.0450058	yes
GRMZM2G179292	5:59457064-59458960	SD_ML	NB_ML	OK	167.947	102.071	-0.718429	-2.01485	0.00025	0.00109834	yes
GRMZM2G179264	8:123029489-123034176	SD_ML	NB_ML	OK	18.6899	0.491373	-5.2493	-3.49454	0.0289	0.0712882	no
GRMZM2G178958	5:213590123-213594002	SD_ML	NB_ML	OK	21.954	12.7622	-0.782607	-2.13187	0.0002	0.000897364	yes
GRMZM2G178775	9:151532688-151533548	SD_ML	NB_ML	OK	33.683	20.3339	-0.728133	-2.49528	0.0016	0.00577329	yes
GRMZM2G178341	1:287405122-287407517	SD_ML	NB_ML	OK	34.4105	49.5334	0.525552	1.41277	0.00965	0.0277606	yes
GRMZM2G178074	5:214764761-214766299	SD_ML	NB_ML	OK	9.38459	2.67026	-1.81332	-3.11003	5e-05	0.000248954	yes
GRMZM2G177863	5:53104205-53106369	SD_ML	NB_ML	OK	7.16419	12.8018	0.837475	1.75715	0.00135	0.00496289	yes
GRMZM2G177668	4:19134048-19135964	SD_ML	NB_ML	OK	4.77115	2.01249	-1.24536	-2.29245	0.0014	0.00512213	yes
GRMZM2G177575	2:83897092-83903470	SD_ML	NB_ML	OK	4.69522	2.75889	-0.767106	-1.33564	0.01405	0.0384081	yes
GRMZM2G177570	5:51461396-51466756	SD_ML	NB_ML	OK	2.06234	3.46683	0.749331	1.46477	0.0057	0.0175557	yes
GRMZM2G177539	7:37266838-37270477	SD_ML	NB_ML	OK	3.08148	0.958593	-1.68463	-2.19715	0.0019	0.00671367	yes
GRMZM2G177340	10:148200365-148204566	SD_ML	NB_ML	OK	5.03858	1.12146	-2.16764	-2.43482	0.00065	0.00258555	yes
GRMZM2G177104	7:725002-729312	SD_ML	NB_ML	OK	0.772145	5.64765	2.87071	2.91021	0.0001	0.000475437	yes
GRMZM2G177077	10:99381157-99387758	SD_ML	NB_ML	OK	9.6853	6.57985	-0.557741	-1.54075	0.01145	0.0321848	yes
GRMZM2G177050	7:172920910-172923332	SD_ML	NB_ML	OK	6.27469	2.2732	-1.46482	-2.71047	0.0001	0.000475437	yes
GRMZM2G176576	3:166732717-166735438	SD_ML	NB_ML	OK	3.92426	2.1751	-0.851335	-1.51107	0.00805	0.0237466	yes
GRMZM2G176548	1:5434822-5436653	SD_ML	NB_ML	OK	2.182	0.640666	-1.76801	-1.42855	0.01645	0.0439559	yes
GRMZM2G176253	5:177886239-177889881	SD_ML	NB_ML	OK	7.65892	2.245	-1.77043	-3.4082	5e-05	0.000248954	yes
GRMZM2G176206	5:151922861-151926238	SD_ML	NB_ML	OK	13.7173	8.82761	-0.635898	-1.7354	0.00125	0.00463776	yes
GRMZM2G175860	6:148497244-148499159	SD_ML	NB_ML	OK	4.07397	1.91038	-1.09257	-1.45716	0.00725	0.0216714	yes
GRMZM2G175401	10:58402923-58403996	SD_ML	NB_ML	OK	5.63759	2.25701	-1.32066	-2.26058	0.0062	0.0189071	yes
GRMZM2G175362	2:11545165-11550242	SD_ML	NB_ML	OK	3.68579	1.83812	-1.00374	-1.51651	0.00435	0.0138961	yes
GRMZM2G175265,GRMZM2G474769	10:78333990-78392241	SD_ML	NB_ML	OK	45.8171	21.2603	-1.10773	-2.57611	5e-05	0.000248954	yes
GRMZM2G174807	2:18757670-18759694	SD_ML	NB_ML	OK	239.106	131.337	-0.864381	-2.34167	0.00015	0.000690243	yes
GRMZM2G174335	3:226238438-226242286	SD_ML	NB_ML	OK	7.38699	11.0589	0.582145	1.34956	0.01175	0.0329099	yes
GRMZM2G173882	2:237012378-237014288	SD_ML	NB_ML	OK	4.43183	8.24562	0.895725	1.92056	0.00375	0.0121935	yes
GRMZM2G173597	10:124350106-124356220	SD_ML	NB_ML	OK	5.14901	2.66575	-0.949755	-1.6999	0.0036	0.0117598	yes
GRMZM2G173596	5:36976139-36977007	SD_ML	NB_ML	OK	6.6507	2.76091	-1.26836	-2.0371	0.00915	0.0265414	yes
GRMZM2G173563	6:141169507-141176496	SD_ML	NB_ML	OK	14.5864	23.1936	0.669101	1.88667	0.0018	0.00640163	yes
GRMZM2G173534	3:156404565-156407511	SD_ML	NB_ML	OK	2.82838	1.30065	-1.12075	-1.43563	0.01235	0.0343618	yes
GRMZM2G172491	4:3051214-3054036	SD_ML	NB_ML	OK	50.5572	35.8008	-0.497925	-1.42527	0.0126	0.0349454	yes
GRMZM2G172369	2:223959484-223980451	SD_ML	NB_ML	OK	14.7365	25.0285	0.764178	1.85627	0.00085	0.0032878	yes
GRMZM2G172230	5:167978616-167983282	SD_ML	NB_ML	OK	14.9733	9.22284	-0.699108	-1.99132	0.00085	0.0032878	yes
GRMZM2G171569	7:21151567-21162260	SD_ML	NB_ML	OK	9.38641	4.05852	-1.20962	-1.91645	0.00735	0.0219402	yes
GRMZM2G171406	5:190798327-190801698	SD_ML	NB_ML	OK	12.0797	7.75069	-0.640188	-1.32047	0.012	0.0335189	yes
GRMZM2G171387	6:65095741-65096843	SD_ML	NB_ML	OK	70.493	51.0558	-0.465404	-1.35696	0.01855	0.0487527	yes
GRMZM2G171370	2:161590283-161596682	SD_ML	NB_ML	OK	4.79697	1.69851	-1.49785	-1.72835	0.00115	0.0043041	yes
GRMZM2G171179	9:11535024-11537985	SD_ML	NB_ML	OK	8.418	4.99761	-0.75224	-1.62632	0.0036	0.0117598	yes
GRMZM2G170692	5:186845784-186848361	SD_ML	NB_ML	OK	2.91943	4.93245	0.756617	1.54783	0.00815	0.0240008	yes
GRMZM2G170625	6:157860236-157863351	SD_ML	NB_ML	OK	36.431	23.252	-0.647814	-1.37738	0.0114	0.0320597	yes
GRMZM2G170400	6:162503095-162507889	SD_ML	NB_ML	OK	292.784	139.419	-1.07041	-1.94978	0.0004	0.00167649	yes
GRMZM2G170338	5:13407421-13410959	SD_ML	NB_ML	OK	7.27492	1.78046	-2.03068	-2.53465	0.0001	0.000475437	yes
GRMZM2G170008	5:188894547-188899999	SD_ML	NB_ML	OK	37.1816	58.2777	0.648357	1.69217	0.00165	0.00593405	yes
GRMZM2G169927	4:240039042-240048763	SD_ML	NB_ML	OK	2.96983	1.7923	-0.728569	-1.26942	0.0181	0.047719	yes
GRMZM2G169694	2:202063303-202073361	SD_ML	NB_ML	OK	18.5775	11.3564	-0.710055	-1.40072	0.0055	0.0170194	yes
GRMZM2G169458	5:190279422-190283569	SD_ML	NB_ML	OK	2.12945	0.789176	-1.43207	-1.51038	0.005	0.0156853	yes
GRMZM2G169365	9:151083032-151087840	SD_ML	NB_ML	OK	2.90175	4.90541	0.757449	1.35256	0.01295	0.0357866	yes
GRMZM2G169095	2:225001692-225013630	SD_ML	NB_ML	OK	20.3891	29.1277	0.514591	1.43241	0.0081	0.0238751	yes
GRMZM2G169089	6:105027580-105034465	SD_ML	NB_ML	OK	5.37133	3.05354	-0.814798	-1.7196	0.00775	0.0229806	yes
GRMZM2G168502	1:129271435-129274590	SD_ML	NB_ML	OK	36.8339	51.9278	0.495473	1.52488	0.01785	0.0471774	yes
GRMZM2G168301	5:192752303-192757307	SD_ML	NB_ML	OK	8.51081	15.2614	0.842516	1.54378	0.008	0.0236192	yes
GRMZM2G167613	2:109744664-109746224	SD_ML	NB_ML	OK	9.92843	5.04262	-0.977392	-1.96356	0.00085	0.0032878	yes
GRMZM2G167336	9:128676961-128678835	SD_ML	NB_ML	OK	5.02891	2.314	-1.11985	-2.15416	0.00135	0.00496289	yes
GRMZM2G167018	10:61009620-61012269	SD_ML	NB_ML	OK	5.57558	14.4082	1.3697	3.19394	5e-05	0.000248954	yes
GRMZM2G166976	5:196079251-196085120	SD_ML	NB_ML	OK	5.59868	2.48778	-1.17023	-2.61431	5e-05	0.000248954	yes
GRMZM2G166639	10:90488170-90489769	SD_ML	NB_ML	OK	15.0529	8.0936	-0.895183	-1.97935	0.00115	0.0043041	yes
GRMZM2G166297	8:168030485-168032471	SD_ML	NB_ML	OK	6.45474	1.48677	-2.11818	-3.19814	0.0001	0.000475437	yes
GRMZM2G165945	5:81005938-81010994	SD_ML	NB_ML	OK	4.3284	8.10962	0.9058	1.96236	0.00075	0.00293884	yes
GRMZM2G165063	2:61875294-61877099	SD_ML	NB_ML	OK	3.60066	1.65926	-1.11772	-1.85301	0.0103	0.0293501	yes
GRMZM2G165060	2:9359245-9363105	SD_ML	NB_ML	OK	5.94112	2.46185	-1.27099	-2.30065	0.00035	0.0014878	yes
GRMZM2G164649	10:132021388-132027177	SD_ML	NB_ML	OK	49.4985	33.4472	-0.565499	-1.51737	0.00435	0.0138961	yes
GRMZM2G164318	2:15877182-15879464	SD_ML	NB_ML	OK	4.66062	1.83307	-1.34626	-2.33425	0.00215	0.00748262	yes
GRMZM2G164131	5:13514635-13518019	SD_ML	NB_ML	OK	5.62963	2.94577	-0.934398	-1.70603	0.01095	0.0309547	yes
GRMZM2G164074	2:124226585-124228753	SD_ML	NB_ML	OK	9.03782	4.33166	-1.06105	-2.27664	5e-05	0.000248954	yes
GRMZM2G164020	1:288803886-288805620	SD_ML	NB_ML	OK	7.67717	4.01044	-0.936816	-1.86355	0.00235	0.00809277	yes
GRMZM2G163843	8:150104920-150106384	SD_ML	NB_ML	OK	3.81121	1.95933	-0.959888	-1.53926	0.0172	0.0457029	yes
GRMZM2G163809	6:167024317-167029621	SD_ML	NB_ML	OK	32.0984	22.2217	-0.530533	-1.50712	0.00815	0.0240008	yes
GRMZM2G163749	5:212075847-212078728	SD_ML	NB_ML	OK	11.3055	7.31736	-0.627624	-1.80254	0.00345	0.0113327	yes
GRMZM2G163717	4:195964835-195968913	SD_ML	NB_ML	OK	3.076	6.62363	1.10657	2.06888	0.00045	0.00186266	yes
GRMZM2G162690	1:80003682-80008544	SD_ML	NB_ML	OK	4.86096	2.8495	-0.770529	-1.24887	0.01675	0.0446588	yes
GRMZM2G162688	5:189871924-189879082	SD_ML	NB_ML	OK	9.37385	6.16333	-0.604931	-1.51554	0.00825	0.0242536	yes
GRMZM2G162616	7:125414591-125416415	SD_ML	NB_ML	OK	8.32017	5.46401	-0.606653	-1.41039	0.01595	0.0428041	yes
GRMZM2G162598	7:125439124-125444197	SD_ML	NB_ML	OK	2.45927	1.21097	-1.02207	-1.4593	0.00545	0.0168882	yes
GRMZM2G162535	1:21567144-21568044	SD_ML	NB_ML	OK	5.9533	2.25826	-1.39848	-1.79177	0.01245	0.0345933	yes
GRMZM2G162426	9:139025594-139031089	SD_ML	NB_ML	OK	9.45239	6.81047	-0.472925	-1.24234	0.01835	0.0482944	yes
GRMZM2G161932	2:49219184-49222043	SD_ML	NB_ML	OK	7.0149	11.6436	0.731047	1.41014	0.0052	0.0162212	yes
GRMZM2G161809	7:151008862-151014148	SD_ML	NB_ML	OK	4.71923	2.12381	-1.15189	-1.96376	0.002	0.0070237	yes
GRMZM2G161245	1:213144279-213146991	SD_ML	NB_ML	OK	14.5021	6.18655	-1.22905	-2.76685	5e-05	0.000248954	yes
GRMZM2G161169	4:5201671-5204080	SD_ML	NB_ML	OK	2.40444	4.34319	0.853054	1.55699	0.0117	0.0327913	yes
GRMZM2G160710	5:178783528-178784478	SD_ML	NB_ML	OK	20.7317	11.118	-0.898945	-2.36751	0.0006	0.00240491	yes
GRMZM2G160560	1:214158449-214163990	SD_ML	NB_ML	OK	13.8066	20.7039	0.584543	1.58913	0.0079	0.0233661	yes
GRMZM2G160523	2:5219595-5221366	SD_ML	NB_ML	OK	5.33215	3.04864	-0.806551	-1.70563	0.0135	0.0370916	yes
GRMZM2G160354	6:152450868-152451644	SD_ML	NB_ML	OK	15.8315	43.4692	1.45719	4.17855	5e-05	0.000248954	yes
GRMZM2G159759	5:142510281-142513269	SD_ML	NB_ML	OK	9.26322	5.87786	-0.656224	-1.53991	0.01455	0.0395861	yes
GRMZM2G159535	5:208428135-208430824	SD_ML	NB_ML	OK	10.8204	21.2954	0.976793	2.54621	5e-05	0.000248954	yes
GRMZM2G159134	3:186805964-186810898	SD_ML	NB_ML	OK	3.73037	1.99662	-0.901761	-1.16758	0.01575	0.042342	yes
GRMZM2G158809	2:193839443-193845127	SD_ML	NB_ML	OK	9.87406	15.7814	0.676512	1.16483	0.02245	0.0574856	no
GRMZM2G158394	7:176260710-176262411	SD_ML	NB_ML	OK	277.944	158.073	-0.814202	-1.68619	0.0012	0.00447151	yes
GRMZM2G158232	3:20541670-20542514	SD_ML	NB_ML	OK	1.92245	5.52539	1.52313	2.03941	0.0093	0.0269069	yes
GRMZM2G158147	2:113264908-113273161	SD_ML	NB_ML	OK	27.2797	17.3369	-0.653976	-1.88601	0.00185	0.00655742	yes
GRMZM2G158131	5:61024957-61025879	SD_ML	NB_ML	OK	28.0195	14.9949	-0.901961	-2.98575	0.0005	0.00204683	yes
GRMZM2G158117	8:70808376-70809767	SD_ML	NB_ML	OK	14.1795	52.1761	1.87959	5.1864	5e-05	0.000248954	yes
GRMZM2G157716	9:128351183-128353531	SD_ML	NB_ML	OK	10.4588	5.75124	-0.862768	-1.84703	0.0101	0.0288832	yes
GRMZM2G157679	3:180798589-180801759	SD_ML	NB_ML	OK	12.9759	8.1121	-0.677683	-1.72915	0.0014	0.00512213	yes
GRMZM2G157505	7:164496100-164496944	SD_ML	NB_ML	OK	12.3642	19.8438	0.682519	1.92643	0.0115	0.0323057	yes
GRMZM2G157369	4:171570492-171575379	SD_ML	NB_ML	OK	97.7029	61.5246	-0.667239	-1.83956	0.0019	0.00671367	yes
GRMZM2G157127	1:140969720-140971208	SD_ML	NB_ML	OK	10.6435	6.62175	-0.684682	-1.96733	0.0138	0.0378112	yes
GRMZM2G157113	6:116979470-116981601	SD_ML	NB_ML	OK	11.0786	22.7232	1.0364	2.47748	5e-05	0.000248954	yes
GRMZM2G156861	3:168738872-168882335	SD_ML	NB_ML	OK	3.84067	1.65855	-1.21144	-1.99372	0.0003	0.00129472	yes
GRMZM2G156803	4:123355328-123361714	SD_ML	NB_ML	OK	5.66189	3.22533	-0.811836	-1.47074	0.00585	0.0179639	yes
GRMZM2G156517	6:110559558-110562813	SD_ML	NB_ML	OK	39.3747	25.1426	-0.647136	-1.79068	0.0014	0.00512213	yes
GRMZM2G155370	4:238141555-238145187	SD_ML	NB_ML	OK	2.38451	1.11656	-1.09463	-1.61346	0.01035	0.0294677	yes
GRMZM2G155321	3:186439740-186443075	SD_ML	NB_ML	OK	5.45577	8.59766	0.65616	1.4699	0.00845	0.0247544	yes
GRMZM2G155242	1:25282950-25287161	SD_ML	NB_ML	OK	59.4943	32.787	-0.859625	-1.99383	0.0001	0.000475437	yes
GRMZM2G155217	2:7962629-7965982	SD_ML	NB_ML	OK	2.01581	0.966861	-1.05998	-1.44898	0.01755	0.046505	yes
GRMZM2G154789	5:157535808-157536625	SD_ML	NB_ML	OK	27.302	41.2746	0.596247	1.96598	0.0093	0.0269069	yes
GRMZM2G154752	7:123635275-123637214	SD_ML	NB_ML	OK	4.98092	2.9115	-0.774652	-1.55926	0.0165	0.0440747	yes
GRMZM2G154735	2:222878519-222879755	SD_ML	NB_ML	OK	3.45243	0.807193	-2.09663	-2.09779	0.01215	0.0338791	yes
GRMZM2G154641	3:179564865-179569662	SD_ML	NB_ML	OK	2.61938	1.14792	-1.1902	-1.35667	0.01265	0.0350648	yes
GRMZM2G154508	8:146425698-146426962	SD_ML	NB_ML	OK	63.6964	93.5599	0.554678	1.90213	0.0052	0.0162212	yes
GRMZM2G153999	4:239769028-239772527	SD_ML	NB_ML	OK	2.23374	1.10014	-1.02178	-1.31699	0.0107	0.0303421	yes
GRMZM2G153920	1:23615456-23617360	SD_ML	NB_ML	OK	6.2545	3.52637	-0.826712	-1.79503	0.0067	0.02021	yes
GRMZM2G153536	1:29513373-29516591	SD_ML	NB_ML	OK	2.21662	0.658541	-1.75102	-1.6181	0.00175	0.00624579	yes
GRMZM2G153181	3:2080249-2084436	SD_ML	NB_ML	OK	10.0508	6.9324	-0.535889	-1.21576	0.01855	0.0487527	yes
GRMZM2G153087	3:135934894-135940205	SD_ML	NB_ML	OK	13.2665	19.4622	0.552885	1.33958	0.0113	0.0318147	yes
GRMZM2G153058	8:143472655-143479901	SD_ML	NB_ML	OK	1.83504	3.38656	0.884008	1.49439	0.0091	0.0264108	yes
GRMZM2G152908	9:122478903-122485725	SD_ML	NB_ML	OK	3.26938	4.93253	0.593309	1.22876	0.01605	0.0430371	yes
GRMZM2G152703	5:210068401-210069831	SD_ML	NB_ML	OK	43.9408	70.1089	0.674035	2.10682	0.00025	0.00109834	yes
GRMZM2G152179	7:164603765-164605241	SD_ML	NB_ML	OK	4.47763	2.12334	-1.0764	-1.82817	0.0085	0.0248812	yes
GRMZM2G152127	3:208546054-208552820	SD_ML	NB_ML	OK	4.4715	6.8968	0.625166	1.34656	0.0126	0.0349454	yes
GRMZM2G151992	9:140100466-140102777	SD_ML	NB_ML	OK	7.64139	2.96344	-1.36656	-2.60906	5e-05	0.000248954	yes
GRMZM2G151977	10:2449048-2453307	SD_ML	NB_ML	OK	5.22235	3.09297	-0.755704	-1.55589	0.0121	0.0337626	yes
GRMZM2G151934	9:140469499-140477934	SD_ML	NB_ML	OK	8.08046	4.4997	-0.844608	-1.80045	0.00205	0.00717865	yes
GRMZM2G151249	1:289917885-289918878	SD_ML	NB_ML	OK	5.8415	2.63937	-1.14615	-1.90988	0.011	0.0310779	yes
GRMZM2G150952	3:213086586-213098517	SD_ML	NB_ML	OK	60.0301	85.7476	0.514411	1.48167	0.01445	0.0393477	yes
GRMZM2G150906	3:12571384-12575346	SD_ML	NB_ML	OK	15.405	9.19973	-0.743732	-2.19599	0.00035	0.0014878	yes
GRMZM2G150213	9:121971005-121975994	SD_ML	NB_ML	OK	0.930724	1.91586	1.04157	1.29131	0.0109	0.0308353	yes
GRMZM2G150166	1:270417002-270422432	SD_ML	NB_ML	OK	2.39629	4.5475	0.924271	1.7428	0.006	0.0183667	yes
GRMZM2G149751	1:176865316-176872994	SD_ML	NB_ML	OK	26.5584	17.7973	-0.577514	-1.44515	0.01145	0.0321848	yes
GRMZM2G149647	1:33464177-33465385	SD_ML	NB_ML	OK	2.85736	5.91224	1.04902	1.72115	0.00945	0.0272735	yes
GRMZM2G149636	1:33427558-33429776	SD_ML	NB_ML	OK	10.611	5.86137	-0.856254	-2.32145	0.0005	0.00204683	yes
GRMZM2G149556	2:12691468-12694085	SD_ML	NB_ML	OK	115.327	57.7232	-0.99851	-2.88326	5e-05	0.000248954	yes
GRMZM2G149024	1:256720151-256721893	SD_ML	NB_ML	OK	9.36599	4.10397	-1.19041	-2.95326	0.0002	0.000897364	yes
GRMZM2G148908	1:236631324-236637194	SD_ML	NB_ML	OK	11.3571	22.5485	0.989441	2.10898	0.00045	0.00186266	yes
GRMZM2G148904	8:34584593-34586235	SD_ML	NB_ML	OK	9.43489	2.66973	-1.82131	-2.95872	5e-05	0.000248954	yes
GRMZM2G148807	5:46557813-46567208	SD_ML	NB_ML	OK	8.43344	4.86697	-0.793098	-1.87429	0.00095	0.003631	yes
GRMZM2G148453	5:185461924-185465012	SD_ML	NB_ML	OK	2.97986	6.6386	1.15563	1.8137	0.00365	0.0119081	yes
GRMZM2G148411	10:6355225-6359528	SD_ML	NB_ML	OK	17.0463	24.5346	0.525354	1.47714	0.0082	0.0241231	yes
GRMZM2G148052	5:96567988-96569945	SD_ML	NB_ML	OK	11.0016	6.3981	-0.781996	-1.92226	0.0012	0.00447151	yes
GRMZM2G147716	7:164451096-164456819	SD_ML	NB_ML	OK	41.0785	8.35198	-2.29819	-5.28708	5e-05	0.000248954	yes
GRMZM2G147544	8:166741540-166744187	SD_ML	NB_ML	OK	5.52685	2.15157	-1.36107	-2.34034	5e-05	0.000248954	yes
GRMZM2G147503	4:22381979-22383713	SD_ML	NB_ML	OK	3.57128	6.07701	0.766919	1.3342	0.01705	0.0453553	yes
GRMZM2G147430	5:201514549-201520590	SD_ML	NB_ML	OK	10.8625	6.75397	-0.685543	-1.72309	0.0028	0.00943489	yes
GRMZM2G147243	6:133380994-133384727	SD_ML	NB_ML	OK	54.8901	77.3523	0.494896	1.29124	0.01825	0.0480586	yes
GRMZM2G147191	7:126435395-126447521	SD_ML	NB_ML	OK	53.1707	75.9715	0.514828	1.3864	0.01335	0.0367422	yes
GRMZM2G147014	5:193902114-193903647	SD_ML	NB_ML	OK	15.6441	5.61617	-1.47796	-3.36905	5e-05	0.000248954	yes
GRMZM2G146887	3:206834498-206835721	SD_ML	NB_ML	OK	2.7403	0.870044	-1.65517	-1.19126	0.01295	0.0357866	yes
GRMZM2G146754	4:79471724-79474955	SD_ML	NB_ML	OK	61.2507	40.0621	-0.612487	-2.01737	0.00245	0.0083963	yes
GRMZM2G146616	1:260576608-260581070	SD_ML	NB_ML	OK	19.3439	13.604	-0.507842	-1.35592	0.01265	0.0350648	yes
GRMZM2G146614	5:87758519-87759788	SD_ML	NB_ML	OK	5.63344	2.09266	-1.42868	-2.52542	0.00245	0.0083963	yes
GRMZM2G146374	5:31667958-31671732	SD_ML	NB_ML	OK	36.2019	53.7225	0.56946	1.5365	0.0046	0.0145882	yes
GRMZM2G146012	8:5190766-5197500	SD_ML	NB_ML	OK	12.7503	7.67535	-0.732223	-1.38845	0.01485	0.0402751	yes
GRMZM2G145972	4:35243063-35249107	SD_ML	NB_ML	OK	7.34235	3.67656	-0.997885	-2.02474	0.00035	0.0014878	yes
GRMZM2G145958	5:169214130-169224380	SD_ML	NB_ML	OK	22.7266	15.4485	-0.556914	-1.34964	0.0114	0.0320597	yes
GRMZM2G145914	8:87547432-87554978	SD_ML	NB_ML	OK	8.06868	4.24756	-0.925697	-1.93611	0.0004	0.00167649	yes
GRMZM2G145655	6:155087239-155088269	SD_ML	NB_ML	OK	3.97912	1.37395	-1.53412	-2.14839	0.0102	0.02911	yes
GRMZM2G145632	8:96687687-96689353	SD_ML	NB_ML	OK	11.7336	17.7876	0.600218	1.93048	0.00755	0.0224552	yes
GRMZM2G145461	6:83025838-83027065	SD_ML	NB_ML	OK	13.0874	2.27446	-2.52459	-4.33232	5e-05	0.000248954	yes
GRMZM2G145412	1:244885426-244886628	SD_ML	NB_ML	OK	14.4368	6.67973	-1.11189	-2.66248	0.0005	0.00204683	yes
GRMZM2G144997	1:52759071-52760172	SD_ML	NB_ML	OK	5.46826	0.83994	-2.70272	-3.58615	0.0019	0.00671367	yes
GRMZM2G144730	9:113493605-113499029	SD_ML	NB_ML	OK	14.9024	9.46783	-0.654438	-1.66623	0.0023	0.00793879	yes
GRMZM2G144668	3:8980484-8982638	SD_ML	NB_ML	OK	4.97504	2.53568	-0.972333	-1.8945	0.00495	0.0155522	yes
GRMZM2G144483	8:95563531-95566719	SD_ML	NB_ML	OK	21.119	34.7047	0.716593	1.75941	0.00135	0.00496289	yes
GRMZM2G144197	1:3188618-3190437	SD_ML	NB_ML	OK	2.51233	1.03046	-1.28574	-1.82634	0.01015	0.0289978	yes
GRMZM2G144097	5:194758091-194763363	SD_ML	NB_ML	OK	2.6987	0.95268	-1.5022	-2.06881	0.00025	0.00109834	yes
GRMZM2G143767	6:93490316-93493512	SD_ML	NB_ML	OK	15.3761	25.6459	0.738037	2.14307	0.0025	0.00854631	yes
GRMZM2G143718	7:142719044-142722858	SD_ML	NB_ML	OK	12.7971	7.10838	-0.848228	-1.4558	0.00535	0.016627	yes
GRMZM2G143525	6:121939727-121960330	SD_ML	NB_ML	OK	5.36125	9.60418	0.841093	1.58111	0.00415	0.013333	yes
GRMZM2G143373	4:17354913-17361881	SD_ML	NB_ML	OK	2.27632	0.93092	-1.28997	-1.61483	0.01885	0.0494289	yes
GRMZM2G142870	8:45267686-45282742	SD_ML	NB_ML	OK	26.2211	18.2264	-0.524698	-1.47849	0.00695	0.0208723	yes
GRMZM2G141931	6:83941624-83947219	SD_ML	NB_ML	OK	23.5501	16.9366	-0.475593	-1.23815	0.01765	0.0467243	yes
GRMZM2G141756	6:159399176-159400713	SD_ML	NB_ML	OK	30.4818	0	#NAME?	#NAME?	5e-05	0.000248954	yes
GRMZM2G141600	3:166854197-166860438	SD_ML	NB_ML	OK	10.7184	16.5614	0.627736	1.61275	0.004	0.0129086	yes
GRMZM2G141289	7:167677885-167680080	SD_ML	NB_ML	OK	6.06215	2.27922	-1.41129	-2.63564	0.0005	0.00204683	yes
GRMZM2G140996	6:158854096-158856370	SD_ML	NB_ML	OK	2.17223	7.17073	1.72294	3.01991	0.00025	0.00109834	yes
GRMZM2G140817	6:155846432-155850897	SD_ML	NB_ML	OK	3.86036	1.65212	-1.22442	-1.97115	0.0029	0.00972908	yes
GRMZM2G140758	7:175242511-175243488	SD_ML	NB_ML	OK	8.62869	14.8716	0.785349	1.47594	0.0108	0.0305906	yes
GRMZM2G140726	10:117841926-117851101	SD_ML	NB_ML	OK	11.9561	8.39289	-0.51051	-1.3356	0.01685	0.0448845	yes
GRMZM2G140614	7:127894066-127898930	SD_ML	NB_ML	OK	16.8856	11.336	-0.574885	-1.50339	0.0064	0.0194301	yes
GRMZM2G140432	1:49193086-49213518	SD_ML	NB_ML	OK	24.4506	35.7908	0.549718	1.52687	0.00495	0.0155522	yes
GRMZM2G139834	1:10897954-10900349	SD_ML	NB_ML	OK	9.54531	4.54417	-1.07078	-2.00641	0.00055	0.00222796	yes
GRMZM2G139815	7:92417478-92419561	SD_ML	NB_ML	OK	8.33747	4.80434	-0.79527	-1.53514	0.0063	0.0191626	yes
GRMZM2G139803	5:188709811-188710738	SD_ML	NB_ML	OK	62.8715	42.9495	-0.549763	-2.07252	0.00715	0.0214065	yes
GRMZM2G139467	2:234927958-234929946	SD_ML	NB_ML	OK	6.14503	3.41134	-0.849081	-1.91228	0.0052	0.0162212	yes
GRMZM2G138888	3:177586196-177595719	SD_ML	NB_ML	OK	2.05708	0.949474	-1.1154	-1.07672	0.0171	0.0454643	yes
GRMZM2G138881	4:216777925-216782064	SD_ML	NB_ML	OK	13.6103	9.06835	-0.585792	-1.36525	0.01875	0.0492097	yes
GRMZM2G138770	2:35101698-35103768	SD_ML	NB_ML	OK	28.0118	15.1714	-0.884676	-2.46374	5e-05	0.000248954	yes
GRMZM2G138756	8:171131157-171136471	SD_ML	NB_ML	OK	18.6287	10.6535	-0.806201	-1.3635	0.0096	0.0276325	yes
GRMZM2G138074	3:187768901-187771862	SD_ML	NB_ML	OK	12.6695	7.00057	-0.855814	-1.91589	0.0003	0.00129472	yes
GRMZM2G137498	6:142535119-142538550	SD_ML	NB_ML	OK	11.8525	17.27	0.543078	1.29123	0.0143	0.0389861	yes
GRMZM2G137329	1:2993010-2993734	SD_ML	NB_ML	OK	44.7064	21.1026	-1.08306	-3.66395	5e-05	0.000248954	yes
GRMZM2G137211	7:132837976-132843167	SD_ML	NB_ML	OK	2.78605	1.60196	-0.798385	-1.26071	0.01415	0.0386463	yes
GRMZM2G136918	7:164109369-164115548	SD_ML	NB_ML	OK	5.04653	2.63155	-0.939377	-1.32897	0.0109	0.0308353	yes
GRMZM2G136803	7:171736752-171744849	SD_ML	NB_ML	OK	24.0387	15.9627	-0.590654	-1.42155	0.00605	0.0185019	yes
GRMZM2G136139	4:163476598-163479602	SD_ML	NB_ML	OK	14.6286	4.45146	-1.71644	-3.63004	5e-05	0.000248954	yes
GRMZM2G135795	8:140882889-140885664	SD_ML	NB_ML	OK	25.0168	14.4753	-0.789303	-2.03846	0.00135	0.00496289	yes
GRMZM2G134628	3:220928319-220934085	SD_ML	NB_ML	OK	3.04524	1.54116	-0.982538	-1.70934	0.00665	0.0200832	yes
GRMZM2G134559	2:231026899-231029287	SD_ML	NB_ML	OK	3.63716	6.5644	0.851851	1.35739	0.01605	0.0430371	yes
GRMZM2G134334	2:190221216-190222430	SD_ML	NB_ML	OK	22.132	9.08522	-1.28454	-3.411	5e-05	0.000248954	yes
GRMZM2G134270	5:1547463-1553243	SD_ML	NB_ML	OK	10.8706	6.57793	-0.724721	-1.49868	0.00635	0.0192994	yes
GRMZM2G134230	8:114515311-114519184	SD_ML	NB_ML	OK	13.029	7.86038	-0.729052	-1.77334	0.00645	0.0195621	yes
GRMZM2G134023	4:156218330-156219514	SD_ML	NB_ML	OK	4.57486	1.06002	-2.10963	-2.84689	0.0018	0.00640163	yes
GRMZM2G134020	6:13653676-13655033	SD_ML	NB_ML	OK	21.474	37.7519	0.813958	2.2467	0.0005	0.00204683	yes
GRMZM2G133434	5:53405231-53407072	SD_ML	NB_ML	OK	9.72555	5.89365	-0.722619	-1.5144	0.0086	0.0251237	yes
GRMZM2G133430	5:156390612-156391564	SD_ML	NB_ML	OK	12.1829	6.69467	-0.863777	-2.1036	0.0086	0.0251237	yes
GRMZM2G133203	4:138185803-138187797	SD_ML	NB_ML	OK	9.64598	5.37906	-0.842574	-1.32729	0.01495	0.0404999	yes
GRMZM2G133018	10:138216864-138218808	SD_ML	NB_ML	OK	5.00602	9.82262	0.972443	2.07488	0.00225	0.00778409	yes
GRMZM2G132929	6:166161669-166163427	SD_ML	NB_ML	OK	43.6419	62.89	0.527116	1.41297	0.00825	0.0242536	yes
GRMZM2G132898	1:105679393-105683376	SD_ML	NB_ML	OK	9.45281	5.28895	-0.837763	-1.88416	0.0028	0.00943489	yes
GRMZM2G132866	4:237112751-237116564	SD_ML	NB_ML	OK	8.21393	5.53283	-0.570054	-1.27209	0.01825	0.0480586	yes
GRMZM2G132847	9:48447171-48461275	SD_ML	NB_ML	OK	2.50206	1.63305	-0.615546	-1.28482	0.0176	0.0466131	yes
GRMZM2G132069	3:6802221-6806161	SD_ML	NB_ML	OK	3.15396	1.46097	-1.11024	-1.62412	0.00435	0.0138961	yes
GRMZM2G131969	10:132197207-132209064	SD_ML	NB_ML	OK	19.9874	11.7449	-0.76706	-1.59144	0.0089	0.025898	yes
GRMZM2G131205	1:211567136-211573211	SD_ML	NB_ML	OK	38.2903	22.2258	-0.784742	-2.02707	0.00015	0.000690243	yes
GRMZM2G131165	1:211484864-211490236	SD_ML	NB_ML	OK	34.9072	23.8211	-0.551282	-1.90401	0.0045	0.0143176	yes
GRMZM2G131099	3:203241104-203241892	SD_ML	NB_ML	OK	5.82643	1.90711	-1.61122	-2.29928	0.011	0.0310779	yes
GRMZM2G130749	6:132650366-132656623	SD_ML	NB_ML	OK	3.17425	5.65698	0.833614	1.69774	0.006	0.0183667	yes
GRMZM2G130738	5:211188958-211190315	SD_ML	NB_ML	OK	31.2944	55.038	0.814521	1.90366	0.0008	0.00311467	yes
GRMZM2G130440	2:184777050-184788215	SD_ML	NB_ML	OK	32.9798	21.267	-0.632969	-1.70119	0.00155	0.00561328	yes
GRMZM2G130389	4:203512422-203514557	SD_ML	NB_ML	OK	2.04971	0.746896	-1.45644	-1.63084	0.01455	0.0395861	yes
GRMZM2G130149	1:150717399-150722235	SD_ML	NB_ML	OK	28.6819	18.1754	-0.658151	-1.41034	0.0038	0.0123366	yes
GRMZM2G129954	10:1725411-1728063	SD_ML	NB_ML	OK	18.9391	31.282	0.723963	1.91299	0.00035	0.0014878	yes
GRMZM2G129815	9:134341873-134342886	SD_ML	NB_ML	OK	5.92376	2.16981	-1.44894	-2.13276	0.00405	0.0130495	yes
GRMZM2G129189	5:182569000-182570164	SD_ML	NB_ML	OK	11.0768	5.66679	-0.966937	-1.83328	0.0028	0.00943489	yes
GRMZM2G128969	5:203759465-203765253	SD_ML	NB_ML	OK	2.66865	1.00258	-1.41239	-1.27362	0.0092	0.026653	yes
GRMZM2G128466	8:157374786-157377019	SD_ML	NB_ML	OK	10.3661	4.08415	-1.34377	-2.09359	0.00075	0.00293884	yes
GRMZM2G128268	2:131153533-131156829	SD_ML	NB_ML	OK	3.8646	1.63022	-1.24525	-1.39151	0.00805	0.0237466	yes
GRMZM2G127421	1:239887470-239889132	SD_ML	NB_ML	OK	18.4745	11.0362	-0.743295	-2.12834	0.00135	0.00496289	yes
GRMZM2G127393	10:2657059-2665931	SD_ML	NB_ML	OK	13.3384	8.31433	-0.681917	-1.45572	0.01325	0.0365049	yes
GRMZM2G127336	10:57658110-57664789	SD_ML	NB_ML	OK	0.79835	12.2729	3.94231	4.23123	5e-05	0.000248954	yes
GRMZM2G127147	6:122910608-122914067	SD_ML	NB_ML	OK	2.81111	4.47422	0.670494	1.43167	0.0148	0.0401571	yes
GRMZM2G127123	1:35582080-35588852	SD_ML	NB_ML	OK	8.54871	5.83469	-0.55105	-1.31819	0.01145	0.0321848	yes
GRMZM2G126772	5:77690006-77692090	SD_ML	NB_ML	OK	1.56138	3.92361	1.32936	1.97002	0.0036	0.0117598	yes
GRMZM2G126749	3:21375546-21378108	SD_ML	NB_ML	OK	4.84779	2.55476	-0.924138	-1.80912	0.0027	0.00913949	yes
GRMZM2G126386	3:154698357-154701733	SD_ML	NB_ML	OK	12.2912	6.82026	-0.849724	-2.10772	0.00135	0.00496289	yes
GRMZM2G125850	2:204288580-204291752	SD_ML	NB_ML	OK	150.778	63.4279	-1.24924	-2.52027	5e-05	0.000248954	yes
GRMZM2G125775	2:179011180-179012357	SD_ML	NB_ML	OK	6.41052	2.82668	-1.18133	-2.12338	0.00375	0.0121935	yes
GRMZM2G125653	7:115336588-115338419	SD_ML	NB_ML	OK	4.42852	1.18715	-1.89932	-2.41907	0.0003	0.00129472	yes
GRMZM2G125571	3:219145193-219146419	SD_ML	NB_ML	OK	38.7493	22.6118	-0.777095	-2.27901	0.0001	0.000475437	yes
GRMZM2G125527	2:204284975-204287031	SD_ML	NB_ML	OK	24.6382	36.2144	0.555666	1.31709	0.0118	0.0330291	yes
GRMZM2G125487	2:204243354-204246026	SD_ML	NB_ML	OK	2.67535	0.846599	-1.65998	-1.55174	0.0025	0.00854631	yes
GRMZM2G125072	6:110882162-110883753	SD_ML	NB_ML	OK	4.30828	12.5026	1.53704	2.36823	5e-05	0.000248954	yes
GRMZM2G125034	6:153977979-153980913	SD_ML	NB_ML	OK	3.30662	1.88513	-0.810692	-1.70698	0.01185	0.0331532	yes
GRMZM2G124617	6:45342894-45343868	SD_ML	NB_ML	OK	51.8995	35.8508	-0.533714	-1.38736	0.0148	0.0401571	yes
GRMZM2G123996	4:4912147-4914530	SD_ML	NB_ML	OK	4.24875	1.9575	-1.11802	-1.54766	0.0083	0.0243825	yes
GRMZM2G123896	1:222643513-222645307	SD_ML	NB_ML	OK	105.617	209.379	0.987269	2.58222	5e-05	0.000248954	yes
GRMZM2G123394	8:166704449-166706350	SD_ML	NB_ML	OK	5.10578	3.00434	-0.765084	-1.59141	0.0187	0.0490935	yes
GRMZM2G123212	2:214245911-214246693	SD_ML	NB_ML	OK	7.42237	3.72394	-0.99505	-1.63384	0.01805	0.0476086	yes
GRMZM2G123122	2:26758696-26763370	SD_ML	NB_ML	OK	3.90488	1.66091	-1.23331	-2.58885	5e-05	0.000248954	yes
GRMZM2G122362	3:211203420-211209034	SD_ML	NB_ML	OK	3.34224	5.70753	0.77205	1.36415	0.01595	0.0428041	yes
GRMZM2G122277	4:31271741-31278123	SD_ML	NB_ML	OK	2.89979	1.35673	-1.09582	-1.82004	0.0017	0.00609356	yes
GRMZM2G121990	1:65495778-65496452	SD_ML	NB_ML	OK	44.2196	89.127	1.01118	3.77519	5e-05	0.000248954	yes
GRMZM2G121928	4:60384133-60384965	SD_ML	NB_ML	OK	24.192	15.9282	-0.602951	-1.75832	0.01645	0.0439559	yes
GRMZM2G121360	9:130353253-130355436	SD_ML	NB_ML	OK	2.81314	4.95495	0.81669	1.65094	0.01025	0.0292294	yes
GRMZM2G121221	5:4038836-4040693	SD_ML	NB_ML	OK	6.35895	3.52959	-0.849288	-1.40944	0.01425	0.0388698	yes
GRMZM2G120539	5:70710603-70713043	SD_ML	NB_ML	OK	30.0757	17.751	-0.7607	-2.38521	0.0002	0.000897364	yes
GRMZM2G120320	5:92841737-92843665	SD_ML	NB_ML	OK	78.4019	45.6794	-0.779344	-2.04947	0.0002	0.000897364	yes
GRMZM2G119783	10:69098781-69100591	SD_ML	NB_ML	OK	3.87431	1.75299	-1.14413	-1.84803	0.00465	0.0147237	yes
GRMZM2G119705	7:162849639-162851038	SD_ML	NB_ML	OK	25.939	70.165	1.43563	4.02259	5e-05	0.000248954	yes
GRMZM2G119316	8:68459003-68461571	SD_ML	NB_ML	OK	7.00201	4.00684	-0.805305	-1.64414	0.003	0.0100228	yes
GRMZM2G118979	9:138484864-138489773	SD_ML	NB_ML	OK	3.56785	1.96318	-0.861864	-1.38598	0.00905	0.0262815	yes
GRMZM2G118610	10:64494293-64497324	SD_ML	NB_ML	OK	22.4265	14.139	-0.665523	-1.97712	0.00165	0.00593405	yes
GRMZM2G118515	8:159216939-159224411	SD_ML	NB_ML	OK	6.30714	3.65269	-0.788028	-1.28846	0.018	0.0474925	yes
GRMZM2G118462	8:173973119-173978270	SD_ML	NB_ML	OK	50.3232	72.5644	0.528039	1.31127	0.0189	0.0495413	yes
GRMZM2G117763	1:233056672-233065472	SD_ML	NB_ML	OK	8.96273	13.2002	0.558553	1.45208	0.0091	0.0264108	yes
GRMZM2G117755	4:74478987-74488082	SD_ML	NB_ML	OK	57.287	79.9069	0.480113	1.31628	0.0147	0.0399326	yes
GRMZM2G117707	7:166501965-166506528	SD_ML	NB_ML	OK	8.01144	2.95591	-1.43846	-3.02199	5e-05	0.000248954	yes
GRMZM2G117619	10:117042227-117046340	SD_ML	NB_ML	OK	3.70895	1.97472	-0.909364	-1.66683	0.0033	0.0108977	yes
GRMZM2G117608	6:147522831-147527292	SD_ML	NB_ML	OK	14.0575	8.06162	-0.802202	-2.05477	0.00065	0.00258555	yes
GRMZM2G117513	1:69894563-69897090	SD_ML	NB_ML	OK	53.9418	35.262	-0.61329	-1.89653	0.00215	0.00748262	yes
GRMZM2G117497	6:165301951-165303494	SD_ML	NB_ML	OK	8.46486	15.7622	0.896911	2.09483	0.0048	0.0151408	yes
GRMZM2G117153	9:140844497-140849349	SD_ML	NB_ML	OK	11.7377	7.55905	-0.634872	-1.5114	0.00525	0.0163574	yes
GRMZM2G117007	8:130574594-130576060	SD_ML	NB_ML	OK	22.1654	10.0156	-1.14606	-3.46797	5e-05	0.000248954	yes
GRMZM2G116526,GRMZM5G846399	1:234845425-234877472	SD_ML	NB_ML	OK	7.69328	16.2024	1.07453	1.73372	0.0107	0.0303421	yes
GRMZM2G116514	7:141766260-141769144	SD_ML	NB_ML	OK	9.73387	5.29254	-0.879052	-1.82135	0.00155	0.00561328	yes
GRMZM2G115841	9:156035086-156036567	SD_ML	NB_ML	OK	7.67516	3.56734	-1.10535	-2.37496	0.0008	0.00311467	yes
GRMZM2G114793	5:69354042-69357915	SD_ML	NB_ML	OK	5.67101	3.59755	-0.656593	-1.38241	0.01055	0.0299604	yes
GRMZM2G114681	2:180086932-180089653	SD_ML	NB_ML	OK	10.663	6.45922	-0.723178	-1.62592	0.0041	0.0131915	yes
GRMZM2G114557	5:5929166-5932343	SD_ML	NB_ML	OK	9.3887	6.38922	-0.555285	-1.41949	0.0135	0.0370916	yes
GRMZM2G114182	10:141754334-141761451	SD_ML	NB_ML	OK	1.91087	1.07516	-0.829685	-1.32092	0.0069	0.0207412	yes
GRMZM2G114107	2:197056810-197062437	SD_ML	NB_ML	OK	3.0063	1.63256	-0.880853	-1.32283	0.0123	0.0342381	yes
GRMZM2G113800	10:135354513-135356329	SD_ML	NB_ML	OK	2.54341	4.63052	0.864409	1.61681	0.01295	0.0357866	yes
GRMZM2G113761	1:86369093-86370699	SD_ML	NB_ML	OK	2.17575	5.74467	1.40071	2.01787	0.00145	0.00528731	yes
GRMZM2G113720	8:70026828-70029429	SD_ML	NB_ML	OK	8.28833	13.3246	0.684934	1.48739	0.0068	0.0204766	yes
GRMZM2G113409	5:174345529-174354326	SD_ML	NB_ML	OK	37.1836	26.6512	-0.480464	-1.34414	0.01335	0.0367422	yes
GRMZM2G113332	5:168712280-168714190	SD_ML	NB_ML	OK	172.746	119.746	-0.528674	-1.5149	0.00735	0.0219402	yes
GRMZM2G113002	1:40572368-40575601	SD_ML	NB_ML	OK	4.88922	2.80637	-0.800902	-1.47196	0.0122	0.0339998	yes
GRMZM2G112284	8:96141389-96143770	SD_ML	NB_ML	OK	4.45449	1.66916	-1.41614	-2.58294	0.00015	0.000690243	yes
GRMZM2G112278	10:56489186-56492595	SD_ML	NB_ML	OK	7.89666	16.1785	1.03476	2.50925	0.0005	0.00204683	yes
GRMZM2G110657	5:213174603-213177025	SD_ML	NB_ML	OK	9.82274	16.5852	0.755702	1.96473	0.0106	0.030087	yes
GRMZM2G110306,GRMZM5G866423	1:209569387-209585556	SD_ML	NB_ML	OK	5.2728	2.51624	-1.0673	-1.3455	0.00895	0.026023	yes
GRMZM2G110233	9:129269194-129272824	SD_ML	NB_ML	OK	5.17512	8.34512	0.689341	1.6233	0.00265	0.00899353	yes
GRMZM2G110145	10:77282590-77289441	SD_ML	NB_ML	OK	3.51175	1.96252	-0.839484	-1.55288	0.00545	0.0168882	yes
GRMZM2G109405	7:143328770-143332411	SD_ML	NB_ML	OK	10.4058	15.4989	0.574782	1.38217	0.00975	0.0280084	yes
GRMZM2G109326	9:123497639-123499951	SD_ML	NB_ML	OK	3.33591	1.48993	-1.16284	-1.74884	0.0033	0.0108977	yes
GRMZM2G109056	1:264275082-264291510	SD_ML	NB_ML	OK	4.45205	2.48629	-0.840478	-1.78282	0.00235	0.00809277	yes
GRMZM2G108874	7:152813223-152817051	SD_ML	NB_ML	OK	3.85705	6.41838	0.734712	1.33409	0.0159	0.0426874	yes
GRMZM2G108600	1:213198814-213204911	SD_ML	NB_ML	OK	1.82071	0.566108	-1.68535	-1.72404	0.00165	0.00593405	yes
GRMZM2G108133	7:138413389-138417817	SD_ML	NB_ML	OK	48.263	33.8992	-0.509664	-1.31014	0.01445	0.0393477	yes
GRMZM2G108076	7:13860830-13862429	SD_ML	NB_ML	OK	1.87292	5.82655	1.63735	2.06155	0.00085	0.0032878	yes
GRMZM2G107886	9:31881580-31883549	SD_ML	NB_ML	OK	3.6646	5.94962	0.69914	1.47393	0.01725	0.045827	yes
GRMZM2G107839	3:231911305-231912822	SD_ML	NB_ML	OK	301.28	132.454	-1.18562	-3.23938	5e-05	0.000248954	yes
GRMZM2G107741	1:88896037-88908802	SD_ML	NB_ML	OK	5.97532	10.3845	0.797349	1.81039	0.0011	0.00413758	yes
GRMZM2G107031	1:197227036-197228625	SD_ML	NB_ML	OK	5.51191	2.68566	-1.03727	-1.51007	0.01805	0.0476086	yes
GRMZM2G106945	3:149591736-149593820	SD_ML	NB_ML	OK	9.38087	3.11135	-1.59218	-2.41776	0.00115	0.0043041	yes
GRMZM2G106792	10:148253984-148256057	SD_ML	NB_ML	OK	32.8307	18.1946	-0.851536	-2.31302	5e-05	0.000248954	yes
GRMZM2G106752	4:124952223-124956778	SD_ML	NB_ML	OK	1.88008	0.605601	-1.63436	-1.83471	0.002	0.0070237	yes
GRMZM2G106590	10:71371827-71375270	SD_ML	NB_ML	OK	15.2801	9.00892	-0.762229	-1.78158	0.001	0.00380093	yes
GRMZM2G106462	3:56813677-56821576	SD_ML	NB_ML	OK	10.1897	15.608	0.615175	1.59832	0.0153	0.041295	yes
GRMZM2G106412	5:178366768-178380798	SD_ML	NB_ML	OK	17.9744	26.0645	0.536145	1.3052	0.0164	0.0438592	yes
GRMZM2G106408	1:54730775-54737676	SD_ML	NB_ML	OK	3.44501	10.7048	1.63568	3.35113	5e-05	0.000248954	yes
GRMZM2G106363	4:209980832-209983942	SD_ML	NB_ML	OK	7.71171	12.3717	0.681922	1.53297	0.0047	0.0148625	yes
GRMZM2G106344	8:171262648-171265559	SD_ML	NB_ML	OK	2.41878	0.780063	-1.63262	-1.86342	0.00435	0.0138961	yes
GRMZM2G106216	5:194308679-194315355	SD_ML	NB_ML	OK	10.6139	17.0061	0.680097	1.48273	0.00825	0.0242536	yes
GRMZM2G106213	2:174023582-174034507	SD_ML	NB_ML	OK	3.8948	2.00947	-0.954737	-1.57394	0.0065	0.0196998	yes
GRMZM2G105712,RPP2A	8:72904842-73206734	SD_ML	NB_ML	OK	37.9712	55.4466	0.546194	1.69675	0.00765	0.0227125	yes
GRMZM2G105207	2:208787239-208794560	SD_ML	NB_ML	OK	8.49135	13.7157	0.691765	1.62413	0.0164	0.0438592	yes
GRMZM2G104920	5:210789811-210798455	SD_ML	NB_ML	OK	19.3881	29.1743	0.589526	1.68173	0.00405	0.0130495	yes
GRMZM2G104843	2:45820706-45825105	SD_ML	NB_ML	OK	18.0929	10.1423	-0.835038	-2.25974	5e-05	0.000248954	yes
GRMZM2G104768	4:140496593-140497925	SD_ML	NB_ML	OK	6.36808	22.0425	1.79136	4.64102	5e-05	0.000248954	yes
GRMZM2G104549	3:223616641-223617812	SD_ML	NB_ML	OK	18.4115	26.3492	0.517151	1.61596	0.01765	0.0467243	yes
GRMZM2G104325	7:14468796-14474919	SD_ML	NB_ML	OK	75.517	36.953	-1.03111	-2.29307	5e-05	0.000248954	yes
GRMZM2G104166	2:22655943-22660400	SD_ML	NB_ML	OK	12.786	18.1685	0.506877	1.24852	0.0174	0.0461681	yes
GRMZM2G103900	9:109133803-109136419	SD_ML	NB_ML	OK	25.8058	43.348	0.748269	1.99018	0.0008	0.00311467	yes
GRMZM2G103666	3:197706352-197708239	SD_ML	NB_ML	OK	24.1974	0	#NAME?	#NAME?	5e-05	0.000248954	yes
GRMZM2G103101	5:209922349-209924302	SD_ML	NB_ML	OK	75.9209	54.3568	-0.482038	-1.27254	0.0176	0.0466131	yes
GRMZM2G103033	6:81064698-81136093	SD_ML	NB_ML	OK	1.69136	3.50586	1.05158	1.21422	0.0109	0.0308353	yes
GRMZM2G102760	5:12285655-12290564	SD_ML	NB_ML	OK	1.96343	1.04032	-0.916347	-1.2455	0.01655	0.0441923	yes
GRMZM2G102737	6:41107873-41110664	SD_ML	NB_ML	OK	60.6457	34.2444	-0.824538	-2.51537	5e-05	0.000248954	yes
GRMZM2G102483	1:34390691-34405176	SD_ML	NB_ML	OK	9.28481	4.70655	-0.980204	-1.90927	0.00035	0.0014878	yes
GRMZM2G101958	10:4168396-4169548	SD_ML	NB_ML	OK	169.751	101.118	-0.747373	-2.77691	0.0003	0.00129472	yes
GRMZM2G101818	4:237244352-237245570	SD_ML	NB_ML	OK	121.662	74.5335	-0.706918	-1.80085	0.0009	0.0034606	yes
GRMZM2G101769	2:211875345-211877961	SD_ML	NB_ML	OK	19.4235	10.8292	-0.842884	-2.29772	0.0001	0.000475437	yes
GRMZM2G101438	5:209736735-209742357	SD_ML	NB_ML	OK	27.8432	16.1477	-0.785991	-1.97289	0.00015	0.000690243	yes
GRMZM2G101125	4:175243396-175248435	SD_ML	NB_ML	OK	3.60331	1.26415	-1.51116	-2.15326	0.00065	0.00258555	yes
GRMZM2G100965	9:169102-172818	SD_ML	NB_ML	OK	1.57018	3.64943	1.21674	1.60996	0.01005	0.0287646	yes
GRMZM2G100333	2:184567474-184571788	SD_ML	NB_ML	OK	25.224	18.2395	-0.467731	-1.30038	0.0181	0.047719	yes
GRMZM2G100229	8:135668260-135672867	SD_ML	NB_ML	OK	1.88707	3.36542	0.83464	1.51126	0.01085	0.0307087	yes
GRMZM2G099474	5:4312462-4317205	SD_ML	NB_ML	OK	8.29824	4.46046	-0.895612	-1.75789	0.0086	0.0251237	yes
GRMZM2G099454	1:7398291-7402945	SD_ML	NB_ML	OK	48.5942	17.5919	-1.46588	-3.61852	5e-05	0.000248954	yes
GRMZM2G099167	2:207291938-207295620	SD_ML	NB_ML	OK	4.2989	7.83217	0.865443	1.50689	0.0034	0.011187	yes
GRMZM2G099003	3:56900209-56902028	SD_ML	NB_ML	OK	21.8688	7.32902	-1.57718	-4.14885	5e-05	0.000248954	yes
GRMZM2G098875	9:144554989-144558045	SD_ML	NB_ML	OK	1.97244	0.397736	-2.3101	-2.01579	0.003	0.0100228	yes
GRMZM2G098239	2:10630671-10633711	SD_ML	NB_ML	OK	13.4365	9.11512	-0.559822	-1.41861	0.0131	0.0361463	yes
GRMZM2G098167	5:212297571-212298668	SD_ML	NB_ML	OK	3.53553	0.98936	-1.83736	-2.05229	0.006	0.0183667	yes
GRMZM2G098042,GRMZM2G098078	3:185285088-185315729	SD_ML	NB_ML	OK	16.5999	8.78356	-0.918301	-2.19153	0.00195	0.00686938	yes
GRMZM2G097900	8:12992174-12993622	SD_ML	NB_ML	OK	9.3364	5.02678	-0.893232	-2.10786	0.0028	0.00943489	yes
GRMZM2G097706	3:221783372-221791498	SD_ML	NB_ML	OK	3.9331	1.71007	-1.20161	-1.74697	0.00225	0.00778409	yes
GRMZM2G097704	5:191140732-191142771	SD_ML	NB_ML	OK	6.63117	3.14003	-1.07849	-2.43209	0.00055	0.00222796	yes
GRMZM2G097116	1:170320828-170324423	SD_ML	NB_ML	OK	9.40355	5.91153	-0.669673	-1.49977	0.0103	0.0293501	yes
GRMZM2G096877	1:31378834-31383293	SD_ML	NB_ML	OK	6.66326	10.8331	0.701145	1.29166	0.01895	0.049656	yes
GRMZM2G096585	1:192433084-192436994	SD_ML	NB_ML	OK	38.0297	26.2927	-0.532464	-1.35324	0.0053	0.0164956	yes
GRMZM2G096389	6:162152143-162159398	SD_ML	NB_ML	OK	3.95532	2.13949	-0.886531	-1.28137	0.0097	0.0278849	yes
GRMZM2G096171	4:118088454-118091073	SD_ML	NB_ML	OK	6.25707	10.0309	0.68089	1.44752	0.00905	0.0262815	yes
GRMZM2G095968	1:7353115-7355434	SD_ML	NB_ML	OK	2.44441	0.477256	-2.35665	-1.71511	0.0015	0.00545121	yes
GRMZM2G095964	8:11922990-11924096	SD_ML	NB_ML	OK	32.691	20.3502	-0.683846	-1.92036	0.00175	0.00624579	yes
GRMZM2G095778	5:212033701-212037896	SD_ML	NB_ML	OK	10.7697	6.63407	-0.699017	-1.56592	0.0057	0.0175557	yes
GRMZM2G095299	5:182486592-182488058	SD_ML	NB_ML	OK	53.144	34.8893	-0.607122	-2.08574	0.002	0.0070237	yes
GRMZM2G094978	2:223392504-223400775	SD_ML	NB_ML	OK	48.4389	69.4901	0.520642	1.45625	0.00935	0.0270277	yes
GRMZM2G094792	2:43247262-43251834	SD_ML	NB_ML	OK	7.24021	3.78091	-0.937297	-2.02162	0.0002	0.000897364	yes
GRMZM2G094543	5:39479573-39480543	SD_ML	NB_ML	OK	38.4776	22.2149	-0.792496	-2.62327	0.0016	0.00577329	yes
GRMZM2G094165	8:146085243-146092203	SD_ML	NB_ML	OK	48.939	30.0924	-0.701586	-1.82184	0.0004	0.00167649	yes
GRMZM2G093962	1:80329645-80332141	SD_ML	NB_ML	OK	2.72906	0.802005	-1.76672	-1.18587	0.00875	0.0255062	yes
GRMZM2G093951	1:228726211-228727736	SD_ML	NB_ML	OK	2.58359	0.908484	-1.50784	-1.82764	0.01005	0.0287646	yes
GRMZM2G093902	7:165050188-165053623	SD_ML	NB_ML	OK	14.006	22.7295	0.698526	1.50545	0.0097	0.0278849	yes
GRMZM2G093405	3:3885931-3888723	SD_ML	NB_ML	OK	130.535	80.502	-0.697345	-2.05431	0.00065	0.00258555	yes
GRMZM2G093276	7:21809905-21811964	SD_ML	NB_ML	OK	10.4959	5.71586	-0.876787	-1.8204	0.00295	0.00987744	yes
GRMZM2G092813	1:6776410-6778457	SD_ML	NB_ML	OK	2.78965	0.957842	-1.54223	-2.27116	0.0021	0.00732926	yes
GRMZM2G092147	8:66071144-66076729	SD_ML	NB_ML	OK	10.1404	24.8598	1.29371	3.51469	5e-05	0.000248954	yes
GRMZM2G092021	3:231203915-231205880	SD_ML	NB_ML	OK	5.28017	11.0799	1.06929	2.42771	0.00025	0.00109834	yes
GRMZM2G091331	10:140695929-140697533	SD_ML	NB_ML	OK	3.91513	1.56899	-1.31922	-1.71381	0.0054	0.016759	yes
GRMZM2G090736	5:24456216-24462565	SD_ML	NB_ML	OK	4.24223	2.36472	-0.843157	-1.64176	0.0051	0.015954	yes
GRMZM2G090595	5:194215973-194223601	SD_ML	NB_ML	OK	4.18218	1.70201	-1.29701	-2.20142	0.0002	0.000897364	yes
GRMZM2G090112	1:272903973-272905206	SD_ML	NB_ML	OK	19.8506	30.343	0.612181	1.44128	0.0057	0.0175557	yes
GRMZM2G090068	5:160118506-160129479	SD_ML	NB_ML	OK	3.44232	1.84317	-0.901192	-1.49711	0.0069	0.0207412	yes
GRMZM2G090061	2:174064787-174069386	SD_ML	NB_ML	OK	5.495	2.64827	-1.05307	-1.42377	0.0108	0.0305906	yes
GRMZM2G089944	3:194412215-194419137	SD_ML	NB_ML	OK	28.5383	39.6904	0.475892	1.30015	0.015	0.0406086	yes
GRMZM2G089836	5:67537392-67540691	SD_ML	NB_ML	OK	7.61083	0.806671	-3.238	-4.15714	5e-05	0.000248954	yes
GRMZM2G089528	1:207318412-207320890	SD_ML	NB_ML	OK	8.98742	5.182	-0.794396	-2.03043	0.0014	0.00512213	yes
GRMZM2G088819	2:182492509-182493406	SD_ML	NB_ML	OK	6.30616	1.91593	-1.71871	-2.59203	0.0029	0.00972908	yes
GRMZM2G088397	3:215288395-215292950	SD_ML	NB_ML	OK	12.5522	8.3668	-0.585188	-1.53675	0.0178	0.0470586	yes
GRMZM2G088396	5:83895922-83902364	SD_ML	NB_ML	OK	13.4844	4.88506	-1.46484	-2.8482	5e-05	0.000248954	yes
GRMZM2G088235	5:83895922-83902364	SD_ML	NB_ML	OK	8.73679	5.12058	-0.770796	-1.23904	0.0163	0.0436233	yes
GRMZM2G087955	2:164459323-164461196	SD_ML	NB_ML	OK	2.13218	0.838261	-1.34686	-1.70795	0.00865	0.0252531	yes
GRMZM2G087896	6:102319106-102321908	SD_ML	NB_ML	OK	8.46705	3.65757	-1.21097	-2.04803	0.0021	0.00732926	yes
GRMZM2G087827	5:36614801-36616666	SD_ML	NB_ML	OK	3.31291	1.03609	-1.67695	-2.26116	0.00355	0.0116183	yes
GRMZM2G087619	3:175142830-175209811	SD_ML	NB_ML	OK	2.63462	4.42325	0.747513	1.43826	0.0147	0.0399326	yes
GRMZM2G087254	2:203181027-203184356	SD_ML	NB_ML	OK	18.8941	12.6258	-0.581563	-1.69742	0.0066	0.0199598	yes
GRMZM2G087206	8:95142373-95150209	SD_ML	NB_ML	OK	28.3489	19.7407	-0.522117	-1.31793	0.01395	0.0381704	yes
GRMZM2G087150,GRMZM2G166987	3:214020796-214087640	SD_ML	NB_ML	OK	15.6669	34.4346	1.13614	3.38002	5e-05	0.000248954	yes
GRMZM2G087094	4:196419413-196420567	SD_ML	NB_ML	OK	10.7431	6.03472	-0.832056	-1.92679	0.005	0.0156853	yes
GRMZM2G086869	1:96691230-96693175	SD_ML	NB_ML	OK	26.2982	15.3269	-0.778902	-1.91137	0.0002	0.000897364	yes
GRMZM2G086835	3:86786353-86788167	SD_ML	NB_ML	OK	15.721	27.3425	0.798452	1.84157	0.00125	0.00463776	yes
GRMZM2G086788	1:61293957-61297489	SD_ML	NB_ML	OK	36.3744	51.1276	0.491181	1.28282	0.01485	0.0402751	yes
GRMZM2G086779	7:165975421-165982428	SD_ML	NB_ML	OK	7.58213	2.69542	-1.49209	-1.78998	0.00135	0.00496289	yes
GRMZM2G086496	10:80056273-80062481	SD_ML	NB_ML	OK	7.386	4.68388	-0.657089	-1.64076	0.0115	0.0323057	yes
GRMZM2G086258	1:181895435-181907817	SD_ML	NB_ML	OK	61.1585	40.9293	-0.57942	-1.64639	0.00585	0.0179639	yes
GRMZM2G086163	1:11473517-11475645	SD_ML	NB_ML	OK	5.49286	2.94622	-0.898693	-1.74072	0.00615	0.0187716	yes
GRMZM2G085854	4:3270660-3272696	SD_ML	NB_ML	OK	7.35056	4.21326	-0.802915	-1.90597	0.00275	0.00929092	yes
GRMZM2G085845	10:79422628-79424620	SD_ML	NB_ML	OK	2.15216	0.426197	-2.33619	-2.34522	0.0048	0.0151408	yes
GRMZM2G085577	3:179031417-179040320	SD_ML	NB_ML	OK	52.4249	75.1358	0.519248	1.44974	0.0136	0.0373295	yes
GRMZM2G085411	1:180424718-180433544	SD_ML	NB_ML	OK	12.0793	6.50054	-0.8939	-1.87969	0.01195	0.033401	yes
GRMZM2G084958	2:1463874-1465462	SD_ML	NB_ML	OK	7.3973	12.5666	0.764527	1.65153	0.00265	0.00899353	yes
GRMZM2G084812,GRMZM6G949474	6:124985848-124988429	SD_ML	NB_ML	OK	5.98881	2.94988	-1.02161	-1.60004	0.0062	0.0189071	yes
GRMZM2G084465	3:182334241-182336143	SD_ML	NB_ML	OK	25.7441	37.8869	0.557457	1.42628	0.00945	0.0272735	yes
GRMZM2G084037	9:111111433-111113102	SD_ML	NB_ML	OK	2.02956	0.615307	-1.72179	-1.85645	0.0124	0.0344811	yes
GRMZM2G084005	10:21559822-21561255	SD_ML	NB_ML	OK	2.71495	0.835011	-1.70106	-2.15128	0.0076	0.0225834	yes
GRMZM2G083894	7:132664459-132666065	SD_ML	NB_ML	OK	36.1667	25.0686	-0.528779	-1.76872	0.0088	0.0256345	yes
GRMZM2G083497	3:1967134-1969102	SD_ML	NB_ML	OK	12.9795	20.6741	0.671589	1.34841	0.0117	0.0327913	yes
GRMZM2G083284	1:174012653-174018279	SD_ML	NB_ML	OK	2.47503	0.910672	-1.44244	-1.60435	0.00525	0.0163574	yes
GRMZM2G083176	3:32125257-32128214	SD_ML	NB_ML	OK	10.1422	6.75435	-0.586484	-1.60565	0.0084	0.0246326	yes
GRMZM2G083128	1:189721648-189722837	SD_ML	NB_ML	OK	17.1878	25.6777	0.579131	1.41907	0.0121	0.0337626	yes
GRMZM2G082792	8:121410686-121415051	SD_ML	NB_ML	OK	17.0812	10.8046	-0.660774	-1.5246	0.0081	0.0238751	yes
GRMZM2G082608	3:159212535-159213062	SD_ML	NB_ML	OK	24.9855	61.0838	1.2897	4.21989	5e-05	0.000248954	yes
GRMZM2G082434	2:128812136-128814389	SD_ML	NB_ML	OK	10.3776	4.735	-1.13204	-2.44252	0.0001	0.000475437	yes
GRMZM2G082032,GRMZM2G531230	2:5073952-5077226	SD_ML	NB_ML	OK	37.9898	13.8096	-1.45994	-3.66051	5e-05	0.000248954	yes
GRMZM2G081666	4:227476358-227480644	SD_ML	NB_ML	OK	14.1607	9.04297	-0.647028	-1.56376	0.00355	0.0116183	yes
GRMZM2G081642	5:119712881-119765262	SD_ML	NB_ML	OK	1.75916	3.44755	0.970682	1.51507	0.00345	0.0113327	yes
GRMZM2G080992	2:16654152-16656322	SD_ML	NB_ML	OK	3.41207	1.76967	-0.947169	-1.72698	0.0125	0.0347114	yes
GRMZM2G080940	6:146421678-146425974	SD_ML	NB_ML	OK	13.2691	6.02415	-1.13924	-2.72421	5e-05	0.000248954	yes
GRMZM2G080567	7:165382501-165384037	SD_ML	NB_ML	OK	16.2116	9.7666	-0.731099	-1.54432	0.0097	0.0278849	yes
GRMZM2G080409	9:130504422-130507716	SD_ML	NB_ML	OK	6.56586	13.5127	1.04126	2.74117	5e-05	0.000248954	yes
GRMZM2G080176,GRMZM2G178236	2:34581665-34657649	SD_ML	NB_ML	OK	5.55421	10.0925	0.861625	1.5079	0.0084	0.0246326	yes
GRMZM2G079790	8:31991998-31995377	SD_ML	NB_ML	OK	2.16967	4.38433	1.01488	1.72507	0.0085	0.0248812	yes
GRMZM2G079683	2:28579824-28580941	SD_ML	NB_ML	OK	3.7945	7.83009	1.04512	2.1018	0.00555	0.0171627	yes
GRMZM2G079632	7:20903389-20905225	SD_ML	NB_ML	OK	12.2704	5.28799	-1.2144	-2.68707	0.0001	0.000475437	yes
GRMZM2G079616	2:105141562-105143156	SD_ML	NB_ML	OK	16.5624	7.05582	-1.23103	-3.07726	5e-05	0.000248954	yes
GRMZM2G079613	6:157606643-157609193	SD_ML	NB_ML	OK	6.05944	10.9949	0.859582	2.00294	0.00125	0.00463776	yes
GRMZM2G079559	4:17180597-17181618	SD_ML	NB_ML	OK	75.6247	46.3319	-0.70685	-2.0848	0.00025	0.00109834	yes
GRMZM2G079484	9:85878470-85881317	SD_ML	NB_ML	OK	3.87186	10.4715	1.43536	2.9718	5e-05	0.000248954	yes
GRMZM2G079127	2:150148298-150150973	SD_ML	NB_ML	OK	5.77403	2.92882	-0.97926	-2.00854	0.00175	0.00624579	yes
GRMZM2G079034	8:7623126-7624529	SD_ML	NB_ML	OK	6.87488	3.76374	-0.869169	-1.76148	0.0085	0.0248812	yes
GRMZM2G078887	5:215406438-215407922	SD_ML	NB_ML	OK	7.48927	3.0585	-1.292	-2.4963	0.0006	0.00240491	yes
GRMZM2G078781	6:157072617-157077337	SD_ML	NB_ML	OK	10.563	6.22993	-0.761728	-1.96311	0.00045	0.00186266	yes
GRMZM2G078723	8:92542245-92543218	SD_ML	NB_ML	OK	7.18335	2.16677	-1.72911	-2.84704	0.00115	0.0043041	yes
GRMZM2G078650	2:51957947-51961536	SD_ML	NB_ML	OK	5.59795	3.13359	-0.837083	-1.52234	0.0092	0.026653	yes
GRMZM2G078389	1:220950731-220956140	SD_ML	NB_ML	OK	4.40826	2.57082	-0.777981	-1.48413	0.0082	0.0241231	yes
GRMZM2G077942	1:32872876-32876200	SD_ML	NB_ML	OK	116.832	72.7597	-0.683227	-1.61544	0.00245	0.0083963	yes
GRMZM2G077436	6:168299897-168302204	SD_ML	NB_ML	OK	31.1454	19.824	-0.65177	-1.71702	0.00095	0.003631	yes
GRMZM2G077256	2:220743866-220748167	SD_ML	NB_ML	OK	1.8112	3.85978	1.09157	1.57363	0.004	0.0129086	yes
GRMZM2G077206	8:136446030-136447290	SD_ML	NB_ML	OK	115.568	69.0154	-0.743751	-2.55556	0.00035	0.0014878	yes
GRMZM2G076844	2:14809965-14811030	SD_ML	NB_ML	OK	43.6254	63.3332	0.537796	1.57511	0.00885	0.0257673	yes
GRMZM2G076417	7:33110803-33114090	SD_ML	NB_ML	OK	2.11478	1.07154	-0.980828	-1.51372	0.0127	0.0351753	yes
GRMZM2G076399	6:38268349-38270759	SD_ML	NB_ML	OK	5.45984	10.9239	1.00056	1.47856	0.0083	0.0243825	yes
GRMZM2G075942	4:187025026-187049858	SD_ML	NB_ML	OK	3.26451	5.27702	0.692857	1.28965	0.0156	0.0419936	yes
GRMZM2G075630	10:146901526-146903774	SD_ML	NB_ML	OK	18.0043	31.1436	0.790594	2.42435	0.0005	0.00204683	yes
GRMZM2G075562	5:204223653-204228519	SD_ML	NB_ML	OK	4.79803	11.0042	1.19754	2.74258	5e-05	0.000248954	yes
GRMZM2G075517	10:114671271-114673896	SD_ML	NB_ML	OK	475.866	785.506	0.723068	2.07297	0.0001	0.000475437	yes
GRMZM2G074672	7:107883947-107886373	SD_ML	NB_ML	OK	3.66188	0.797517	-2.199	-2.03486	0.00285	0.00958274	yes
GRMZM2G074611	9:16436748-16439622	SD_ML	NB_ML	OK	10.5894	4.19574	-1.33562	-1.94108	0.00165	0.00593405	yes
GRMZM2G074307	4:89839033-89841610	SD_ML	NB_ML	OK	7.87494	32.1133	2.02783	6.12755	5e-05	0.000248954	yes
GRMZM2G074270	1:191475412-191478860	SD_ML	NB_ML	OK	17.6664	27.0427	0.614233	1.6063	0.0038	0.0123366	yes
GRMZM2G074267	5:206777161-206780578	SD_ML	NB_ML	OK	2.71503	1.35761	-0.999898	-1.68213	0.0068	0.0204766	yes
GRMZM2G074053	5:194144388-194146417	SD_ML	NB_ML	OK	32.1571	20.1645	-0.673322	-2.05305	0.0011	0.00413758	yes
GRMZM2G073860	10:27467513-27470619	SD_ML	NB_ML	OK	4.9867	3.10191	-0.684931	-1.41316	0.0177	0.0468366	yes
GRMZM2G073584	3:141289862-141354044	SD_ML	NB_ML	OK	11.8568	17.0337	0.522675	1.34121	0.01495	0.0404999	yes
GRMZM2G073427	1:170592732-170597853	SD_ML	NB_ML	OK	54.2187	88.5999	0.708515	1.44522	0.00845	0.0247544	yes
GRMZM2G073054	2:59216709-59226937	SD_ML	NB_ML	OK	91.3975	63.0707	-0.535185	-1.31584	0.012	0.0335189	yes
GRMZM2G072890	3:56991041-56991936	SD_ML	NB_ML	OK	30.6787	47.6605	0.635556	1.59302	0.00385	0.0124829	yes
GRMZM2G072300	5:209196455-209199586	SD_ML	NB_ML	OK	61.8306	42.0643	-0.555724	-1.46408	0.0043	0.0137549	yes
GRMZM2G072034	5:184090807-184092028	SD_ML	NB_ML	OK	40.8841	28.0265	-0.54475	-1.66403	0.00795	0.0234934	yes
GRMZM2G071959	7:119943267-119944091	SD_ML	NB_ML	OK	7.16661	12.3962	0.790541	1.386	0.014	0.0382922	yes
GRMZM2G071401	7:83479900-83483918	SD_ML	NB_ML	OK	2.70889	0.738279	-1.87546	-2.27498	0.0052	0.0162212	yes
GRMZM2G071277	5:196464512-196465575	SD_ML	NB_ML	OK	3.49561	0.686014	-2.34924	-2.66372	0.00815	0.0240008	yes
GRMZM2G071172	1:88009777-88014902	SD_ML	NB_ML	OK	6.16229	4.1334	-0.576136	-1.1635	0.01785	0.0471774	yes
GRMZM2G071154	3:226857133-226859487	SD_ML	NB_ML	OK	30.1821	21.1111	-0.515694	-1.37733	0.01005	0.0287646	yes
GRMZM2G071087	5:38494016-38501637	SD_ML	NB_ML	OK	11.5996	18.2656	0.655058	1.71493	0.00155	0.00561328	yes
GRMZM2G071021	3:221771182-221775333	SD_ML	NB_ML	OK	21.8551	10.1755	-1.10286	-2.70468	5e-05	0.000248954	yes
GRMZM2G070912,GRMZM6G198866	8:133538648-133539428	SD_ML	NB_ML	OK	146.779	90.2829	-0.70112	-1.97716	0.0009	0.0034606	yes
GRMZM2G070898	8:161414263-161449732	SD_ML	NB_ML	OK	2.68736	1.38904	-0.9521	-1.28974	0.0181	0.047719	yes
GRMZM2G070863	2:23128164-23137499	SD_ML	NB_ML	OK	3.36508	1.76718	-0.929193	-1.61648	0.0052	0.0162212	yes
GRMZM2G070847	7:140384074-140385187	SD_ML	NB_ML	OK	70.4825	102.2	0.536057	1.48088	0.0092	0.026653	yes
GRMZM2G070659	6:167774456-167777264	SD_ML	NB_ML	OK	95.4791	143.788	0.590682	1.50809	0.00445	0.0141813	yes
GRMZM2G070252	1:253566005-253570909	SD_ML	NB_ML	OK	3.68991	1.99067	-0.890331	-1.43647	0.0071	0.021274	yes
GRMZM2G070218	5:207754868-207757794	SD_ML	NB_ML	OK	30.1098	20.379	-0.563148	-1.5288	0.0057	0.0175557	yes
GRMZM2G070047	1:4974956-4978299	SD_ML	NB_ML	OK	29.1596	40.2739	0.465874	1.49347	0.01375	0.0376946	yes
GRMZM2G070011	4:15320599-15322087	SD_ML	NB_ML	OK	71.2034	113.3	0.670132	1.93331	0.0015	0.00545121	yes
GRMZM2G069976	1:230860571-230873366	SD_ML	NB_ML	OK	3.22918	1.51438	-1.09244	-1.79128	0.0019	0.00671367	yes
GRMZM2G069911	9:23826466-23827831	SD_ML	NB_ML	OK	39.7729	26.6759	-0.576249	-1.63543	0.00465	0.0147237	yes
GRMZM2G069651	7:131816478-131820321	SD_ML	NB_ML	OK	12.384	5.12133	-1.27389	-2.60404	5e-05	0.000248954	yes
GRMZM2G069542	5:144847480-144855080	SD_ML	NB_ML	OK	7.47808	2.83061	-1.40156	-3.23418	5e-05	0.000248954	yes
GRMZM2G069203	8:155020472-155021850	SD_ML	NB_ML	OK	9.84782	4.4602	-1.1427	-2.63084	0.0003	0.00129472	yes
GRMZM2G069024	3:186543496-186547621	SD_ML	NB_ML	OK	20.9909	31.6252	0.591309	1.38394	0.0072	0.0215393	yes
GRMZM2G068967	2:10793566-10794323	SD_ML	NB_ML	OK	5.94703	1.67536	-1.8277	-2.63151	0.00875	0.0255062	yes
GRMZM2G068763	5:197083273-197083858	SD_ML	NB_ML	OK	48.6712	23.9201	-1.02485	-3.43852	0.0001	0.000475437	yes
GRMZM2G068557	2:46785443-46790374	SD_ML	NB_ML	OK	123.583	71.4376	-0.79073	-2.15029	0.00025	0.00109834	yes
GRMZM2G068455	4:83532079-83534415	SD_ML	NB_ML	OK	15.3638	8.59118	-0.838608	-1.95493	0.0002	0.000897364	yes
GRMZM2G068328	1:240081666-240084857	SD_ML	NB_ML	OK	3.25644	1.62578	-1.00216	-1.03511	0.0122	0.0339998	yes
GRMZM2G067915	2:219837995-219839596	SD_ML	NB_ML	OK	2.85285	1.09859	-1.37675	-2.03379	0.0103	0.0293501	yes
GRMZM2G067600	3:214901789-214902528	SD_ML	NB_ML	OK	4.65463	0.997661	-2.22204	-1.89049	0.0102	0.02911	yes
GRMZM2G067299	10:146085172-146089027	SD_ML	NB_ML	OK	17.7153	12.3972	-0.514973	-1.34126	0.01375	0.0376946	yes
GRMZM2G067277	4:79866291-79869978	SD_ML	NB_ML	OK	9.20269	4.99376	-0.881928	-1.5937	0.01055	0.0299604	yes
GRMZM2G066885	5:189091808-189094008	SD_ML	NB_ML	OK	18.6943	56.7719	1.60258	4.12344	5e-05	0.000248954	yes
GRMZM2G066801	1:252863857-252877327	SD_ML	NB_ML	OK	25.5933	14.8283	-0.787413	-2.40591	0.0001	0.000475437	yes
GRMZM2G066636	7:168240252-168242149	SD_ML	NB_ML	OK	87.8964	44.7899	-0.972631	-2.21991	5e-05	0.000248954	yes
GRMZM2G066618	4:141909148-141912941	SD_ML	NB_ML	OK	2.51198	1.07029	-1.23083	-1.68476	0.00645	0.0195621	yes
GRMZM2G066578	5:29918039-29925862	SD_ML	NB_ML	OK	25.0684	16.0331	-0.644813	-1.74213	0.0017	0.00609356	yes
GRMZM2G066489	2:14408918-14413331	SD_ML	NB_ML	OK	12.2735	8.54076	-0.52311	-1.3961	0.00835	0.0245073	yes
GRMZM2G066469	10:146126908-146135084	SD_ML	NB_ML	OK	4.9374	8.07472	0.709662	1.60956	0.01265	0.0350648	yes
GRMZM2G066291	5:34773307-34774963	SD_ML	NB_ML	OK	5.9665	1.64823	-1.85597	-3.0704	0.00015	0.000690243	yes
GRMZM2G066197	7:161658676-161660464	SD_ML	NB_ML	OK	44.3747	30.7527	-0.529026	-1.45578	0.0109	0.0308353	yes
GRMZM2G065928	7:126008604-126011545	SD_ML	NB_ML	OK	60.719	31.6983	-0.937744	-2.64416	5e-05	0.000248954	yes
GRMZM2G065868	7:137550616-137552492	SD_ML	NB_ML	OK	22.3396	35.0891	0.651418	1.48868	0.0061	0.0186364	yes
GRMZM2G065585	3:152010336-152011716	SD_ML	NB_ML	OK	9.96491	1.97457	-2.33532	-3.77462	5e-05	0.000248954	yes
GRMZM2G065244	4:42845721-42848430	SD_ML	NB_ML	OK	4.85051	2.41476	-1.00626	-1.52908	0.00965	0.0277606	yes
GRMZM2G064841	1:21195873-21220741	SD_ML	NB_ML	OK	4.2846	7.84296	0.872237	1.46872	0.01005	0.0287646	yes
GRMZM2G064695	5:186132189-186144563	SD_ML	NB_ML	OK	7.99801	13.4605	0.751015	1.5839	0.0053	0.0164956	yes
GRMZM2G064406	5:71409911-71413111	SD_ML	NB_ML	OK	2.06469	7.20907	1.80389	3.29436	5e-05	0.000248954	yes
GRMZM2G064360	5:63257284-63258794	SD_ML	NB_ML	OK	0.924456	6.67792	2.85272	4.13992	0.0002	0.000897364	yes
GRMZM2G064330	5:50581513-50586753	SD_ML	NB_ML	OK	2.88967	5.72896	0.98737	1.46896	0.0185	0.0486397	yes
GRMZM2G064096	6:123959993-123961169	SD_ML	NB_ML	OK	119.551	64.7913	-0.883754	-2.89429	0.00015	0.000690243	yes
GRMZM2G064091	3:227172814-227175344	SD_ML	NB_ML	OK	8.89859	1.81767	-2.29149	-4.22379	5e-05	0.000248954	yes
GRMZM2G064015	3:132410798-132412650	SD_ML	NB_ML	OK	0.912459	2.46109	1.43147	1.82237	0.00425	0.0136146	yes
GRMZM2G063672	8:146150483-146153517	SD_ML	NB_ML	OK	2.56984	1.14687	-1.16397	-1.63684	0.0116	0.0325472	yes
GRMZM2G063438	9:2058850-2060801	SD_ML	NB_ML	OK	10.0175	2.83133	-1.82297	-3.0366	5e-05	0.000248954	yes
GRMZM2G063263	2:205085182-205087915	SD_ML	NB_ML	OK	5.26216	8.84452	0.749128	1.63403	0.0103	0.0293501	yes
GRMZM2G063220	4:167068632-167070463	SD_ML	NB_ML	OK	2.33025	4.96531	1.0914	1.72496	0.01155	0.0324241	yes
GRMZM2G063162	5:139395265-139403105	SD_ML	NB_ML	OK	10.4146	32.095	1.62374	3.75543	5e-05	0.000248954	yes
GRMZM2G062585	10:49125411-49127783	SD_ML	NB_ML	OK	4.14145	7.15167	0.788143	1.39176	0.01365	0.0374538	yes
GRMZM2G062531	3:101750340-101752385	SD_ML	NB_ML	OK	59.2355	25.059	-1.24113	-3.68256	5e-05	0.000248954	yes
GRMZM2G062421	2:74291051-74321453	SD_ML	NB_ML	OK	1.72754	4.23328	1.29305	1.52077	0.016	0.0429155	yes
GRMZM2G061884	7:124982265-125132370	SD_ML	NB_ML	OK	6.032	2.46671	-1.29005	-1.50195	0.00735	0.0219402	yes
GRMZM2G061732	3:109641983-109717318	SD_ML	NB_ML	OK	3.78364	6.43792	0.766822	1.60527	0.013	0.0359114	yes
GRMZM2G061723	3:219482212-219485065	SD_ML	NB_ML	OK	5.71508	3.09556	-0.884575	-1.76832	0.0018	0.00640163	yes
GRMZM2G061487	1:217638399-217639968	SD_ML	NB_ML	OK	24.0267	14.7853	-0.700477	-2.02184	0.0008	0.00311467	yes
GRMZM2G060940	5:18192141-18193721	SD_ML	NB_ML	OK	14.2834	8.64625	-0.724189	-1.46215	0.0047	0.0148625	yes
GRMZM2G060742	1:236033387-236042480	SD_ML	NB_ML	OK	14.4901	9.03363	-0.681692	-1.79614	0.0012	0.00447151	yes
GRMZM2G060564	9:154003809-154007794	SD_ML	NB_ML	OK	6.98764	4.25288	-0.716365	-1.21859	0.0178	0.0470586	yes
GRMZM2G060079	6:145461863-145469278	SD_ML	NB_ML	OK	55.6879	31.9967	-0.799441	-2.07382	0.0001	0.000475437	yes
GRMZM2G059836	6:662044-662968	SD_ML	NB_ML	OK	52.0446	32.135	-0.695606	-2.20739	0.001	0.00380093	yes
GRMZM2G059753	3:201136449-201141927	SD_ML	NB_ML	OK	38.1794	64.2617	0.751165	2.11565	0.0001	0.000475437	yes
GRMZM2G059502	1:209172676-209174536	SD_ML	NB_ML	OK	116.893	78.4255	-0.575795	-1.63936	0.00305	0.0101685	yes
GRMZM2G059453	3:180096138-180098099	SD_ML	NB_ML	OK	6.79662	3.81598	-0.832764	-1.83001	0.0067	0.02021	yes
GRMZM2G059381	4:187769614-187780008	SD_ML	NB_ML	OK	5.6858	9.28792	0.707991	1.47907	0.005	0.0156853	yes
GRMZM2G059314	6:151648604-151651201	SD_ML	NB_ML	OK	10.4153	5.78813	-0.847531	-1.76348	0.00165	0.00593405	yes
GRMZM2G059073	8:157007210-157014005	SD_ML	NB_ML	OK	2.02665	0.92153	-1.13699	-1.36655	0.01135	0.0319393	yes
GRMZM2G059021	4:152501380-152504153	SD_ML	NB_ML	OK	2.95474	0.795008	-1.89399	-1.43415	0.00525	0.0163574	yes
GRMZM2G058310	7:155396266-155401825	SD_ML	NB_ML	OK	24.1052	39.5476	0.714248	1.24615	0.00765	0.0227125	yes
GRMZM2G058149	1:94099454-94101276	SD_ML	NB_ML	OK	9.92797	4.31643	-1.20166	-2.8435	0.0001	0.000475437	yes
GRMZM2G058004	4:237983902-237987548	SD_ML	NB_ML	OK	3.26692	5.22449	0.677359	1.35022	0.0116	0.0325472	yes
GRMZM2G057955	3:218099740-218101238	SD_ML	NB_ML	OK	29.1363	68.3375	1.22986	4.06948	5e-05	0.000248954	yes
GRMZM2G057829	5:197632683-197638616	SD_ML	NB_ML	OK	7.46023	2.87616	-1.37507	-2.36603	0.0001	0.000475437	yes
GRMZM2G057535	7:157638030-157641018	SD_ML	NB_ML	OK	47.6331	31.5267	-0.595391	-1.74939	0.0023	0.00793879	yes
GRMZM2G057441	10:1152544-1158561	SD_ML	NB_ML	OK	2.53734	1.40961	-0.848019	-1.48636	0.0058	0.0178321	yes
GRMZM2G057186	6:23723528-23727896	SD_ML	NB_ML	OK	479.485	265.056	-0.855191	-1.63278	0.00385	0.0124829	yes
GRMZM2G056732	7:166410295-166416118	SD_ML	NB_ML	OK	8.85374	5.66034	-0.645397	-1.29933	0.01415	0.0386463	yes
GRMZM2G056252	5:203092276-203097176	SD_ML	NB_ML	OK	113.154	77.8377	-0.539752	-1.41778	0.00995	0.0285158	yes
GRMZM2G056039	1:154092555-154096679	SD_ML	NB_ML	OK	69.8475	46.204	-0.596189	-1.58738	0.0037	0.0120486	yes
GRMZM2G056038	6:16155613-16179750	SD_ML	NB_ML	OK	25.6698	43.5935	0.76404	2.09012	0.00095	0.003631	yes
GRMZM2G055982	9:10130270-10132941	SD_ML	NB_ML	OK	2.93399	1.29218	-1.18305	-1.83317	0.0065	0.0196998	yes
GRMZM2G055898	3:198455553-198459784	SD_ML	NB_ML	OK	9.71699	16.6278	0.775016	1.79394	0.00145	0.00528731	yes
GRMZM2G055684	8:100719611-100722240	SD_ML	NB_ML	OK	2.54735	1.09782	-1.21436	-1.42442	0.0127	0.0351753	yes
GRMZM2G055320	9:107810216-107816811	SD_ML	NB_ML	OK	16.3332	24.924	0.609725	1.41127	0.01175	0.0329099	yes
GRMZM2G055276	3:202504731-202507982	SD_ML	NB_ML	OK	12.9266	18.9634	0.552876	1.38554	0.00755	0.0224552	yes
GRMZM2G054300	9:138678092-138682438	SD_ML	NB_ML	OK	34.3842	23.8166	-0.529777	-1.36124	0.0126	0.0349454	yes
GRMZM2G054123	8:38416628-38419010	SD_ML	NB_ML	OK	12.4137	3.99425	-1.63593	-3.04079	5e-05	0.000248954	yes
GRMZM2G054115	3:202790177-202793124	SD_ML	NB_ML	OK	13.0527	7.97853	-0.710149	-1.59763	0.0025	0.00854631	yes
GRMZM2G054013	4:158166323-158174447	SD_ML	NB_ML	OK	8.06325	4.62333	-0.80243	-1.31941	0.01755	0.046505	yes
GRMZM2G053531	1:141939226-141946253	SD_ML	NB_ML	OK	29.9987	46.5922	0.635187	1.75314	0.00095	0.003631	yes
GRMZM2G053315	7:147159834-147162058	SD_ML	NB_ML	OK	21.2016	38.9273	0.87661	2.53681	5e-05	0.000248954	yes
GRMZM2G052823	4:58763332-58767332	SD_ML	NB_ML	OK	1.30079	2.59805	0.998039	1.31645	0.00885	0.0257673	yes
GRMZM2G052562	9:18630210-18632350	SD_ML	NB_ML	OK	3.41647	1.17316	-1.5421	-1.97859	0.0013	0.00480163	yes
GRMZM2G052422	5:210825845-210828416	SD_ML	NB_ML	OK	19.1578	35.7135	0.898538	2.42564	0.0001	0.000475437	yes
GRMZM2G052277,GRMZM2G052323	2:137027230-137038078	SD_ML	NB_ML	OK	3.04575	1.05526	-1.5292	-1.31144	0.01195	0.033401	yes
GRMZM2G052100	10:116077390-116078438	SD_ML	NB_ML	OK	27.7382	44.3459	0.676929	2.1644	0.0012	0.00447151	yes
GRMZM2G051338	6:76400210-76402023	SD_ML	NB_ML	OK	10.0216	0	#NAME?	#NAME?	5e-05	0.000248954	yes
GRMZM2G050997	3:152240439-152243093	SD_ML	NB_ML	OK	7.99053	4.09398	-0.964787	-1.96799	0.0003	0.00129472	yes
GRMZM2G050658	2:175119091-175125695	SD_ML	NB_ML	OK	25.8979	41.0953	0.666138	1.86333	0.0006	0.00240491	yes
GRMZM2G050484	4:233803554-233809152	SD_ML	NB_ML	OK	2.69503	4.7639	0.82184	1.57282	0.0158	0.04246	yes
GRMZM2G050412	6:31707694-31709328	SD_ML	NB_ML	OK	1.0787	3.02604	1.48814	1.63556	0.00595	0.0182322	yes
GRMZM2G050364	8:78593614-78698025	SD_ML	NB_ML	OK	31.6833	14.6563	-1.1122	-2.80338	0.0016	0.00577329	yes
GRMZM2G050307,GRMZM2G143871	4:197928155-198032694	SD_ML	NB_ML	OK	133.62	85.7163	-0.640498	-1.90079	0.0017	0.00609356	yes
GRMZM2G050216	2:15143944-15144725	SD_ML	NB_ML	OK	9.3596	4.36939	-1.09901	-2.12391	0.0086	0.0251237	yes
GRMZM2G049915	10:36785987-36787819	SD_ML	NB_ML	OK	7.69751	4.60869	-0.740033	-1.649	0.00505	0.0158203	yes
GRMZM2G049675	5:175629507-175630860	SD_ML	NB_ML	OK	2.81038	1.01935	-1.46311	-1.98514	0.0136	0.0373295	yes
GRMZM2G049349	1:272284843-272287578	SD_ML	NB_ML	OK	19.2113	8.24517	-1.22033	-3.39636	5e-05	0.000248954	yes
GRMZM2G049229	9:112025168-112028072	SD_ML	NB_ML	OK	7.25051	4.72624	-0.617391	-1.57902	0.01135	0.0319393	yes
GRMZM2G049201	1:172834710-172841332	SD_ML	NB_ML	OK	3.46528	5.66509	0.709126	1.40328	0.01245	0.0345933	yes
GRMZM2G049194	5:211753771-211765738	SD_ML	NB_ML	OK	4.78315	7.44241	0.637809	1.39072	0.00875	0.0255062	yes
GRMZM2G048804	8:15960792-15980220	SD_ML	NB_ML	OK	15.3331	23.7452	0.630983	1.58478	0.0045	0.0143176	yes
GRMZM2G048740	1:7681770-7696208	SD_ML	NB_ML	OK	39.737	27.6159	-0.524984	-1.45313	0.01005	0.0287646	yes
GRMZM2G048243	9:3896606-3910825	SD_ML	NB_ML	OK	8.86761	16.6438	0.908367	1.34133	0.0129	0.0356653	yes
GRMZM2G048210	7:172160390-172165393	SD_ML	NB_ML	OK	7.32626	2.88163	-1.34619	-2.67791	5e-05	0.000248954	yes
GRMZM2G048129	1:196085034-196086934	SD_ML	NB_ML	OK	39.8766	24.3146	-0.713719	-2.12887	0.0004	0.00167649	yes
GRMZM2G047763	4:108614972-108617119	SD_ML	NB_ML	OK	4.17447	10.3317	1.30741	2.68832	5e-05	0.000248954	yes
GRMZM2G047486	2:136808740-136813600	SD_ML	NB_ML	OK	4.27689	6.50166	0.604244	1.29858	0.0151	0.0408435	yes
GRMZM2G047055	1:269100967-269103693	SD_ML	NB_ML	OK	23.8777	16.0418	-0.573831	-1.44774	0.00545	0.0168882	yes
GRMZM2G047002	1:8973596-8975454	SD_ML	NB_ML	OK	36.9994	13.6499	-1.43861	-3.87037	5e-05	0.000248954	yes
GRMZM2G046317	7:57763772-57764719	SD_ML	NB_ML	OK	12.5846	6.78619	-0.89098	-2.28469	0.0066	0.0199598	yes
GRMZM2G046186	7:144941143-144943622	SD_ML	NB_ML	OK	28.3536	15.7714	-0.846221	-2.48923	0.00185	0.00655742	yes
GRMZM2G045976	3:129102781-129106334	SD_ML	NB_ML	OK	4.68591	2.6448	-0.825169	-1.6354	0.0144	0.0392327	yes
GRMZM2G045720	6:136547348-136551123	SD_ML	NB_ML	OK	5.09982	1.85715	-1.45736	-2.46432	0.00015	0.000690243	yes
GRMZM2G044469	7:7415057-7418404	SD_ML	NB_ML	OK	2.63027	1.13018	-1.21866	-1.31188	0.01465	0.0398192	yes
GRMZM2G044038	1:56566371-56569443	SD_ML	NB_ML	OK	96.8307	138.471	0.516051	1.38402	0.0145	0.0394694	yes
GRMZM2G043493	1:56577186-56579012	SD_ML	NB_ML	OK	3.10522	6.217	1.00152	1.50299	0.0055	0.0170194	yes
GRMZM2G043338	9:130782903-130785450	SD_ML	NB_ML	OK	16.5394	24.6797	0.577421	1.3647	0.0171	0.0454643	yes
GRMZM2G043162	4:40189644-40190398	SD_ML	NB_ML	OK	178.449	86.6509	-1.04223	-3.83765	5e-05	0.000248954	yes
GRMZM2G042895	10:76600001-76602213	SD_ML	NB_ML	OK	83.6355	51.5021	-0.699486	-2.17097	0.00135	0.00496289	yes
GRMZM2G042806	6:102909462-102919737	SD_ML	NB_ML	OK	7.49977	3.95844	-0.921914	-1.94857	0.0011	0.00413758	yes
GRMZM2G042623,GRMZM2G042789	8:133903941-133912257	SD_ML	NB_ML	OK	14.176	55.0268	1.95668	3.41593	5e-05	0.000248954	yes
GRMZM2G042253	1:33475079-33479513	SD_ML	NB_ML	OK	3.66399	8.41684	1.19986	2.54113	5e-05	0.000248954	yes
GRMZM2G042118	8:161786422-161789002	SD_ML	NB_ML	OK	15.1126	24.1702	0.677478	1.61438	0.00455	0.0144498	yes
GRMZM2G042040	1:267065420-267068155	SD_ML	NB_ML	OK	66.9662	45.0836	-0.570829	-1.62236	0.00295	0.00987744	yes
GRMZM2G041544	3:140989508-141006806	SD_ML	NB_ML	OK	3.11515	5.39455	0.7922	1.42166	0.0094	0.0271517	yes
GRMZM2G041328	7:172613718-172625776	SD_ML	NB_ML	OK	13.6495	9.49258	-0.523979	-1.47705	0.007	0.0210055	yes
GRMZM2G041175	7:118343707-118345876	SD_ML	NB_ML	OK	44.3084	24.0703	-0.880324	-2.52137	5e-05	0.000248954	yes
GRMZM2G039993	9:1995839-1997888	SD_ML	NB_ML	OK	2.78284	0.799688	-1.79905	-2.22243	0.00285	0.00958274	yes
GRMZM2G039757	7:168785029-168787324	SD_ML	NB_ML	OK	2.24862	1.04977	-1.09898	-1.70793	0.01415	0.0386463	yes
GRMZM2G039683	5:212137076-212152088	SD_ML	NB_ML	OK	2.56152	1.09679	-1.22372	-1.22631	0.01405	0.0384081	yes
GRMZM2G039385	6:163287272-163296169	SD_ML	NB_ML	OK	8.42462	4.63725	-0.861342	-1.91811	0.00075	0.00293884	yes
GRMZM2G039278	1:279058328-279074785	SD_ML	NB_ML	OK	7.47588	4.24607	-0.816113	-1.95175	0.00295	0.00987744	yes
GRMZM2G039094	1:167346348-167352916	SD_ML	NB_ML	OK	6.24346	3.32243	-0.910108	-1.82422	0.00245	0.0083963	yes
GRMZM2G038494	1:284075660-284078940	SD_ML	NB_ML	OK	15.6802	26.5382	0.759123	1.28958	0.0132	0.0363834	yes
GRMZM2G038281	3:173058396-173066203	SD_ML	NB_ML	OK	2.32291	0.705502	-1.71921	-2.26454	5e-05	0.000248954	yes
GRMZM2G037683	3:58295726-58307713	SD_ML	NB_ML	OK	10.0093	15.232	0.605759	1.26056	0.01895	0.049656	yes
GRMZM2G037644	3:209218768-209221093	SD_ML	NB_ML	OK	44.4424	62.1111	0.482914	1.24614	0.0187	0.0490935	yes
GRMZM2G037189	7:171577920-171579167	SD_ML	NB_ML	OK	114.686	75.3726	-0.605574	-1.91926	0.00265	0.00899353	yes
GRMZM2G037015	3:220851574-220853637	SD_ML	NB_ML	OK	18.6835	11.5853	-0.689468	-2.02688	0.00165	0.00593405	yes
GRMZM2G036921	9:99784772-99786058	SD_ML	NB_ML	OK	36.039	21.5844	-0.739572	-2.53018	0.0004	0.00167649	yes
GRMZM2G036880	4:236369091-236370422	SD_ML	NB_ML	OK	112.922	67.6888	-0.73834	-2.40287	0.00035	0.0014878	yes
GRMZM2G036826	9:75077558-75081343	SD_ML	NB_ML	OK	16.8868	9.47781	-0.833271	-2.33738	0.0007	0.00276132	yes
GRMZM2G036631	8:169670457-169672584	SD_ML	NB_ML	OK	12.5827	3.69059	-1.76952	-2.59919	5e-05	0.000248954	yes
GRMZM2G036351	9:150514711-150515694	SD_ML	NB_ML	OK	27.7682	16.012	-0.794279	-2.46786	0.0018	0.00640163	yes
GRMZM2G036282	4:182468235-182470110	SD_ML	NB_ML	OK	4.97307	1.80239	-1.46423	-1.73187	0.0021	0.00732926	yes
GRMZM2G036203,GRMZM2G049882	7:162879250-162899737	SD_ML	NB_ML	OK	6.82246	1.37031	-2.31579	-2.92077	5e-05	0.000248954	yes
GRMZM2G035749	9:114200453-114203334	SD_ML	NB_ML	OK	9.57859	15.7892	0.721056	1.77832	0.0025	0.00854631	yes
GRMZM2G035557	1:71803250-71804133	SD_ML	NB_ML	OK	52.4434	28.7285	-0.868282	-3.18219	5e-05	0.000248954	yes
GRMZM2G035517	9:120199685-120204252	SD_ML	NB_ML	OK	2.48169	6.27784	1.33894	2.17439	0.0013	0.00480163	yes
GRMZM2G035503	5:208137961-208142168	SD_ML	NB_ML	OK	1.67588	3.7086	1.14595	2.10397	0.0011	0.00413758	yes
GRMZM2G035103	5:6321177-6322741	SD_ML	NB_ML	OK	3.32074	1.16481	-1.51142	-2.07928	0.0041	0.0131915	yes
GRMZM2G034453	3:133515283-133525335	SD_ML	NB_ML	OK	2.73144	1.06393	-1.36026	-1.88192	0.00285	0.00958274	yes
GRMZM2G034313	10:109150118-109155439	SD_ML	NB_ML	OK	2.7414	1.47301	-0.896145	-1.67131	0.0039	0.0126251	yes
GRMZM2G033787	1:264577416-264580455	SD_ML	NB_ML	OK	4.0019	2.07063	-0.950619	-1.19158	0.01695	0.0451238	yes
GRMZM2G033644	3:57146893-57151950	SD_ML	NB_ML	OK	7.86977	13.9384	0.824669	1.37086	0.01645	0.0439559	yes
GRMZM2G033236	4:198955135-198957700	SD_ML	NB_ML	OK	4.61686	10.092	1.12823	1.79177	0.0028	0.00943489	yes
GRMZM2G032856	5:211087583-211088858	SD_ML	NB_ML	OK	24.6096	2.85944	-3.10542	-5.72412	5e-05	0.000248954	yes
GRMZM2G032807	7:75161340-75162546	SD_ML	NB_ML	OK	41.9638	11.1333	-1.91427	-4.92956	5e-05	0.000248954	yes
GRMZM2G032684	10:82170211-82180242	SD_ML	NB_ML	OK	22.7681	32.3264	0.505697	1.2889	0.0149	0.0403861	yes
GRMZM2G032619	4:184330231-184335355	SD_ML	NB_ML	OK	7.30378	4.4012	-0.730746	-1.51753	0.00795	0.0234934	yes
GRMZM2G032602	2:29557867-29562262	SD_ML	NB_ML	OK	6.63896	3.2382	-1.03577	-2.43012	5e-05	0.000248954	yes
GRMZM2G032339	1:277206586-277298925	SD_ML	NB_ML	OK	2.90202	0.483062	-2.58678	-1.0365	0.00835	0.0245073	yes
GRMZM2G032198	3:130544767-130545616	SD_ML	NB_ML	OK	4.29979	8.95863	1.05901	2.0379	0.0092	0.026653	yes
GRMZM2G032107	3:22577682-22578780	SD_ML	NB_ML	OK	6.0419	2.5017	-1.27209	-2.29213	0.006	0.0183667	yes
GRMZM2G031568	3:67694117-67699630	SD_ML	NB_ML	OK	42.317	30.2981	-0.482011	-1.27769	0.0156	0.0419936	yes
GRMZM2G031432	3:3994137-3996082	SD_ML	NB_ML	OK	3.4939	1.03145	-1.76016	-2.1396	0.00855	0.0250006	yes
GRMZM2G031354	10:141387674-141388857	SD_ML	NB_ML	OK	124.261	64.6101	-0.943538	-3.50677	5e-05	0.000248954	yes
GRMZM2G031143	2:212325420-212328048	SD_ML	NB_ML	OK	11.3363	23.0649	1.02474	2.15882	0.0001	0.000475437	yes
GRMZM2G030915	9:148335360-148347470	SD_ML	NB_ML	OK	20.4925	29.0616	0.504016	1.31635	0.0133	0.0366281	yes
GRMZM2G030873	5:213651016-213659419	SD_ML	NB_ML	OK	3.32386	6.41208	0.947931	1.96441	0.0006	0.00240491	yes
GRMZM2G030762	8:162106867-162110024	SD_ML	NB_ML	OK	1.31157	2.84123	1.11522	1.48105	0.00805	0.0237466	yes
GRMZM2G030567	1:3731284-3736202	SD_ML	NB_ML	OK	3.3726	1.21351	-1.47467	-1.57868	0.00935	0.0270277	yes
GRMZM2G030299	1:3723963-3728081	SD_ML	NB_ML	OK	19.4935	27.4308	0.492807	1.2908	0.01705	0.0453553	yes
GRMZM2G030159	10:142277588-142277811	SD_ML	NB_ML	OK	266.336	1298.05	2.28502	5.44027	5e-05	0.000248954	yes
GRMZM2G030123	6:133066687-133074177	SD_ML	NB_ML	OK	7.4226	3.68271	-1.01116	-1.80794	0.00065	0.00258555	yes
GRMZM2G029868	8:141556313-141560264	SD_ML	NB_ML	OK	6.80669	10.2769	0.59438	1.37166	0.0182	0.0479542	yes
GRMZM2G029547	3:215838810-215847952	SD_ML	NB_ML	OK	2.1334	0.560477	-1.92843	-1.90871	0.0033	0.0108977	yes
GRMZM2G029219	3:43223994-43231708	SD_ML	NB_ML	OK	107.999	70.0431	-0.624708	-1.69696	0.00505	0.0158203	yes
GRMZM2G029048	5:186727238-186785900	SD_ML	NB_ML	OK	19.0479	5.34688	-1.83286	-3.18315	5e-05	0.000248954	yes
GRMZM2G028986	8:133998452-134000765	SD_ML	NB_ML	OK	69.4203	47.2594	-0.554756	-1.4874	0.0051	0.015954	yes
GRMZM2G028883	10:130363814-130365710	SD_ML	NB_ML	OK	20.9287	30.7678	0.555937	1.72344	0.01635	0.0437455	yes
GRMZM2G028665	3:114101614-114105440	SD_ML	NB_ML	OK	24.495	51.6154	1.07532	2.85998	5e-05	0.000248954	yes
GRMZM2G028535	8:167716774-167725004	SD_ML	NB_ML	OK	44.1006	16.0076	-1.46204	-3.62361	5e-05	0.000248954	yes
GRMZM2G028393	8:133996632-133997534	SD_ML	NB_ML	OK	85.5458	172.947	1.01556	2.22502	0.00125	0.00463776	yes
GRMZM2G028218	5:4684603-4688560	SD_ML	NB_ML	OK	20.0012	12.4352	-0.685652	-1.64997	0.0013	0.00480163	yes
GRMZM2G028096	5:182584711-182592899	SD_ML	NB_ML	OK	7.36736	4.59485	-0.681128	-1.26307	0.01075	0.0304645	yes
GRMZM2G027695	7:8697515-8698460	SD_ML	NB_ML	OK	6.04149	2.53904	-1.25062	-2.17597	0.0113	0.0318147	yes
GRMZM2G027309,GRMZM2G078954,GRMZM2G379608	6:116761383-116860095	SD_ML	NB_ML	OK	2.11281	0.932494	-1.18	-1.26524	0.01685	0.0448845	yes
GRMZM2G027021	4:9490257-9499898	SD_ML	NB_ML	OK	24.2774	35.3056	0.540284	1.482	0.0059	0.0181005	yes
GRMZM2G026980	5:53934854-53936718	SD_ML	NB_ML	OK	13.1596	25.8535	0.974244	2.29307	0.00025	0.00109834	yes
GRMZM2G026930	3:216386030-216387865	SD_ML	NB_ML	OK	2.22857	0.590519	-1.91606	-1.23583	0.0085	0.0248812	yes
GRMZM2G026855	3:169114340-169123896	SD_ML	NB_ML	OK	6.75795	3.91886	-0.786153	-1.35803	0.0102	0.02911	yes
GRMZM2G026780	1:270897978-270898979	SD_ML	NB_ML	OK	6.02223	1.59799	-1.91404	-2.72827	0.00155	0.00561328	yes
GRMZM2G026523	6:147008470-147013496	SD_ML	NB_ML	OK	9.64938	17.4697	0.85635	1.83807	0.00035	0.0014878	yes
GRMZM2G026371	3:218339055-218342590	SD_ML	NB_ML	OK	21.2942	32.6738	0.617677	1.65341	0.0013	0.00480163	yes
GRMZM2G026223	1:4855702-4871281	SD_ML	NB_ML	OK	4.17717	6.74246	0.690749	1.16035	0.01765	0.0467243	yes
GRMZM2G025832	5:180084036-180086107	SD_ML	NB_ML	OK	9.78553	5.29209	-0.886813	-2.05843	0.00135	0.00496289	yes
GRMZM2G025659	3:160793384-160799991	SD_ML	NB_ML	OK	40.5237	60.6016	0.580592	1.79058	0.00735	0.0219402	yes
GRMZM2G025459	8:119744948-119748072	SD_ML	NB_ML	OK	2.66198	5.03514	0.919528	1.3543	0.01805	0.0476086	yes
GRMZM2G024708	2:208361754-208363896	SD_ML	NB_ML	OK	7.62678	4.59609	-0.730668	-1.44857	0.014	0.0382922	yes
GRMZM2G024668	1:184272688-184277348	SD_ML	NB_ML	OK	90.6035	57.0034	-0.668517	-1.6113	0.0015	0.00545121	yes
GRMZM2G023711	5:211399848-211401682	SD_ML	NB_ML	OK	7.39627	16.4867	1.15643	2.42327	0.0001	0.000475437	yes
GRMZM2G023325	1:66310636-66516428	SD_ML	NB_ML	OK	2.26358	7.503	1.72886	1.83807	0.004	0.0129086	yes
GRMZM2G022782	8:39928378-39932619	SD_ML	NB_ML	OK	5.83431	10.9424	0.907297	1.70564	0.0028	0.00943489	yes
GRMZM2G022413	2:37556112-37558654	SD_ML	NB_ML	OK	30.4702	17.5289	-0.797663	-2.3633	0.0003	0.00129472	yes
GRMZM2G021635	2:6055538-6059702	SD_ML	NB_ML	OK	24.4645	15.2148	-0.685212	-1.71778	0.0016	0.00577329	yes
GRMZM2G021549	6:164760063-164767124	SD_ML	NB_ML	OK	2.03714	0.92924	-1.13242	-1.11988	0.01625	0.0435167	yes
GRMZM2G021339	4:165861784-165863994	SD_ML	NB_ML	OK	8.10568	11.994	0.565312	1.38682	0.0128	0.0354188	yes
GRMZM2G020940	1:53618694-53620586	SD_ML	NB_ML	OK	6.60007	3.2793	-1.00909	-1.64625	0.0016	0.00577329	yes
GRMZM2G020898	2:234432120-234436077	SD_ML	NB_ML	OK	4.55483	8.63941	0.923537	2.46724	0.00015	0.000690243	yes
GRMZM2G020859	6:148554979-148565653	SD_ML	NB_ML	OK	1.41902	2.50265	0.818565	1.35013	0.0177	0.0468366	yes
GRMZM2G020148	8:4432843-4434564	SD_ML	NB_ML	OK	12.9981	6.11573	-1.0877	-2.19644	0.00045	0.00186266	yes
GRMZM2G020054	10:65437298-65438594	SD_ML	NB_ML	OK	9.26357	2.36982	-1.96679	-3.57036	5e-05	0.000248954	yes
GRMZM2G019986	10:141495962-141500441	SD_ML	NB_ML	OK	1.02507	2.56545	1.32349	1.41049	0.0062	0.0189071	yes
GRMZM2G019413	8:169711880-169714102	SD_ML	NB_ML	OK	5.16293	2.54887	-1.01833	-2.0325	0.00235	0.00809277	yes
GRMZM2G018988	9:32531260-32533637	SD_ML	NB_ML	OK	2.9434	5.4528	0.889517	1.57147	0.0029	0.00972908	yes
GRMZM2G018678	1:52795360-52804613	SD_ML	NB_ML	OK	10.1095	21.3998	1.08189	2.68695	5e-05	0.000248954	yes
GRMZM2G018275	2:43746149-43747663	SD_ML	NB_ML	OK	8.36739	1.94507	-2.10496	-3.06046	5e-05	0.000248954	yes
GRMZM2G018189	3:181152798-181155113	SD_ML	NB_ML	OK	10.565	6.06652	-0.800344	-1.35681	0.00685	0.0206065	yes
GRMZM2G018018	10:136459722-136465435	SD_ML	NB_ML	OK	15.3242	9.97603	-0.619273	-1.50179	0.008	0.0236192	yes
GRMZM2G017460	9:129107775-129110463	SD_ML	NB_ML	OK	4.77832	7.9937	0.742362	1.32171	0.0108	0.0305906	yes
GRMZM2G017110	1:198263543-198267076	SD_ML	NB_ML	OK	32.8411	20.4821	-0.681138	-1.77254	0.00065	0.00258555	yes
GRMZM2G016926	10:107159985-107165520	SD_ML	NB_ML	OK	11.5991	18.0204	0.635618	1.50251	0.0078	0.023106	yes
GRMZM2G016346	10:88549995-88550718	SD_ML	NB_ML	OK	7.53272	18.3325	1.28316	2.96461	0.0005	0.00204683	yes
GRMZM2G016312	10:88539611-88540094	SD_ML	NB_ML	OK	12.0802	29.8244	1.30385	3.43937	0.0007	0.00276132	yes
GRMZM2G016281	1:64609446-64611434	SD_ML	NB_ML	OK	8.52827	2.08181	-2.03442	-2.76883	0.00115	0.0043041	yes
GRMZM2G016261	10:47473083-47479056	SD_ML	NB_ML	OK	36.9086	62.2999	0.755273	2.08396	0.0007	0.00276132	yes
GRMZM2G016184	5:14350072-14354318	SD_ML	NB_ML	OK	1.2301	2.57918	1.06814	1.19229	0.01695	0.0451238	yes
GRMZM2G015908	3:202254408-202255643	SD_ML	NB_ML	OK	14.0267	9.16755	-0.613566	-1.58866	0.017	0.0452374	yes
GRMZM2G015784	5:209311320-209313296	SD_ML	NB_ML	OK	133.94	197.145	0.557672	1.49638	0.0051	0.015954	yes
GRMZM2G015401	5:210219240-210223953	SD_ML	NB_ML	OK	29.1119	20.8346	-0.482627	-1.54092	0.01475	0.0400459	yes
GRMZM2G015295	4:21158460-21161610	SD_ML	NB_ML	OK	36.1512	25.9077	-0.480662	-1.29039	0.019	0.049773	yes
GRMZM2G015285	2:228792132-228793917	SD_ML	NB_ML	OK	53.4676	31.8801	-0.746009	-2.59473	0.0003	0.00129472	yes
GRMZM2G015040	9:92108828-92110700	SD_ML	NB_ML	OK	9.61405	4.50405	-1.09392	-1.98594	0.00255	0.00869477	yes
GRMZM2G014902	4:32527700-32560849	SD_ML	NB_ML	OK	35.2455	19.7328	-0.836844	-2.27875	5e-05	0.000248954	yes
GRMZM2G014560	5:186331846-186334318	SD_ML	NB_ML	OK	2.52398	1.10615	-1.19015	-1.73911	0.00545	0.0168882	yes
GRMZM2G014395	3:217177060-217180016	SD_ML	NB_ML	OK	26.1693	17.2864	-0.598234	-1.53271	0.00205	0.00717865	yes
GRMZM2G014099	6:156938143-156939137	SD_ML	NB_ML	OK	11.4906	6.16965	-0.897197	-2.06323	0.0063	0.0191626	yes
GRMZM2G013546	4:17397823-17399075	SD_ML	NB_ML	OK	0.974249	2.78923	1.5175	1.96629	0.01495	0.0404999	yes
GRMZM2G013471	3:29969613-29974738	SD_ML	NB_ML	OK	3.23923	5.48586	0.760067	1.48235	0.00565	0.0174259	yes
GRMZM2G013430	1:24049835-24051294	SD_ML	NB_ML	OK	7.92757	3.84	-1.04577	-2.34782	0.00255	0.00869477	yes
GRMZM2G013255	7:140931083-140933160	SD_ML	NB_ML	OK	3.44643	1.54719	-1.15545	-1.50109	0.01025	0.0292294	yes
GRMZM2G013214	4:79470088-79471591	SD_ML	NB_ML	OK	22.0549	7.41618	-1.57235	-2.39142	0.00025	0.00109834	yes
GRMZM2G013170	4:1940773-1946421	SD_ML	NB_ML	OK	2.78232	1.35923	-1.0335	-1.73555	0.00435	0.0138961	yes
GRMZM2G012758	1:30748090-30758101	SD_ML	NB_ML	OK	10.2812	6.57158	-0.645697	-1.55916	0.0105	0.0298382	yes
GRMZM2G012717	6:117553492-117555386	SD_ML	NB_ML	OK	5.99325	10.1474	0.759695	1.91564	0.00305	0.0101685	yes
GRMZM2G012178	5:209617280-209621152	SD_ML	NB_ML	OK	5.11809	2.66022	-0.944059	-1.82656	0.00425	0.0136146	yes
GRMZM2G011896	4:10038765-10044977	SD_ML	NB_ML	OK	6.04861	2.70501	-1.16097	-2.21545	0.0001	0.000475437	yes
GRMZM2G011742	7:8705525-8709166	SD_ML	NB_ML	OK	8.16736	5.2743	-0.630891	-1.49571	0.0076	0.0225834	yes
GRMZM2G011253	4:163668806-163670794	SD_ML	NB_ML	OK	3.95631	6.77094	0.775201	1.39781	0.01345	0.036978	yes
GRMZM2G011006	5:196852725-196853684	SD_ML	NB_ML	OK	54.4205	37.9194	-0.521212	-1.89646	0.00975	0.0280084	yes
GRMZM2G010987	8:152285573-152287645	SD_ML	NB_ML	OK	26.3725	17.8301	-0.564722	-1.82074	0.00475	0.0150044	yes
GRMZM2G010868	3:230694239-230696031	SD_ML	NB_ML	OK	104.218	48.5042	-1.10342	-2.98269	5e-05	0.000248954	yes
GRMZM2G010834	4:65698933-65723298	SD_ML	NB_ML	OK	4.49187	2.33501	-0.943889	-1.62644	0.00065	0.00258555	yes
GRMZM2G010768	9:23074206-23075360	SD_ML	NB_ML	OK	4.56234	1.27273	-1.84185	-1.9673	0.00335	0.0110415	yes
GRMZM2G010490	9:152086082-152089916	SD_ML	NB_ML	OK	21.9629	31.7526	0.531805	1.42169	0.0088	0.0256345	yes
GRMZM2G010460	3:1683996-1688795	SD_ML	NB_ML	OK	19.6343	30.3117	0.626497	1.45831	0.0061	0.0186364	yes
GRMZM2G010044	4:239420849-239424822	SD_ML	NB_ML	OK	5.54818	2.08455	-1.41228	-2.06865	0.00035	0.0014878	yes
GRMZM2G009792	6:14770291-14771363	SD_ML	NB_ML	OK	5.98372	22.8308	1.93187	3.91821	5e-05	0.000248954	yes
GRMZM2G009223	7:153860993-153863453	SD_ML	NB_ML	OK	21.5635	5.60469	-1.94389	-4.9379	5e-05	0.000248954	yes
GRMZM2G009060	1:52391794-52395357	SD_ML	NB_ML	OK	15.6901	9.19655	-0.770687	-1.55832	0.0025	0.00854631	yes
GRMZM2G009048	10:16377557-16378557	SD_ML	NB_ML	OK	49.9529	74.0242	0.56743	1.97663	0.0055	0.0170194	yes
GRMZM2G008247	10:37762908-37767713	SD_ML	NB_ML	OK	175.355	113.768	-0.624178	-1.33598	0.01115	0.0314338	yes
GRMZM2G008242	5:212695780-212699693	SD_ML	NB_ML	OK	8.05873	4.12216	-0.967151	-2.21508	0.0006	0.00240491	yes
GRMZM2G008108	7:73538892-73547865	SD_ML	NB_ML	OK	4.03188	12.6094	1.64498	2.74194	5e-05	0.000248954	yes
GRMZM2G007791	2:9973815-9981340	SD_ML	NB_ML	OK	3.7589	2.03028	-0.888634	-1.47718	0.00765	0.0227125	yes
GRMZM2G007734	4:28947993-28953044	SD_ML	NB_ML	OK	5.69701	2.52603	-1.17333	-1.74403	0.0022	0.00763535	yes
GRMZM2G007195	6:138437042-138441355	SD_ML	NB_ML	OK	9.59052	5.0272	-0.931856	-1.66335	0.00215	0.00748262	yes
GRMZM2G006977	1:22378473-22384347	SD_ML	NB_ML	OK	8.24786	5.49679	-0.58543	-1.46851	0.0055	0.0170194	yes
GRMZM2G006745	8:94530860-94534207	SD_ML	NB_ML	OK	22.3003	14.6559	-0.605584	-1.49544	0.00645	0.0195621	yes
GRMZM2G006672	4:131038319-131055437	SD_ML	NB_ML	OK	8.61973	5.61985	-0.617112	-1.29401	0.0186	0.0488702	yes
GRMZM2G006468	4:59674527-59678827	SD_ML	NB_ML	OK	136.5	260.705	0.933511	2.21946	5e-05	0.000248954	yes
GRMZM2G006377	6:157777177-157784383	SD_ML	NB_ML	OK	20.4552	14.3898	-0.507426	-1.44558	0.0123	0.0342381	yes
GRMZM2G006363	4:3896745-3898889	SD_ML	NB_ML	OK	5.33348	2.6661	-1.00035	-1.59172	0.00165	0.00593405	yes
GRMZM2G006287	10:19523269-19525984	SD_ML	NB_ML	OK	11.7387	17.8325	0.603244	1.76225	0.00485	0.0152807	yes
GRMZM2G005840	1:183336452-183337346	SD_ML	NB_ML	OK	36.9801	17.0814	-1.11432	-3.68592	5e-05	0.000248954	yes
GRMZM2G005749,GRMZM2G005849	3:230083220-230094105	SD_ML	NB_ML	OK	11.2171	6.57615	-0.77038	-1.85866	0.001	0.00380093	yes
GRMZM2G004847	5:190249868-190262560	SD_ML	NB_ML	OK	35.4052	60.2075	0.765981	2.04145	0.00025	0.00109834	yes
GRMZM2G004696	3:10076686-10080041	SD_ML	NB_ML	OK	3.14587	5.88028	0.902426	1.7545	0.01005	0.0287646	yes
GRMZM2G004534	10:4697234-4702142	SD_ML	NB_ML	OK	11.4945	6.66251	-0.786809	-1.99361	0.00095	0.003631	yes
GRMZM2G004528	9:149505655-149510749	SD_ML	NB_ML	OK	67.6791	23.8552	-1.50441	-3.82277	5e-05	0.000248954	yes
GRMZM2G004511	1:290878307-290879859	SD_ML	NB_ML	OK	29.6524	21.1573	-0.486994	-1.46899	0.01455	0.0395861	yes
GRMZM2G004305	2:6462157-6468707	SD_ML	NB_ML	OK	36.1181	22.6592	-0.672628	-1.78871	0.0016	0.00577329	yes
GRMZM2G004060	10:12108515-12110234	SD_ML	NB_ML	OK	6.88445	3.2058	-1.10266	-1.44585	0.0088	0.0256345	yes
GRMZM2G004036	1:285460485-285462103	SD_ML	NB_ML	OK	6.42455	1.23388	-2.38039	-3.12283	0.0008	0.00311467	yes
GRMZM2G003835	8:62068683-62069814	SD_ML	NB_ML	OK	3.42491	9.25672	1.43443	1.26008	0.0063	0.0191626	yes
GRMZM2G003742	9:18960209-18963479	SD_ML	NB_ML	OK	0.873946	1.97315	1.17489	1.65384	0.00425	0.0136146	yes
GRMZM2G003565	2:49685838-49690865	SD_ML	NB_ML	OK	20.8868	14.8583	-0.491321	-1.33527	0.01385	0.0379295	yes
GRMZM2G003384	5:179438315-179440546	SD_ML	NB_ML	OK	9.54029	14.7457	0.628191	1.46319	0.00925	0.0267811	yes
GRMZM2G003002	5:4101243-4102794	SD_ML	NB_ML	OK	8.71126	5.19265	-0.746411	-1.52413	0.0082	0.0241231	yes
GRMZM2G002178	1:28926394-28928612	SD_ML	NB_ML	OK	3.49623	1.31471	-1.41106	-2.03425	0.00185	0.00655742	yes
GRMZM2G001930	1:98363080-98365897	SD_ML	NB_ML	OK	9.8515	6.11228	-0.688633	-1.86085	0.0026	0.00884598	yes
GRMZM2G001915	8:39585747-39598683	SD_ML	NB_ML	OK	6.90134	3.37869	-1.03041	-1.76896	0.00255	0.00869477	yes
GRMZM2G000764	4:180528873-180535150	SD_ML	NB_ML	OK	6.01524	2.12059	-1.50416	-2.92971	5e-05	0.000248954	yes
GRMZM2G000719	8:148325632-148331753	SD_ML	NB_ML	OK	3.23768	6.36535	0.97528	1.68884	0.00215	0.00748262	yes
GRMZM2G000587	9:1587520-1589145	SD_ML	NB_ML	OK	8.19223	4.36305	-0.90892	-1.64804	0.0064	0.0194301	yes
GRMZM2G000371,GRMZM2G023636	9:14554516-14591580	SD_ML	NB_ML	OK	7.49148	12.7981	0.772602	1.40752	0.01095	0.0309547	yes
GRMZM2G000264,GRMZM2G000288	7:138125947-138156966	SD_ML	NB_ML	OK	12.1199	6.21822	-0.962803	-2.1272	0.00015	0.000690243	yes
GRMZM2G000256	8:143768355-143771611	SD_ML	NB_ML	OK	32.7498	52.189	0.672259	1.86088	0.0007	0.00276132	yes
GRMZM2G000221	7:31098654-31099325	SD_ML	NB_ML	OK	128.16	195.703	0.610722	2.2835	0.00225	0.00778409	yes
GPN1	4:84132781-84137970	SD_ML	NB_ML	OK	38.9055	22.0834	-0.817013	-2.18146	5e-05	0.000248954	yes
GLN6	1:27978350-27982007	SD_ML	NB_ML	OK	52.9645	33.7584	-0.649781	-1.57013	0.00275	0.00929092	yes
FRK1	3:168566366-168569728	SD_ML	NB_ML	OK	7.21026	4.19715	-0.780641	-1.53129	0.00785	0.0232362	yes
CNR10	5:1731354-1732479	SD_ML	NB_ML	OK	7.60561	14.6877	0.949473	1.81598	0.00285	0.00958274	yes
CISZOG2	8:166957555-166959303	SD_ML	NB_ML	OK	1.87228	3.72625	0.992929	1.72822	0.0127	0.0351753	yes
CHI	1:293118118-293119647	SD_ML	NB_ML	OK	37.1371	22.9704	-0.693088	-1.94283	0.0008	0.00311467	yes
CAT2	1:7153869-7156146	SD_ML	NB_ML	OK	44.2116	26.6231	-0.731747	-1.81358	0.00035	0.0014878	yes
BX8	4:3214646-3216753	SD_ML	NB_ML	OK	15.3337	10.6371	-0.527599	-1.37416	0.0141	0.0385287	yes
BX1	4:3260761-3263006	SD_ML	NB_ML	OK	3.27989	7.52979	1.19896	2.01855	0.00035	0.0014878	yes
AC234185.1_FG004	8:72263060-72269441	SD_ML	NB_ML	OK	9.88158	5.22433	-0.919495	-2.00184	0.0001	0.000475437	yes
AC234161.1_FG010	9:117455635-117456390	SD_ML	NB_ML	OK	40.8478	22.326	-0.871536	-1.46584	0.01375	0.0376946	yes
AC233870.1_FG003	6:167233917-167237415	SD_ML	NB_ML	OK	5.29787	8.06022	0.605407	1.36098	0.01345	0.036978	yes
AC233850.1_FG003	5:169863111-169863657	SD_ML	NB_ML	OK	7.59376	0.784662	-3.27467	-2.9699	0.0167	0.0445447	yes
AC230020.1_FG002,GRMZM2G504906,GRMZM2G504910	2:168613016-168651505	SD_ML	NB_ML	OK	0.966366	2.2185	1.19894	1.24566	0.0096	0.0276325	yes
AC226235.2_FG002	3:30948324-30949546	SD_ML	NB_ML	OK	4.50657	8.36591	0.892494	1.77476	0.005	0.0156853	yes
AC225718.2_FG006	5:48530881-48531646	SD_ML	NB_ML	OK	47.6871	11.2157	-2.08808	-3.08145	0.0001	0.000475437	yes
AC218035.3_FG001	8:103049833-103050860	SD_ML	NB_ML	OK	10.6297	5.0685	-1.06847	-1.33159	0.0118	0.0330291	yes
AC214448.3_FG007	3:181844888-181846515	SD_ML	NB_ML	OK	5.87464	2.98229	-0.97808	-1.56569	0.0084	0.0246326	yes
AC213981.3_FG001	1:122892268-122893700	SD_ML	NB_ML	OK	1.31365	4.77587	1.86219	2.01255	0.00465	0.0147237	yes
AC212219.3_FG005	1:44959524-44965073	SD_ML	NB_ML	OK	15.1181	8.83592	-0.774824	-2.10947	0.0017	0.00609356	yes
AC210158.3_FG004	9:10905693-10910779	SD_ML	NB_ML	OK	1.03223	3.20114	1.63282	1.4196	0.01895	0.049656	yes
AC210013.4_FG006	5:3327322-3329886	SD_ML	NB_ML	OK	24.7358	17.2887	-0.516765	-1.5307	0.0182	0.0479542	yes
AC209835.4_FG004	5:21903402-21908926	SD_ML	NB_ML	OK	8.74224	13.0465	0.577584	1.24798	0.019	0.049773	yes
AC208897.3_FG004	1:27122405-27128313	SD_ML	NB_ML	OK	31.8938	21.4831	-0.570074	-1.60654	0.00355	0.0116183	yes
AC208327.4_FG003	8:126020980-126034902	SD_ML	NB_ML	OK	4.5912	7.55096	0.717788	1.61479	0.00615	0.0187716	yes
AC208201.3_FG002	1:45370668-45372487	SD_ML	NB_ML	OK	17.1321	10.5712	-0.696559	-1.49156	0.0041	0.0131915	yes
AC206951.3_FG017	1:17525571-17526552	SD_ML	NB_ML	OK	27.2492	17.9844	-0.599466	-1.57608	0.01225	0.0341203	yes
AC206165.3_FG019	6:159856864-159860325	SD_ML	NB_ML	OK	32.3653	54.8569	0.761223	2.03659	0.0015	0.00545121	yes
AC205608.4_FG004	2:211192954-211197081	SD_ML	NB_ML	OK	21.54	34.3426	0.672982	1.56272	0.00395	0.0127669	yes
AC204212.4_FG001	5:201176613-201176904	SD_ML	NB_ML	OK	142.255	72.2975	-0.976458	-5.24163	0.00015	0.000690243	yes
AC203366.4_FG001,GRMZM2G327311,GRMZM5G840887	3:222490773-222559756	SD_ML	NB_ML	OK	5.13752	10.4023	1.01776	2.08895	0.00295	0.00987744	yes
AC198206.5_FG001	5:128491445-128500173	SD_ML	NB_ML	OK	3.1409	1.43752	-1.1276	-1.6194	0.0093	0.0269069	yes
AC198019.2_FG004	9:72382833-72386060	SD_ML	NB_ML	OK	9.61122	19.715	1.0365	2.3106	0.01335	0.0367422	yes
AC197705.4_FG003	8:117630363-117630962	SD_ML	NB_ML	OK	9.91841	3.64218	-1.44531	-2.22018	0.0075	0.0223274	yes
AC196475.3_FG004	4:32278570-32280767	SD_ML	NB_ML	OK	28.4582	15.6041	-0.866916	-2.14651	0.00015	0.000690243	yes
AC194937.3_FG004	5:118968176-118971136	SD_ML	NB_ML	OK	2.46166	4.94207	1.00549	1.50966	0.00525	0.0163574	yes
AC189750.4_FG004	7:152388065-152391269	SD_ML	NB_ML	OK	77.1034	55.118	-0.48427	-1.28001	0.0176	0.0466131	yes
AC187157.4_FG005	8:22645968-22650386	SD_ML	NB_ML	OK	3.15923	1.38756	-1.18702	-2.01602	0.00215	0.00748262	yes
AC183319.3_FG001	3:37159449-37160239	SD_ML	NB_ML	OK	6.2948	1.40041	-2.16831	-2.45599	0.0132	0.0363834	yes
AC149818.2_FG006	9:152709217-152712095	SD_ML	NB_ML	OK	13.9334	20.875	0.583231	1.32811	0.01265	0.0350648	yes
AC148152.3_FG005	2:231952641-231954277	SD_ML	NB_ML	OK	22.6998	11.5566	-0.97396	-2.57589	5e-05	0.000248954	yes
-	4:179590315-179590741	SD_ML	NB_ML	OK	4.21583	0	#NAME?	#NAME?	5e-05	0.000248954	yes
-	scaffold_245:1256-1390	SD_ML	NB_ML	OK	218.631	0	#NAME?	#NAME?	5e-05	0.000248954	yes
-	scaffold_314:309-916	SD_ML	NB_ML	OK	3.34641	0	#NAME?	#NAME?	5e-05	0.000248954	yes
-	3:128025065-128025318	SD_ML	NB_ML	OK	6.2149	0	#NAME?	#NAME?	0.0006	0.00240491	yes
-	5:195628882-195629099	SD_ML	NB_ML	OK	101.194	0	#NAME?	#NAME?	0.0018	0.00640163	yes
-	6:168277674-168277816	SD_ML	NB_ML	OK	0	381.094	inf	#NAME?	5e-05	0.000248954	yes
-	9:141034733-141034856	SD_ML	NB_ML	OK	0	222.308	inf	#NAME?	0.0045	0.0143176	yes
-	8:76751501-76751623	SD_ML	NB_ML	OK	0	204.19	inf	#NAME?	0.0182	0.0479542	yes
-	4:29185704-29185856	SD_ML	NB_ML	OK	0	83.1428	inf	#NAME?	5e-05	0.000248954	yes
-	4:15277857-15278011	SD_ML	NB_ML	OK	0	42.2303	inf	#NAME?	0.00115	0.0043041	yes
-	9:148740460-148740625	SD_ML	NB_ML	OK	0	24.5907	inf	#NAME?	0.0049	0.0154182	yes
-	4:107220849-107221218	SD_ML	NB_ML	OK	0	6.65927	inf	#NAME?	5e-05	0.000248954	yes
-	1:10434343-10435082	SD_ML	NB_ML	OK	8.96532	70.2554	2.97018	5.84909	5e-05	0.000248954	yes
-	1:1641177-1642241	SD_ML	NB_ML	OK	0.469513	2.84626	2.59983	2.28366	0.0082	0.0241231	yes
-	6:137387885-137388609	SD_ML	NB_ML	OK	3.34048	17.8001	2.41376	3.50286	0.0001	0.000475437	yes
-	9:20219728-20219902	SD_ML	NB_ML	OK	27.5521	145.112	2.39694	16.7958	0.0183	0.0481777	yes
-	8:16912889-16913207	SD_ML	NB_ML	OK	3.96451	19.8714	2.32548	4.48695	0.00595	0.0182322	yes
-	9:101406977-101407872	SD_ML	NB_ML	OK	0.667759	2.97823	2.15706	2.17582	0.0173	0.0459444	yes
-	2:227586810-227588548	SD_ML	NB_ML	OK	0.889059	3.63123	2.03011	2.93239	0.0011	0.00413758	yes
-	4:199406413-199407514	SD_ML	NB_ML	OK	0.815178	3.3058	2.01981	2.31459	0.0106	0.030087	yes
-	7:53466515-53467183	SD_ML	NB_ML	OK	1.29413	4.95184	1.93598	2.46332	0.0139	0.0380514	yes
-	1:20362497-20363292	SD_ML	NB_ML	OK	1.31991	4.65775	1.81919	2.24669	0.0112	0.0315659	yes
-	6:105732785-105732949	SD_ML	NB_ML	OK	449.216	1566.15	1.80174	46.4229	5e-05	0.000248954	yes
-	3:18141432-18164315	SD_ML	NB_ML	OK	3.61125	12.3036	1.76851	1.70215	0.0044	0.014036	yes
-	2:36245496-36245671	SD_ML	NB_ML	OK	41.682	136.557	1.71201	15.4407	0.0133	0.0366281	yes
-	4:56461256-56473091	SD_ML	NB_ML	OK	3.74118	12.0305	1.68513	1.91674	0.0037	0.0120486	yes
-	4:95239926-95240107	SD_ML	NB_ML	OK	67.5285	215.027	1.67095	16.0287	0.0021	0.00732926	yes
-	5:23182211-23182579	SD_ML	NB_ML	OK	13.8567	43.9724	1.66602	5.01869	0.00035	0.0014878	yes
-	8:155877292-155878054	SD_ML	NB_ML	OK	1.52121	4.59485	1.5948	2.10883	0.0121	0.0337626	yes
-	2:71935428-71935605	SD_ML	NB_ML	OK	264.469	793.101	1.58441	27.0112	5e-05	0.000248954	yes
-	10:57665221-57666088	SD_ML	NB_ML	OK	1.38735	4.15151	1.5813	1.95794	0.0131	0.0361463	yes
-	6:6842180-6842822	SD_ML	NB_ML	OK	3.27439	9.60193	1.5521	2.48614	0.0067	0.02021	yes
-	2:129000140-129002648	SD_ML	NB_ML	OK	4.69576	13.6085	1.53508	2.52232	0.00015	0.000690243	yes
-	1:251347059-251347903	SD_ML	NB_ML	OK	2.67594	7.65888	1.51709	2.09072	0.0028	0.00943489	yes
-	7:55778945-55780728	SD_ML	NB_ML	OK	1.88096	5.30736	1.49653	2.01171	0.01345	0.036978	yes
-	8:169312310-169312698	SD_ML	NB_ML	OK	7.85005	22.0806	1.492	1.91183	0.0056	0.0172956	yes
-	5:87986981-87988181	SD_ML	NB_ML	OK	52.1811	146.684	1.49112	4.24648	5e-05	0.000248954	yes
-	7:3086069-3087419	SD_ML	NB_ML	OK	2.59785	7.26935	1.48451	2.26765	0.00235	0.00809277	yes
-	8:85768416-85769677	SD_ML	NB_ML	OK	1.28684	3.55742	1.467	1.98472	0.0084	0.0246326	yes
-	3:58557699-58558130	SD_ML	NB_ML	OK	6.39322	17.5882	1.45999	3.24591	0.00625	0.0190329	yes
-	5:115934307-115937751	SD_ML	NB_ML	OK	2.01402	5.44838	1.43575	3.20565	5e-05	0.000248954	yes
-	6:65665963-65668374	SD_ML	NB_ML	OK	11.5507	31.0678	1.42744	3.37015	5e-05	0.000248954	yes
-	8:161880115-161880363	SD_ML	NB_ML	OK	172.587	448.792	1.37873	3.35515	5e-05	0.000248954	yes
-	7:111635399-111636198	SD_ML	NB_ML	OK	2.22433	5.77836	1.37729	2.11407	0.0156	0.0419936	yes
-	3:71345359-71346037	SD_ML	NB_ML	OK	2.37644	6.112	1.36285	1.47966	0.0142	0.038761	yes
-	9:34485605-34486246	SD_ML	NB_ML	OK	27.2177	69.4331	1.35108	4.48687	5e-05	0.000248954	yes
-	9:43654278-43655143	SD_ML	NB_ML	OK	2.14748	5.43441	1.33948	2.04432	0.0116	0.0325472	yes
-	8:162933537-162933878	SD_ML	NB_ML	OK	100.727	251.468	1.31993	7.36236	5e-05	0.000248954	yes
-	2:155410714-155413546	SD_ML	NB_ML	OK	4.01748	9.89614	1.30057	2.85567	5e-05	0.000248954	yes
-	8:162296118-162296507	SD_ML	NB_ML	OK	18.3809	45.0969	1.29482	2.0361	0.002	0.0070237	yes
-	10:57652071-57652869	SD_ML	NB_ML	OK	3.59293	8.71408	1.27819	2.27379	0.0066	0.0199598	yes
-	3:18759904-18761431	SD_ML	NB_ML	OK	2.9792	7.04825	1.24234	2.42073	0.001	0.00380093	yes
-	2:126063498-126064708	SD_ML	NB_ML	OK	3.62996	8.53086	1.23274	2.75134	0.00405	0.0130495	yes
-	10:48971765-48995884	SD_ML	NB_ML	OK	5.87369	13.7152	1.22343	2.81457	5e-05	0.000248954	yes
-	7:63074988-63075532	SD_ML	NB_ML	OK	5.97937	13.7795	1.20446	2.44756	0.00665	0.0200832	yes
-	7:152305281-152307198	SD_ML	NB_ML	OK	1.09779	2.48483	1.17855	1.75363	0.01555	0.0418803	yes
-	8:21717598-21719009	SD_ML	NB_ML	OK	2.73139	6.14979	1.1709	2.20585	0.0031	0.0103135	yes
-	9:13935502-13935998	SD_ML	NB_ML	OK	8.02703	18.0565	1.16958	1.73915	0.00575	0.017693	yes
-	7:165439753-165439876	SD_ML	NB_ML	OK	5388.39	12083.4	1.1651	224.415	5e-05	0.000248954	yes
-	2:129008883-129009658	SD_ML	NB_ML	OK	8.74609	19.5614	1.1613	2.83901	0.00105	0.00396845	yes
-	3:210845054-210845341	SD_ML	NB_ML	OK	23.0013	51.2483	1.15579	4.51806	0.00655	0.0198324	yes
-	5:111232694-111234909	SD_ML	NB_ML	OK	4.29547	9.33039	1.11912	2.54915	5e-05	0.000248954	yes
-	1:18592416-18592664	SD_ML	NB_ML	OK	109.696	238.175	1.11851	13.7538	0.01305	0.0360271	yes
-	1:92444185-92444420	SD_ML	NB_ML	OK	36.9578	80.2426	1.11849	6.57703	0.0157	0.0422259	yes
-	5:185454118-185454984	SD_ML	NB_ML	OK	10.8379	23.2392	1.10048	2.41376	0.0003	0.00129472	yes
-	2:212330452-212331314	SD_ML	NB_ML	OK	5.72204	12.0898	1.0792	1.70674	0.0035	0.0114743	yes
-	4:84793211-84794612	SD_ML	NB_ML	OK	1.73377	3.65471	1.07584	1.63932	0.01815	0.0478349	yes
-	9:60657906-60658192	SD_ML	NB_ML	OK	22.7604	47.8318	1.07144	4.14687	0.01225	0.0341203	yes
-	4:133957096-133958164	SD_ML	NB_ML	OK	28.1218	56.9325	1.01756	2.96866	5e-05	0.000248954	yes
-	8:118242776-118243212	SD_ML	NB_ML	OK	18.4687	37.2194	1.01098	3.23294	0.00335	0.0110415	yes
-	4:236008591-236009156	SD_ML	NB_ML	OK	847.868	1694.29	0.99877	2.16542	0.0006	0.00240491	yes
-	7:81514552-81515080	SD_ML	NB_ML	OK	8.28273	16.2896	0.97577	2.25452	0.0152	0.041071	yes
-	7:66726351-66728157	SD_ML	NB_ML	OK	6.82435	13.4101	0.974557	2.62516	0.0002	0.000897364	yes
-	3:83989303-83990661	SD_ML	NB_ML	OK	6.72047	12.9838	0.950083	2.34079	0.0012	0.00447151	yes
-	7:18868786-18869357	SD_ML	NB_ML	OK	9.45916	18.2052	0.944568	2.28966	0.0101	0.0288832	yes
-	2:9086785-9087002	SD_ML	NB_ML	OK	2605.81	4989.09	0.937046	11.7085	5e-05	0.000248954	yes
-	1:210342470-210343431	SD_ML	NB_ML	OK	5.21004	9.88243	0.923573	2.04419	0.01095	0.0309547	yes
-	2:45677222-45678499	SD_ML	NB_ML	OK	2.98904	5.66637	0.922744	1.56301	0.0189	0.0495413	yes
-	6:65658814-65660855	SD_ML	NB_ML	OK	13.5068	25.5289	0.91845	2.54785	5e-05	0.000248954	yes
-	4:18245735-18245958	SD_ML	NB_ML	OK	150.671	283.572	0.912316	1.94079	0.00095	0.003631	yes
-	6:115772689-115773011	SD_ML	NB_ML	OK	873.902	1590.38	0.863828	2.44967	0.0001	0.000475437	yes
-	2:129002699-129003312	SD_ML	NB_ML	OK	8.05356	14.6276	0.860992	1.96203	0.0188	0.0493199	yes
-	3:158246410-158270164	SD_ML	NB_ML	OK	21.9058	39.3371	0.844578	1.77853	0.0041	0.0131915	yes
-	4:235876150-235877228	SD_ML	NB_ML	OK	8.57953	15.2405	0.828939	2.22792	0.00375	0.0121935	yes
-	1:145068431-145072108	SD_ML	NB_ML	OK	3.56519	6.25057	0.810007	1.5714	0.0082	0.0241231	yes
-	4:185553190-185556724	SD_ML	NB_ML	OK	3.08631	5.38394	0.802778	1.80674	0.0019	0.00671367	yes
-	10:104750368-104751573	SD_ML	NB_ML	OK	5.72705	9.82983	0.779375	1.75923	0.01155	0.0324241	yes
-	2:88977429-88982585	SD_ML	NB_ML	OK	4.24053	7.13004	0.749664	1.89302	0.00065	0.00258555	yes
-	scaffold_367:19-838	SD_ML	NB_ML	OK	14.1471	23.4269	0.727665	1.48584	0.01215	0.0338791	yes
-	3:167979412-167980263	SD_ML	NB_ML	OK	60.5818	98.9728	0.708149	2.7705	0.00025	0.00109834	yes
-	6:160961950-160962384	SD_ML	NB_ML	OK	208.327	339.444	0.704326	3.89902	0.0008	0.00311467	yes
-	3:176899338-176900344	SD_ML	NB_ML	OK	21.8692	35.2253	0.687709	2.22005	0.00345	0.0113327	yes
-	7:4845519-4846139	SD_ML	NB_ML	OK	48.2188	77.1216	0.677538	2.41019	0.00335	0.0110415	yes
-	3:76090886-76094430	SD_ML	NB_ML	OK	9.30198	14.7629	0.666371	1.89153	0.0019	0.00671367	yes
-	2:175059348-175059577	SD_ML	NB_ML	OK	683.663	1030.55	0.592056	6.90704	0.00295	0.00987744	yes
-	7:168197281-168198355	SD_ML	NB_ML	OK	28.033	41.8353	0.577593	1.80023	0.0149	0.0403861	yes
-	scaffold_430:0-611	SD_ML	NB_ML	OK	460.523	686.77	0.576554	1.60023	0.0114	0.0320597	yes
-	3:95054481-95055666	SD_ML	NB_ML	OK	25.438	37.7944	0.571186	1.43426	0.0134	0.0368652	yes
-	1:93992797-93992986	SD_ML	NB_ML	OK	1271.73	1884.1	0.567082	13.1965	0.0074	0.022067	yes
-	scaffold_127:307-816	SD_ML	NB_ML	OK	605.29	867.998	0.520065	1.29935	0.0143	0.0389861	yes
-	1:164961241-164961352	SD_ML	NB_ML	OK	531364	377701	-0.492455	-1.82907	0.01395	0.0381704	yes
-	1:240201716-240205231	SD_ML	NB_ML	OK	26.4585	18.7761	-0.494833	-1.28424	0.0132	0.0363834	yes
-	8:108567870-108568278	SD_ML	NB_ML	OK	164.207	111.878	-0.553595	-1.45417	0.00655	0.0198324	yes
-	5:199419906-199420183	SD_ML	NB_ML	OK	302.795	204.444	-0.566632	-1.39639	0.00795	0.0234934	yes
-	4:5012799-5016577	SD_ML	NB_ML	OK	12.0575	8.04685	-0.583439	-1.43135	0.0069	0.0207412	yes
-	scaffold_97:1511-2991	SD_ML	NB_ML	OK	17.4494	11.3617	-0.618998	-1.54989	0.00645	0.0195621	yes
-	3:147000309-147001978	SD_ML	NB_ML	OK	9.10455	5.91622	-0.621912	-1.4443	0.0183	0.0481777	yes
-	scaffold_132:2-259	SD_ML	NB_ML	OK	10409.9	6423.36	-0.696549	-1.52192	0.00335	0.0110415	yes
-	scaffold_432:0-1900	SD_ML	NB_ML	OK	15.1048	9.30601	-0.698778	-1.67902	0.0148	0.0401571	yes
-	1:223205410-223208322	SD_ML	NB_ML	OK	6.62119	3.83241	-0.788836	-1.51402	0.01625	0.0435167	yes
-	scaffold_118:0-242	SD_ML	NB_ML	OK	258.771	142.921	-0.856455	-1.82039	0.00195	0.00686938	yes
-	4:95563062-95563976	SD_ML	NB_ML	OK	11.2161	6.05627	-0.889065	-2.04976	0.0107	0.0303421	yes
-	2:10144081-10144246	SD_ML	NB_ML	OK	447.955	239.874	-0.901076	-17.069	0.01555	0.0418803	yes
-	5:13353744-13354542	SD_ML	NB_ML	OK	13.3406	6.96458	-0.937713	-2.29857	0.00785	0.0232362	yes
-	8:70119007-70119639	SD_ML	NB_ML	OK	64.7604	33.2651	-0.961103	-2.16852	5e-05	0.000248954	yes
-	4:13705950-13706533	SD_ML	NB_ML	OK	25.0034	12.6834	-0.979178	-2.64211	0.00285	0.00958274	yes
-	1:46387911-46388460	SD_ML	NB_ML	OK	32.681	16.531	-0.983274	-3.11327	0.0015	0.00545121	yes
-	6:25335516-25336536	SD_ML	NB_ML	OK	37.2142	18.7682	-0.987564	-2.89307	5e-05	0.000248954	yes
-	8:266950-267066	SD_ML	NB_ML	OK	13497.6	6017.46	-1.16547	-338.266	0.0034	0.011187	yes
-	5:82362495-82362845	SD_ML	NB_ML	OK	66.6888	28.6627	-1.21827	-4.4509	0.00015	0.000690243	yes
-	8:171905133-171906326	SD_ML	NB_ML	OK	4.6884	1.81308	-1.37065	-1.77514	0.0029	0.00972908	yes
-	1:211467347-211467526	SD_ML	NB_ML	OK	216.973	81.1195	-1.41939	-15.2793	0.0083	0.0243825	yes
-	1:10068754-10069312	SD_ML	NB_ML	OK	57.6651	21.216	-1.44255	-2.87267	5e-05	0.000248954	yes
-	8:140964870-140965053	SD_ML	NB_ML	OK	162.879	57.4111	-1.5044	-13.5129	0.0068	0.0204766	yes
-	scaffold_264:59-615	SD_ML	NB_ML	OK	8.91328	3.06597	-1.53961	-2.43179	0.00965	0.0277606	yes
-	scaffold_495:232363-233904	SD_ML	NB_ML	OK	2.45548	0.819409	-1.58335	-1.85767	0.00745	0.0221952	yes
-	1:10069876-10070432	SD_ML	NB_ML	OK	100.024	31.3776	-1.67254	-4.19557	5e-05	0.000248954	yes
-	4:1886696-1887710	SD_ML	NB_ML	OK	4.78503	1.49511	-1.67827	-2.12139	0.00845	0.0247544	yes
-	6:104610068-104610215	SD_ML	NB_ML	OK	345.167	106.93	-1.69062	-27.8373	0.0092	0.026653	yes
-	9:134771017-134771702	SD_ML	NB_ML	OK	12.2093	3.66052	-1.73786	-3.04192	0.0156	0.0419936	yes
-	4:104880750-104882234	SD_ML	NB_ML	OK	5.5787	1.53725	-1.85957	-3.02548	0.0003	0.00129472	yes
-	1:125809531-125809709	SD_ML	NB_ML	OK	104.832	28.4003	-1.8841	-12.9865	0.0124	0.0344811	yes
-	10:111880350-111880732	SD_ML	NB_ML	OK	40.7822	10.3277	-1.98142	-6.33293	0.0125	0.0347114	yes
-	9:147763531-147763749	SD_ML	NB_ML	OK	77.7957	19.6221	-1.98721	-9.42127	0.00415	0.013333	yes
-	scaffold_495:347571-347899	SD_ML	NB_ML	OK	125.368	30.3783	-2.04506	-8.55546	5e-05	0.000248954	yes
-	4:11137835-11139259	SD_ML	NB_ML	OK	4.15387	0.949451	-2.12929	-2.48963	0.00115	0.0043041	yes
-	4:1885775-1886574	SD_ML	NB_ML	OK	6.39741	1.45686	-2.13462	-2.54564	0.007	0.0210055	yes
-	7:21649807-21650610	SD_ML	NB_ML	OK	7.76715	1.63077	-2.25184	-3.13402	0.0013	0.00480163	yes
-	scaffold_463:110-566	SD_ML	NB_ML	OK	21.3492	4.21671	-2.34	-4.88495	0.0147	0.0399326	yes
-	1:39144355-39146109	SD_ML	NB_ML	OK	3.98068	0.666481	-2.57838	-2.62026	0.001	0.00380093	yes
-	6:129225366-129225493	SD_ML	NB_ML	OK	3634.56	590.682	-2.62133	-189.86	5e-05	0.000248954	yes
-	10:85408856-85410217	SD_ML	NB_ML	OK	3.23902	0.51235	-2.66036	-2.5183	0.00785	0.0232362	yes
-	8:130576347-130576754	SD_ML	NB_ML	OK	16.0395	1.84919	-3.11667	-4.22089	0.00515	0.0160932	yes
-	6:12057850-12058485	SD_ML	NB_ML	OK	40.9029	4.25118	-3.26627	-6.37173	5e-05	0.000248954	yes
GRMZM5G864363	4:186674685-186676236	SD_IL	NB_IL	OK	2.72794	0	#NAME?	#NAME?	5e-05	0.000248954	yes
GRMZM5G834286	8:58992410-58994121	SD_IL	NB_IL	OK	7.50939	0	#NAME?	#NAME?	5e-05	0.000248954	yes
GRMZM2G156218	9:26974716-26979739	SD_IL	NB_IL	OK	4.74684	0	#NAME?	#NAME?	0.01785	0.0471774	yes
GRMZM2G053914	3:94396046-94397384	SD_IL	NB_IL	OK	2.39706	0	#NAME?	#NAME?	5e-05	0.000248954	yes
-	1:187877682-187877983	SD_IL	NB_IL	OK	97.5639	0	#NAME?	#NAME?	5e-05	0.000248954	yes
-	1:19633531-19633836	SD_IL	NB_IL	OK	7567.9	0	#NAME?	#NAME?	5e-05	0.000248954	yes
-	1:223627007-223627458	SD_IL	NB_IL	OK	3.61017	0	#NAME?	#NAME?	5e-05	0.000248954	yes
-	1:226238208-226238496	SD_IL	NB_IL	OK	86.38	0	#NAME?	#NAME?	5e-05	0.000248954	yes
-	1:282105940-282106113	SD_IL	NB_IL	OK	226.594	0	#NAME?	#NAME?	5e-05	0.000248954	yes
-	1:290638618-290640788	SD_IL	NB_IL	OK	2.6487	0	#NAME?	#NAME?	5e-05	0.000248954	yes
-	1:295102273-295102568	SD_IL	NB_IL	OK	8.78456	0	#NAME?	#NAME?	5e-05	0.000248954	yes
-	10:133735799-133736115	SD_IL	NB_IL	OK	95.7805	0	#NAME?	#NAME?	5e-05	0.000248954	yes
-	10:139570241-139570353	SD_IL	NB_IL	OK	4726.63	0	#NAME?	#NAME?	5e-05	0.000248954	yes
-	10:143490093-143490314	SD_IL	NB_IL	OK	25.8914	0	#NAME?	#NAME?	5e-05	0.000248954	yes
-	2:10670956-10671286	SD_IL	NB_IL	OK	8.18981	0	#NAME?	#NAME?	5e-05	0.000248954	yes
-	3:196355357-196355796	SD_IL	NB_IL	OK	3.91816	0	#NAME?	#NAME?	5e-05	0.000248954	yes
-	3:32484274-32484500	SD_IL	NB_IL	OK	161.948	0	#NAME?	#NAME?	5e-05	0.000248954	yes
-	3:5855430-5855898	SD_IL	NB_IL	OK	4.38902	0	#NAME?	#NAME?	5e-05	0.000248954	yes
-	4:210014158-210020001	SD_IL	NB_IL	OK	2.48188	0	#NAME?	#NAME?	5e-05	0.000248954	yes
-	4:237494211-237494378	SD_IL	NB_IL	OK	833.985	0	#NAME?	#NAME?	5e-05	0.000248954	yes
-	5:165787164-165787560	SD_IL	NB_IL	OK	5.55449	0	#NAME?	#NAME?	5e-05	0.000248954	yes
-	5:8277960-8278221	SD_IL	NB_IL	OK	14.3789	0	#NAME?	#NAME?	5e-05	0.000248954	yes
-	8:163170782-163170996	SD_IL	NB_IL	OK	214.38	0	#NAME?	#NAME?	5e-05	0.000248954	yes
-	9:25282570-25283848	SD_IL	NB_IL	OK	5.79257	0	#NAME?	#NAME?	5e-05	0.000248954	yes
-	9:9470802-9471013	SD_IL	NB_IL	OK	5920.05	0	#NAME?	#NAME?	5e-05	0.000248954	yes
-	scaffold_369:684-872	SD_IL	NB_IL	OK	54.0834	0	#NAME?	#NAME?	5e-05	0.000248954	yes
-	7:19604981-19605132	SD_IL	NB_IL	OK	131.415	0	#NAME?	#NAME?	0.00035	0.0014878	yes
-	9:25050767-25051009	SD_IL	NB_IL	OK	12.9406	0	#NAME?	#NAME?	0.00045	0.00186266	yes
-	10:86530148-86530282	SD_IL	NB_IL	OK	199.751	0	#NAME?	#NAME?	0.00205	0.00717865	yes
-	10:94712670-94712878	SD_IL	NB_IL	OK	14.7268	0	#NAME?	#NAME?	0.00345	0.0113327	yes
-	10:17085156-17085312	SD_IL	NB_IL	OK	58.4761	0	#NAME?	#NAME?	0.0066	0.0199598	yes
-	1:274548899-274549036	SD_IL	NB_IL	OK	126.655	0	#NAME?	#NAME?	0.00885	0.0257673	yes
-	scaffold_353:1031-1161	SD_IL	NB_IL	OK	175.381	0	#NAME?	#NAME?	0.01025	0.0292294	yes
-	8:134672309-134672432	SD_IL	NB_IL	OK	263.631	0	#NAME?	#NAME?	0.01615	0.043276	yes
GRMZM5G883317	9:15367440-15367582	SD_IL	NB_IL	OK	0	9.46147	inf	#NAME?	0.0146	0.0396988	yes
-	4:211583916-211584126	SD_IL	NB_IL	OK	0	17.0251	inf	#NAME?	0.0001	0.000475437	yes
TPS4,GRMZM2G117319	10:74022932-74026069	SD_IL	NB_IL	OK	0.765434	3.90834	2.3522	2.96542	0.00075	0.00293884	yes
-	2:71935428-71935605	SD_IL	NB_IL	OK	757.402	3852.82	2.34679	45.2	5e-05	0.000248954	yes
-	7:2725181-2725832	SD_IL	NB_IL	OK	3.89988	19.3367	2.30984	4.7733	0.0002	0.000897364	yes
GRMZM2G039993	9:1995839-1997888	SD_IL	NB_IL	OK	0.605566	2.89433	2.25687	2.58714	0.00195	0.00686938	yes
-	8:266950-267066	SD_IL	NB_IL	OK	6029.67	25846.2	2.0998	531	5e-05	0.000248954	yes
GRMZM2G338160	3:137741649-137742777	SD_IL	NB_IL	OK	16.8666	65.9418	1.96702	4.66	5e-05	0.000248954	yes
GRMZM2G370991	5:186914110-186925851	SD_IL	NB_IL	OK	0.587446	2.29365	1.96512	2.27655	0.0006	0.00240491	yes
-	6:12057850-12058485	SD_IL	NB_IL	OK	7.56593	27.6575	1.87008	4.47	5e-05	0.000248954	yes
-	6:15629891-15630504	SD_IL	NB_IL	OK	3.46111	12.0775	1.80301	3.35913	0.002	0.0070237	yes
GRMZM2G353076	3:230480802-230481862	SD_IL	NB_IL	OK	1.89434	6.38658	1.75335	2.92345	0.0019	0.00671367	yes
GRMZM2G028393	8:133996632-133997534	SD_IL	NB_IL	OK	19.5209	65.7673	1.75235	2.61	5e-05	0.000248954	yes
GRMZM2G119705	7:162849639-162851038	SD_IL	NB_IL	OK	12.1924	39.4224	1.69303	4.58	5e-05	0.000248954	yes
GRMZM2G470882	2:44816281-44817999	SD_IL	NB_IL	OK	1.69246	5.40309	1.67466	1.89984	0.0013	0.00480163	yes
GRMZM2G140101	3:131730019-131731520	SD_IL	NB_IL	OK	1.09738	3.47981	1.66495	2.33751	0.00735	0.0219402	yes
GRMZM2G035890	1:286311515-286313580	SD_IL	NB_IL	OK	3.53347	11.0044	1.63892	3.28	5e-05	0.000248954	yes
GRMZM2G114356	1:120006339-120007832	SD_IL	NB_IL	OK	12.3345	38.0882	1.62664	4.31	5e-05	0.000248954	yes
GRMZM2G700665	8:131576888-131580316	SD_IL	NB_IL	OK	0.746725	2.24279	1.58665	2.10287	0.00435	0.0138961	yes
GRMZM2G108514	1:243871027-243872835	SD_IL	NB_IL	OK	2.70264	8.07781	1.5796	3.74448	0.0001	0.000475437	yes
GRMZM2G127336	10:57658110-57664789	SD_IL	NB_IL	OK	5.41503	15.9851	1.56169	2.93	5e-05	0.000248954	yes
GRMZM2G032095	7:96738376-96740300	SD_IL	NB_IL	OK	1.52197	4.48125	1.55796	3.07519	0.00205	0.00717865	yes
GRMZM2G097015	5:184386631-184390559	SD_IL	NB_IL	OK	0.982951	2.80981	1.51528	1.68882	0.0074	0.022067	yes
GRMZM2G154523	4:5460336-5462342	SD_IL	NB_IL	OK	44.5813	122.91	1.46309	3.32	5e-05	0.000248954	yes
GRMZM6G654251	2:173431736-173433791	SD_IL	NB_IL	OK	10.6869	29.3603	1.45802	3.38	5e-05	0.000248954	yes
GRMZM2G038153	1:61014838-61021281	SD_IL	NB_IL	OK	2.1909	5.88394	1.42526	2.58408	0.00015	0.000690243	yes
GRMZM2G116614	7:121257088-121259224	SD_IL	NB_IL	OK	5.50741	14.6637	1.4128	2.83	5e-05	0.000248954	yes
GRMZM2G005954	2:184649166-184651569	SD_IL	NB_IL	OK	1.10604	2.79873	1.33938	1.58777	0.0084	0.0246326	yes
GRMZM2G079805	1:216205197-216215409	SD_IL	NB_IL	OK	1.54063	3.84457	1.3193	2.14863	0.00035	0.0014878	yes
GRMZM2G150952	3:213086586-213098517	SD_IL	NB_IL	OK	4.71401	11.7186	1.31377	3.32	5e-05	0.000248954	yes
GRMZM2G000221	7:31098654-31099325	SD_IL	NB_IL	OK	3.77451	9.36418	1.31086	2.4098	0.01095	0.0309547	yes
-	7:156851265-156852254	SD_IL	NB_IL	OK	1.91322	4.71935	1.30259	1.86274	0.0115	0.0323057	yes
GRMZM2G085924	2:127723812-127725400	SD_IL	NB_IL	OK	32.7246	80.6378	1.30108	4.17	5e-05	0.000248954	yes
GRMZM2G106462	3:56813677-56821576	SD_IL	NB_IL	OK	7.41867	18.15	1.29074	3.43	5e-05	0.000248954	yes
GRMZM2G042895	10:76600001-76602213	SD_IL	NB_IL	OK	2.82832	6.57489	1.21702	2.3939	0.0042	0.0134777	yes
GRMZM2G159937	3:204715843-204717904	SD_IL	NB_IL	OK	1.14137	2.65128	1.21592	2.0617	0.01325	0.0365049	yes
GRMZM2G093526,TPS1	2:10574514-10611772	SD_IL	NB_IL	OK	3.6076	8.1659	1.17857	2.25182	0.00015	0.000690243	yes
GRMZM2G152975	1:122478469-122482556	SD_IL	NB_IL	OK	2.00584	4.42543	1.14161	2.14137	0.00405	0.0130495	yes
GRMZM2G382038	7:128670985-128677665	SD_IL	NB_IL	OK	2.1483	4.69766	1.12875	1.52383	0.00605	0.0185019	yes
GRMZM2G108362	10:47464297-47465209	SD_IL	NB_IL	OK	10.1143	21.9874	1.12028	2.96269	0.00015	0.000690243	yes
GRMZM2G130738	5:211188958-211190315	SD_IL	NB_IL	OK	18.4119	39.7945	1.11193	2.17	5e-05	0.000248954	yes
GRMZM2G388576	5:18842256-18887671	SD_IL	NB_IL	OK	1.17695	2.52911	1.10358	1.59698	0.0124	0.0344811	yes
GRMZM2G046601	9:146319630-146328499	SD_IL	NB_IL	OK	7.89589	16.9542	1.10247	2.56788	0.0002	0.000897364	yes
-	5:211096161-211096650	SD_IL	NB_IL	OK	19.7413	42.149	1.09428	3.52366	0.0015	0.00545121	yes
AC177897.2_FG002	1:260193890-260198633	SD_IL	NB_IL	OK	1.6271	3.45538	1.08654	1.3398	0.016	0.0429155	yes
GRMZM2G144742	4:135936200-135940640	SD_IL	NB_IL	OK	5.47357	11.5666	1.07941	2.22894	0.0004	0.00167649	yes
-	9:118920769-118923289	SD_IL	NB_IL	OK	1.53407	3.2405	1.07885	1.41524	0.01475	0.0400459	yes
GRMZM2G091124	2:59912425-59915092	SD_IL	NB_IL	OK	3.06606	6.46333	1.07589	2.20097	0.00985	0.0282577	yes
GRMZM2G007151	8:29150347-29152381	SD_IL	NB_IL	OK	3.51914	7.37827	1.06806	1.41944	0.00945	0.0272735	yes
GRMZM2G019090	3:136292249-136351780	SD_IL	NB_IL	OK	10.7133	22.1375	1.04709	2.10797	0.00045	0.00186266	yes
GRMZM2G094017	8:96330854-96332948	SD_IL	NB_IL	OK	11.4894	23.7191	1.04574	3.45	5e-05	0.000248954	yes
GRMZM2G049229	9:112025168-112028072	SD_IL	NB_IL	OK	1.62991	3.36206	1.04455	2.37468	0.0053	0.0164956	yes
GRMZM2G427054	10:144168156-144168997	SD_IL	NB_IL	OK	4.78513	9.67971	1.01641	2.09174	0.00815	0.0240008	yes
GRMZM2G066885	5:189091808-189094008	SD_IL	NB_IL	OK	3.32223	6.69955	1.01191	1.4648	0.0163	0.0436233	yes
PIP1-5	4:170004632-170006133	SD_IL	NB_IL	OK	4.3073	8.63669	1.00369	2.53997	0.00575	0.017693	yes
GRMZM2G094304	8:13333646-13335530	SD_IL	NB_IL	OK	2.75507	5.51786	1.00202	2.17665	0.00905	0.0262815	yes
GRMZM2G140455	3:199692682-199693766	SD_IL	NB_IL	OK	14.5493	28.9609	0.993159	3.15679	0.0001	0.000475437	yes
-	9:20602913-20603229	SD_IL	NB_IL	OK	633.728	1243.8	0.972821	5.39423	0.00105	0.00396845	yes
GRMZM2G386229	8:106377070-106381464	SD_IL	NB_IL	OK	4.47109	8.765	0.971126	2.17183	0.00015	0.000690243	yes
GRMZM2G075002	2:213830400-213835107	SD_IL	NB_IL	OK	4.44912	8.70539	0.96839	1.7702	0.0013	0.00480163	yes
GRMZM2G173501	5:180912345-180912956	SD_IL	NB_IL	OK	12.1327	23.6371	0.962147	2.75114	0.0085	0.0248812	yes
GRMZM2G160430	6:165352072-165357787	SD_IL	NB_IL	OK	3.72219	7.19502	0.950845	1.34088	0.0105	0.0298382	yes
AC206999.1_FG002	1:172746375-172750289	SD_IL	NB_IL	OK	2.02809	3.90848	0.946482	1.3761	0.0176	0.0466131	yes
AC204641.5_FG001	7:68909593-68914907	SD_IL	NB_IL	OK	1.41423	2.69787	0.931804	1.44141	0.0146	0.0396988	yes
GRMZM2G149576	1:271272944-271289468	SD_IL	NB_IL	OK	10.957	20.8296	0.926777	2.44	5e-05	0.000248954	yes
GRMZM2G018586	5:209333272-209341660	SD_IL	NB_IL	OK	12.0755	22.9333	0.925353	2.13846	0.0006	0.00240491	yes
GRMZM2G058310	7:155396266-155401825	SD_IL	NB_IL	OK	1.65956	3.14384	0.921731	1.26975	0.0179	0.0472893	yes
-	4:191006569-191006743	SD_IL	NB_IL	OK	460.246	865.727	0.911508	19.9894	0.00155	0.00561328	yes
GRMZM2G357734	7:162094258-162102255	SD_IL	NB_IL	OK	1.84032	3.45875	0.910291	1.26242	0.011	0.0310779	yes
GRMZM2G311036,GRMZM2G336824	1:66310636-66516428	SD_IL	NB_IL	OK	22.14	41.4589	0.905026	2.02007	0.0072	0.0215393	yes
GRMZM2G312244	3:186268349-186272191	SD_IL	NB_IL	OK	2.67443	4.96697	0.893133	2.02662	0.00095	0.003631	yes
-	8:161880115-161880363	SD_IL	NB_IL	OK	438.272	810.789	0.887499	2.27764	0.00045	0.00186266	yes
GRMZM2G393002	4:11067546-11092372	SD_IL	NB_IL	OK	9.94704	18.345	0.88305	2.2	5e-05	0.000248954	yes
GRMZM2G096303	1:222204351-222208204	SD_IL	NB_IL	OK	15.1055	27.6827	0.873911	1.99591	0.0004	0.00167649	yes
-	4:59282569-59284664	SD_IL	NB_IL	OK	5.19689	9.50013	0.870299	1.44362	0.01495	0.0404999	yes
GRMZM5G801436	5:212023946-212027983	SD_IL	NB_IL	OK	35.6462	64.9435	0.865439	2.25	5e-05	0.000248954	yes
GRMZM2G152801	5:210204905-210206387	SD_IL	NB_IL	OK	10.3823	18.7549	0.853138	2.2419	0.0003	0.00129472	yes
GRMZM2G005499	6:75122114-75131168	SD_IL	NB_IL	OK	4.09115	7.29966	0.835324	1.79702	0.002	0.0070237	yes
GRMZM2G332918	10:117697547-117698680	SD_IL	NB_IL	OK	34.967	62.141	0.829551	2.76644	0.0002	0.000897364	yes
GRMZM2G155253	4:204774263-204776415	SD_IL	NB_IL	OK	21.475	38.0223	0.82419	2.47547	0.0001	0.000475437	yes
GRMZM2G359581	4:15273693-15274774	SD_IL	NB_IL	OK	68.6028	120.634	0.814293	4.14025	0.0074	0.022067	yes
GRMZM2G141214	1:217261816-217264638	SD_IL	NB_IL	OK	6.54276	11.3668	0.796857	1.90273	0.00085	0.0032878	yes
GRMZM2G099767	1:26700947-26705800	SD_IL	NB_IL	OK	7.56383	12.9724	0.778251	1.53339	0.00265	0.00899353	yes
GRMZM2G012160	8:170965313-170968006	SD_IL	NB_IL	OK	36.864	63.0548	0.774394	2.32732	0.0006	0.00240491	yes
-	2:175059348-175059577	SD_IL	NB_IL	OK	179.786	306.962	0.77178	7.0376	0.0034	0.011187	yes
GRMZM2G115960	3:48806918-48810673	SD_IL	NB_IL	OK	3.64999	6.17347	0.75819	1.71484	0.00285	0.00958274	yes
-	3:138332540-138333791	SD_IL	NB_IL	OK	15.6295	26.3662	0.754417	2.09025	0.0047	0.0148625	yes
-	2:130336322-130336523	SD_IL	NB_IL	OK	212.346	357.295	0.750703	8.64737	0.0069	0.0207412	yes
GRMZM2G052616	3:64821136-64823713	SD_IL	NB_IL	OK	5.46825	9.18843	0.74874	1.65847	0.01825	0.0480586	yes
GRMZM2G127521	1:268409606-268412985	SD_IL	NB_IL	OK	3.59532	6.02594	0.745066	1.2445	0.0183	0.0481777	yes
GRMZM2G446426	4:191720337-191722587	SD_IL	NB_IL	OK	4.60907	7.7205	0.744219	1.50002	0.01825	0.0480586	yes
GRMZM2G131529	3:46573877-46575942	SD_IL	NB_IL	OK	10.0462	16.797	0.741558	1.98711	0.0115	0.0323057	yes
GDH1	1:287360595-287367735	SD_IL	NB_IL	OK	15.7538	26.312	0.740021	2.02502	0.00145	0.00528731	yes
GRMZM2G178356	5:144352698-144356811	SD_IL	NB_IL	OK	8.51597	14.1807	0.735682	1.72314	0.00085	0.0032878	yes
-	Mt:399913-400702	SD_IL	NB_IL	OK	167.675	278.808	0.733607	2.5013	0.0007	0.00276132	yes
GRMZM2G082520	9:116378673-116380544	SD_IL	NB_IL	OK	12.1929	20.2243	0.730048	2.01698	0.0025	0.00854631	yes
GRMZM2G177349	2:176015024-176016417	SD_IL	NB_IL	OK	8.89223	14.7402	0.729141	2.25057	0.0092	0.026653	yes
GRMZM2G344279	1:104283793-104287013	SD_IL	NB_IL	OK	10.2943	17.0439	0.727406	1.51158	0.0038	0.0123366	yes
GRMZM2G149211	8:113952191-113957006	SD_IL	NB_IL	OK	8.16937	13.5119	0.725931	1.63647	0.0024	0.00824528	yes
GRMZM5G827951	Mt:346144-347523	SD_IL	NB_IL	OK	5.55402	9.18202	0.725279	1.67523	0.01165	0.0326685	yes
-	scaffold_287:169-1665	SD_IL	NB_IL	OK	15.2226	25.0985	0.721381	1.51511	0.01105	0.031193	yes
GRMZM2G107495	1:67437170-67439279	SD_IL	NB_IL	OK	10.9459	18.0117	0.718544	1.98027	0.00395	0.0127669	yes
GRMZM2G339645	7:156324057-156327457	SD_IL	NB_IL	OK	2.54221	4.15505	0.708779	1.41565	0.01445	0.0393477	yes
GRMZM2G066469	10:146126908-146135084	SD_IL	NB_IL	OK	8.03598	13.1208	0.707307	1.93387	0.0074	0.022067	yes
GRMZM2G159924	3:204732961-204736928	SD_IL	NB_IL	OK	28.0857	45.6774	0.701647	2.19344	0.00075	0.00293884	yes
GRMZM2G701004	6:94066064-94094907	SD_IL	NB_IL	OK	3.82176	6.1942	0.696681	1.43203	0.0164	0.0438592	yes
GRMZM2G074401	1:44805346-44808260	SD_IL	NB_IL	OK	8.10873	13.1063	0.692716	1.84537	0.0056	0.0172956	yes
GRMZM2G082924	7:24237830-24240669	SD_IL	NB_IL	OK	17.4835	28.2332	0.691401	1.70792	0.00265	0.00899353	yes
GRMZM2G176133	6:158637432-158640614	SD_IL	NB_IL	OK	13.0656	21.0746	0.689732	1.50597	0.01155	0.0324241	yes
GRMZM2G090872	2:11827230-11830397	SD_IL	NB_IL	OK	11.0532	17.7805	0.685834	1.83045	0.00645	0.0195621	yes
GRMZM2G087192	2:47717534-47720768	SD_IL	NB_IL	OK	9.50615	15.265	0.683291	1.58508	0.00605	0.0185019	yes
GRMZM2G072205	7:165574156-165579091	SD_IL	NB_IL	OK	4.66926	7.4379	0.671701	1.46129	0.0056	0.0172956	yes
GRMZM2G082886	2:233641331-233642928	SD_IL	NB_IL	OK	14.5272	23.0545	0.666292	1.43692	0.0176	0.0466131	yes
GRMZM2G312061	4:15294799-15295265	SD_IL	NB_IL	OK	52.6403	82.8612	0.654528	2.5066	0.01775	0.0469499	yes
GRMZM2G447987	2:221523579-221528269	SD_IL	NB_IL	OK	9.07841	14.2622	0.651684	1.69782	0.0064	0.0194301	yes
GRMZM2G159535	5:208428135-208430824	SD_IL	NB_IL	OK	6.89113	10.8077	0.649246	1.42618	0.0135	0.0370916	yes
GRMZM2G106950	7:82352130-82358119	SD_IL	NB_IL	OK	19.9225	31.1658	0.645566	2.24802	0.0035	0.0114743	yes
GRMZM2G344634	9:25832049-25833400	SD_IL	NB_IL	OK	11.0385	17.2558	0.644527	1.72685	0.01885	0.0494289	yes
AC191551.3_FG003	3:47075946-47079282	SD_IL	NB_IL	OK	14.6788	22.9283	0.643395	1.80123	0.0188	0.0493199	yes
GRMZM2G109388	9:73923078-73924151	SD_IL	NB_IL	OK	9.83949	15.3108	0.637893	1.64855	0.0146	0.0396988	yes
GRMZM2G408834	1:378980-386685	SD_IL	NB_IL	OK	9.71022	15.1038	0.637335	1.33519	0.009	0.026154	yes
GRMZM2G112030	4:156813045-156817797	SD_IL	NB_IL	OK	8.19228	12.7427	0.63733	1.82483	0.00185	0.00655742	yes
-	8:68209871-68212647	SD_IL	NB_IL	OK	11.775	18.3123	0.63708	1.62346	0.00365	0.0119081	yes
GRMZM2G000166	2:13719531-13721175	SD_IL	NB_IL	OK	11.4603	17.7087	0.627811	1.64821	0.01005	0.0287646	yes
GRMZM2G082019	7:98584059-98587303	SD_IL	NB_IL	OK	13.5429	20.8932	0.6255	1.69809	0.0098	0.0281287	yes
GRMZM2G044038	1:56566371-56569443	SD_IL	NB_IL	OK	25.8052	39.7876	0.624656	1.66922	0.0013	0.00480163	yes
GRMZM2G109814	1:120254697-120255833	SD_IL	NB_IL	OK	18.1203	27.9126	0.623309	1.9401	0.00635	0.0192994	yes
GRMZM2G149952	1:275157704-275161519	SD_IL	NB_IL	OK	4.941	7.60165	0.62151	1.50089	0.01865	0.0489842	yes
GRMZM2G326116	3:135111817-135133286	SD_IL	NB_IL	OK	10.917	16.7496	0.617548	1.6073	0.01505	0.0407221	yes
GRMZM2G065154	5:71721472-71731917	SD_IL	NB_IL	OK	4.76246	7.28262	0.612749	1.42611	0.01365	0.0374538	yes
GRMZM2G064695	5:186132189-186144563	SD_IL	NB_IL	OK	19.1212	29.2274	0.612147	1.55127	0.00395	0.0127669	yes
GRMZM2G033515	3:213379697-213384959	SD_IL	NB_IL	OK	4.45506	6.80267	0.610658	1.38246	0.01255	0.0348328	yes
GRMZM2G565911	10:35928714-35930292	SD_IL	NB_IL	OK	26.0486	39.6979	0.607856	1.89396	0.00595	0.0182322	yes
GRMZM2G011523	3:23906022-24097603	SD_IL	NB_IL	OK	115.997	176.58	0.606237	2.08992	0.00945	0.0272735	yes
GRMZM2G126865	4:163230306-163233481	SD_IL	NB_IL	OK	21.9427	33.322	0.602732	1.82045	0.00225	0.00778409	yes
GRMZM2G098721	9:19006984-19022646	SD_IL	NB_IL	OK	20.0215	30.353	0.600287	1.51272	0.0101	0.0288832	yes
GRMZM2G176307	5:181570932-181575725	SD_IL	NB_IL	OK	90.4107	136.978	0.599378	1.5468	0.00325	0.0107504	yes
GRMZM2G044684	4:136963380-136966710	SD_IL	NB_IL	OK	22.5097	34.0858	0.598627	1.89127	0.00275	0.00929092	yes
GRMZM2G049031	1:4299427-4307400	SD_IL	NB_IL	OK	15.8877	23.9609	0.59277	1.64216	0.00465	0.0147237	yes
GRMZM2G033653	3:128652617-128656019	SD_IL	NB_IL	OK	14.8258	22.3283	0.59076	1.30545	0.01105	0.031193	yes
GRMZM2G076950	2:22016470-22018837	SD_IL	NB_IL	OK	24.4424	36.8098	0.590704	1.8182	0.00265	0.00899353	yes
GRMZM2G079616	2:105141562-105143156	SD_IL	NB_IL	OK	10.9441	16.458	0.588634	1.8123	0.0168	0.0447695	yes
GRMZM2G156536	9:73949415-73956031	SD_IL	NB_IL	OK	73.5503	110.475	0.586912	1.50343	0.00755	0.0224552	yes
GRMZM2G156937	1:294714830-294725667	SD_IL	NB_IL	OK	16.7612	25.103	0.582733	1.52117	0.00545	0.0168882	yes
GRMZM2G010349	6:162569886-162583200	SD_IL	NB_IL	OK	8.66941	12.9832	0.582637	1.45208	0.00875	0.0255062	yes
GRMZM2G056606	2:199098734-199107516	SD_IL	NB_IL	OK	33.391	49.9753	0.581757	2.28915	0.01185	0.0331532	yes
GRMZM2G560811	5:184749786-184750463	SD_IL	NB_IL	OK	77.0406	115.196	0.580398	2.34284	0.00545	0.0168882	yes
GRMZM2G171452	4:232536527-232538464	SD_IL	NB_IL	OK	22.8427	34.1554	0.580379	1.91716	0.01	0.0286451	yes
GRMZM2G152552	1:212996322-212998478	SD_IL	NB_IL	OK	32.0834	47.8093	0.575464	1.49328	0.00765	0.0227125	yes
GRMZM2G011463	7:120744620-120745586	SD_IL	NB_IL	OK	18.7833	27.9835	0.575129	2.12089	0.01795	0.0473943	yes
GRMZM2G063566	10:69043415-69044763	SD_IL	NB_IL	OK	19.5896	29.147	0.573258	1.73821	0.00805	0.0237466	yes
GRMZM5G863152	7:30671308-30693832	SD_IL	NB_IL	OK	11.1824	16.6041	0.570314	1.43151	0.01065	0.0302158	yes
-	6:15902865-15903150	SD_IL	NB_IL	OK	196.698	291.944	0.569708	4.7886	0.01375	0.0376946	yes
GRMZM2G147503	4:22381979-22383713	SD_IL	NB_IL	OK	13.0415	19.3419	0.568623	1.50634	0.0102	0.02911	yes
GRMZM2G111475	5:12591526-12597175	SD_IL	NB_IL	OK	15.8072	23.4139	0.566785	1.46399	0.00605	0.0185019	yes
GRMZM5G862317	5:657565-664228	SD_IL	NB_IL	OK	7.06486	10.4391	0.563261	1.528	0.01825	0.0480586	yes
GRMZM2G140609	6:152401002-152403122	SD_IL	NB_IL	OK	37.5304	55.3687	0.561012	1.55773	0.0046	0.0145882	yes
GRMZM2G115156	9:21725713-21732320	SD_IL	NB_IL	OK	18.2548	26.9217	0.560491	1.68773	0.00865	0.0252531	yes
GRMZM2G125193	3:215735435-215745068	SD_IL	NB_IL	OK	28.5296	41.9473	0.556116	1.48008	0.00565	0.0174259	yes
GRMZM6G300210	scaffold_5:66-905	SD_IL	NB_IL	OK	181.214	265.113	0.548914	2.22817	0.0056	0.0172956	yes
GRMZM2G451187	6:39356391-39360015	SD_IL	NB_IL	OK	43.2075	63.1658	0.547862	1.44379	0.0085	0.0248812	yes
NDHB1	Mt:330766-335518	SD_IL	NB_IL	OK	7.8411	11.4494	0.546146	1.37752	0.0153	0.041295	yes
GRMZM2G006765	2:140690302-140692762	SD_IL	NB_IL	OK	25.4523	37.117	0.544286	1.47067	0.0062	0.0189071	yes
PSAI	10:114674167-114675545	SD_IL	NB_IL	OK	142.335	207.204	0.541764	1.82801	0.00915	0.0265414	yes
GRMZM2G069195	8:9901272-9905102	SD_IL	NB_IL	OK	12.5127	18.1993	0.540486	1.39137	0.0129	0.0356653	yes
GRMZM2G305154	3:134745437-134748098	SD_IL	NB_IL	OK	58.7699	85.4756	0.540436	1.91274	0.0065	0.0196998	yes
GRMZM2G030384	8:10871146-10877296	SD_IL	NB_IL	OK	9.3073	13.5006	0.536593	1.30705	0.01525	0.0411781	yes
GRMZM2G154178	7:41067900-41069524	SD_IL	NB_IL	OK	15.9981	23.1809	0.535033	1.55102	0.0136	0.0373295	yes
GRMZM2G028733	8:136114407-136137690	SD_IL	NB_IL	OK	9.5164	13.7839	0.534492	1.23788	0.01605	0.0430371	yes
TUBG1	8:78798120-78804134	SD_IL	NB_IL	OK	12.2391	17.6949	0.531834	1.34382	0.0122	0.0339998	yes
GRMZM2G165461	4:4865880-4866960	SD_IL	NB_IL	OK	58.319	84.0818	0.527827	1.88466	0.01035	0.0294677	yes
GRMZM2G020898	2:234432120-234436077	SD_IL	NB_IL	OK	24.8102	35.6631	0.5235	1.84546	0.01215	0.0338791	yes
GRMZM2G095252	6:58716301-58718713	SD_IL	NB_IL	OK	193.08	277.246	0.521966	1.23668	0.0162	0.0433943	yes
GRMZM2G137352	1:2949521-2951161	SD_IL	NB_IL	OK	40.622	57.9505	0.51256	1.52697	0.0099	0.0283887	yes
GRMZM2G035948	2:51726878-51729319	SD_IL	NB_IL	OK	22.1087	31.3271	0.502799	1.57061	0.01415	0.0386463	yes
KNOX2	9:93868784-93877183	SD_IL	NB_IL	OK	13.2937	18.8326	0.502496	1.3341	0.01655	0.0441923	yes
GRMZM2G024482	4:26155476-26158229	SD_IL	NB_IL	OK	34.4285	48.74	0.501501	1.43858	0.01225	0.0341203	yes
GRMZM2G165535	2:961270-964346	SD_IL	NB_IL	OK	29.8498	42.1966	0.499408	1.41208	0.01285	0.0355421	yes
GRMZM2G171484	3:146629198-146631364	SD_IL	NB_IL	OK	29.1889	41.1816	0.496583	1.66093	0.0158	0.04246	yes
GRMZM2G002220	4:197541717-197546436	SD_IL	NB_IL	OK	43.3336	60.9339	0.49176	1.30792	0.0129	0.0356653	yes
GRMZM2G012434	1:106850779-106854665	SD_IL	NB_IL	OK	14.5956	20.4806	0.488729	1.43498	0.0149	0.0403861	yes
GRMZM2G071208	1:87992398-87998428	SD_IL	NB_IL	OK	20.1065	28.1531	0.485634	1.33199	0.016	0.0429155	yes
GRMZM2G149105	8:173860095-173860854	SD_IL	NB_IL	OK	129.062	180.211	0.481615	1.42543	0.0133	0.0366281	yes
-	8:162933537-162933878	SD_IL	NB_IL	OK	285.079	398.041	0.481556	3.21953	0.013	0.0359114	yes
GRMZM2G103179	9:19245737-19251666	SD_IL	NB_IL	OK	25.166	35.1305	0.481245	1.48102	0.0151	0.0408435	yes
GRMZM2G055025	1:22628422-22632521	SD_IL	NB_IL	OK	36.4385	50.7889	0.479048	1.52413	0.01545	0.0416463	yes
GRMZM2G039930	5:137470635-137495503	SD_IL	NB_IL	OK	21.6267	30.1109	0.477469	1.31992	0.01865	0.0489842	yes
GRMZM2G088919	7:68361828-68366916	SD_IL	NB_IL	OK	38.7825	53.9639	0.476588	1.7232	0.01825	0.0480586	yes
GRMZM2G059252	4:192992879-192995454	SD_IL	NB_IL	OK	49.3909	68.6025	0.474015	1.33797	0.0156	0.0419936	yes
GRMZM2G122618	2:28618991-28624944	SD_IL	NB_IL	OK	36.3678	50.4454	0.472059	1.29017	0.0189	0.0495413	yes
GRMZM2G010321	5:84970663-84973078	SD_IL	NB_IL	OK	64.08	88.5099	0.465964	1.19702	0.019	0.049773	yes
GRMZM2G047513	1:23961975-23966539	SD_IL	NB_IL	OK	46.7619	64.4135	0.462027	1.59283	0.01735	0.0460519	yes
GRMZM2G034083	3:128543601-128547650	SD_IL	NB_IL	OK	67.282	92.3227	0.456465	1.26286	0.01875	0.0492097	yes
GRMZM2G451314	5:170458850-170463366	SD_IL	NB_IL	OK	36.2352	26.212	-0.467166	-1.32159	0.01585	0.0425696	yes
GRMZM2G469380	7:173595051-173596932	SD_IL	NB_IL	OK	60.3223	43.4744	-0.472523	-1.53831	0.01525	0.0411781	yes
GRMZM2G076062	1:12162856-12167581	SD_IL	NB_IL	OK	31.9088	22.9467	-0.475668	-1.34642	0.01765	0.0467243	yes
GRMZM2G103512	8:1091536-1092833	SD_IL	NB_IL	OK	69.9941	50.3301	-0.47581	-1.88471	0.01595	0.0428041	yes
GRMZM2G009282	3:22821826-22827568	SD_IL	NB_IL	OK	12.6026	9.04624	-0.478329	-1.53317	0.0187	0.0490935	yes
CAT1	5:63593141-63597617	SD_IL	NB_IL	OK	19.2624	13.8167	-0.479372	-1.24854	0.01875	0.0492097	yes
GRMZM2G472696	9:154210902-154212043	SD_IL	NB_IL	OK	122.731	87.9371	-0.480954	-1.43117	0.01495	0.0404999	yes
GRMZM2G046841	10:132446111-132447465	SD_IL	NB_IL	OK	97.9916	69.7655	-0.490144	-1.71232	0.0167	0.0445447	yes
GRMZM2G020940	1:53618694-53620586	SD_IL	NB_IL	OK	156.235	110.84	-0.495243	-1.52025	0.01475	0.0400459	yes
GRMZM2G423555	7:147807774-147820219	SD_IL	NB_IL	OK	3.9065	2.75433	-0.504176	-1.21256	0.0138	0.0378112	yes
GRMZM5G836222	9:102483350-102485242	SD_IL	NB_IL	OK	86.2643	60.8201	-0.504215	-1.49479	0.01075	0.0304645	yes
GRMZM2G056252	5:203092276-203097176	SD_IL	NB_IL	OK	74.7274	52.6117	-0.506252	-1.67823	0.0076	0.0225834	yes
GRMZM2G112530	2:33976244-33979373	SD_IL	NB_IL	OK	26.1307	18.3642	-0.508852	-1.72161	0.01525	0.0411781	yes
GRMZM2G092719	1:7451480-7453677	SD_IL	NB_IL	OK	21.8665	15.2717	-0.517864	-1.57028	0.0188	0.0493199	yes
GRMZM2G012224	1:290594630-290596895	SD_IL	NB_IL	OK	36.3321	25.2691	-0.523871	-1.90941	0.0116	0.0325472	yes
GRMZM2G066528	7:146931997-146933950	SD_IL	NB_IL	OK	118.79	82.3336	-0.528864	-1.43707	0.00705	0.0211407	yes
GRMZM2G109448	7:143332751-143334430	SD_IL	NB_IL	OK	42.5772	29.4808	-0.530306	-1.77946	0.0083	0.0243825	yes
GRMZM2G134980	5:16338277-16344789	SD_IL	NB_IL	OK	76.8543	53.1981	-0.530752	-1.4095	0.00695	0.0208723	yes
GRMZM2G313027	5:209296015-209311065	SD_IL	NB_IL	OK	16.6213	11.4957	-0.531934	-1.48871	0.00585	0.0179639	yes
RAB15	5:14084192-14085595	SD_IL	NB_IL	OK	172.589	119.323	-0.532475	-1.7218	0.0113	0.0318147	yes
GRMZM2G315375	1:202334814-202342008	SD_IL	NB_IL	OK	9.61926	6.63601	-0.535609	-1.86977	0.01055	0.0299604	yes
GRMZM2G130173,GRMZM2G430807	6:38070648-38086440	SD_IL	NB_IL	OK	171.462	118.245	-0.536109	-1.6828	0.01155	0.0324241	yes
GRMZM2G427451	1:191926608-191928004	SD_IL	NB_IL	OK	43.3795	29.8858	-0.537554	-2.34703	0.0091	0.0264108	yes
GRMZM2G462803	9:132261054-132290111	SD_IL	NB_IL	OK	18.0227	12.4046	-0.538947	-1.39288	0.0087	0.0253778	yes
RPL30	8:2349747-2352938	SD_IL	NB_IL	OK	42.6484	29.3391	-0.539667	-1.40085	0.0163	0.0436233	yes
GRMZM2G122715	4:165726914-165728945	SD_IL	NB_IL	OK	25.0687	17.2234	-0.541516	-1.76073	0.01035	0.0294677	yes
GRMZM2G100288	1:55389693-55393061	SD_IL	NB_IL	OK	12.7465	8.74795	-0.54309	-1.61494	0.00745	0.0221952	yes
GRMZM2G038281	3:173058396-173066203	SD_IL	NB_IL	OK	8.31088	5.69578	-0.545109	-1.38964	0.01065	0.0302158	yes
GRMZM2G048140	1:161041165-161044360	SD_IL	NB_IL	OK	15.4412	10.5823	-0.545131	-1.77746	0.0096	0.0276325	yes
AC194970.5_FG005	2:207914735-207919278	SD_IL	NB_IL	OK	27.0701	18.4534	-0.552811	-1.78091	0.0151	0.0408435	yes
GRMZM5G856653	3:199340490-199346889	SD_IL	NB_IL	OK	9.44455	6.41752	-0.557466	-1.36239	0.0181	0.047719	yes
GRMZM2G091578	1:279251758-279254567	SD_IL	NB_IL	OK	22.7869	15.4442	-0.56114	-2.28831	0.0051	0.015954	yes
GRMZM2G119071	4:63118801-63120057	SD_IL	NB_IL	OK	48.8945	33.1112	-0.562353	-2.04476	0.00645	0.0195621	yes
GRMZM2G094072	10:123593978-123609810	SD_IL	NB_IL	OK	17.3528	11.7125	-0.567112	-1.47537	0.0051	0.015954	yes
GRMZM2G169458	5:190279422-190283569	SD_IL	NB_IL	OK	27.3432	18.3974	-0.571676	-1.64248	0.0058	0.0178321	yes
GRMZM2G016447	4:205729068-205732901	SD_IL	NB_IL	OK	21.2007	14.2632	-0.571816	-1.34165	0.0143	0.0389861	yes
AC208110.2_FG007	10:140166883-140168667	SD_IL	NB_IL	OK	47.3442	31.831	-0.572759	-2.26407	0.0092	0.026653	yes
GRMZM2G021299	2:155706885-155736767	SD_IL	NB_IL	OK	6.33108	4.2323	-0.58101	-1.59496	0.0032	0.0106043	yes
GRMZM2G006452	3:166050534-166060950	SD_IL	NB_IL	OK	6.21601	4.15055	-0.582686	-1.19316	0.01715	0.0455831	yes
GRMZM2G158394	7:176260710-176262411	SD_IL	NB_IL	OK	95.562	63.5203	-0.58922	-1.5181	0.01385	0.0379295	yes
GRMZM2G118369,GRMZM2G118403	3:212773297-212781256	SD_IL	NB_IL	OK	7.64814	5.08335	-0.589328	-1.35759	0.00485	0.0152807	yes
GRMZM2G306806	1:38879029-38884605	SD_IL	NB_IL	OK	8.65745	5.74225	-0.592328	-1.51357	0.0052	0.0162212	yes
GRMZM2G026839	5:184492163-184499937	SD_IL	NB_IL	OK	8.46482	5.61374	-0.592519	-1.45249	0.0049	0.0154182	yes
GRMZM2G071154	3:226857133-226859487	SD_IL	NB_IL	OK	17.2477	11.4311	-0.593438	-1.64822	0.00805	0.0237466	yes
GRMZM2G039996	2:2020584-2022137	SD_IL	NB_IL	OK	28.769	19.0519	-0.594586	-1.84935	0.01255	0.0348328	yes
GRMZM2G116658	7:141712280-141718468	SD_IL	NB_IL	OK	7.7767	5.1455	-0.595847	-1.90048	0.00645	0.0195621	yes
GRMZM2G015955	6:132443892-132446471	SD_IL	NB_IL	OK	15.2193	10.0393	-0.600245	-1.46517	0.01575	0.042342	yes
GRMZM2G081892	8:12197383-12199394	SD_IL	NB_IL	OK	9.5211	6.27807	-0.600807	-1.57748	0.01865	0.0489842	yes
GRMZM2G137694	5:33802759-33806761	SD_IL	NB_IL	OK	10.7302	7.06932	-0.602031	-1.92239	0.01765	0.0467243	yes
GRMZM5G850455	1:14101539-14102861	SD_IL	NB_IL	OK	49.254	32.4272	-0.603037	-1.99501	0.00375	0.0121935	yes
GRMZM2G409224	2:198750955-198773099	SD_IL	NB_IL	OK	3.35094	2.20586	-0.603222	-1.19486	0.01755	0.046505	yes
GRMZM2G074158	1:278250611-278259617	SD_IL	NB_IL	OK	8.80568	5.79604	-0.603367	-1.48324	0.00455	0.0144498	yes
GRMZM2G115000	3:166474851-166479505	SD_IL	NB_IL	OK	5.71112	3.74795	-0.607672	-1.37781	0.0126	0.0349454	yes
GRMZM2G180406	3:162105904-162109184	SD_IL	NB_IL	OK	8.73547	5.73092	-0.608118	-1.50452	0.015	0.0406086	yes
GRMZM2G077143	3:163127289-163130960	SD_IL	NB_IL	OK	19.8036	12.983	-0.609136	-1.31915	0.01535	0.0414119	yes
GRMZM2G339540	3:224241289-224255571	SD_IL	NB_IL	OK	9.68135	6.3443	-0.609747	-1.72294	0.01785	0.0471774	yes
GRMZM2G163912	1:288808468-288813661	SD_IL	NB_IL	OK	21.1185	13.7542	-0.618632	-1.58659	0.0037	0.0120486	yes
H3C2	4:112897031-112897982	SD_IL	NB_IL	OK	37.5493	24.4462	-0.619174	-2.48397	0.00635	0.0192994	yes
GRMZM2G323679	2:33266049-33267574	SD_IL	NB_IL	OK	14.1386	9.17626	-0.623665	-1.95586	0.0147	0.0399326	yes
GRMZM2G060255	3:173323510-173326671	SD_IL	NB_IL	OK	17.3611	11.2541	-0.625406	-1.58662	0.00905	0.0262815	yes
GRMZM2G304362	9:15984254-15989534	SD_IL	NB_IL	OK	14.2038	9.19936	-0.626672	-1.76899	0.00245	0.0083963	yes
GRMZM2G370715	6:157675105-157686768	SD_IL	NB_IL	OK	2.44757	1.58456	-0.627272	-1.17258	0.01465	0.0398192	yes
GRMZM2G170400	6:162503095-162507889	SD_IL	NB_IL	OK	32.5437	21.0585	-0.627979	-1.5372	0.003	0.0100228	yes
GRMZM2G402417	2:171271426-171273196	SD_IL	NB_IL	OK	12.4923	8.08271	-0.628128	-1.39328	0.01575	0.042342	yes
GRMZM2G320689	1:204903789-204910966	SD_IL	NB_IL	OK	3.48189	2.24433	-0.63359	-1.26213	0.0181	0.047719	yes
GRMZM2G423456	8:160940042-160946100	SD_IL	NB_IL	OK	4.131	2.66211	-0.63392	-1.47753	0.0105	0.0298382	yes
GRMZM2G443953	9:88990186-89015673	SD_IL	NB_IL	OK	6.12443	3.94552	-0.634362	-1.345	0.0161	0.0431566	yes
GRMZM2G416388	1:273932225-273937442	SD_IL	NB_IL	OK	86.9304	55.9559	-0.63557	-1.69821	0.0041	0.0131915	yes
GRMZM2G060898	4:208415491-208419014	SD_IL	NB_IL	OK	12.289	7.90424	-0.63667	-1.82853	0.0029	0.00972908	yes
GRMZM2G179827	2:47992348-47995664	SD_IL	NB_IL	OK	10.3979	6.67791	-0.638817	-1.4817	0.018	0.0474925	yes
GRMZM2G121221	5:4038836-4040693	SD_IL	NB_IL	OK	41.91	26.8629	-0.641678	-2.12463	0.003	0.0100228	yes
GRMZM2G063192	4:159201601-159204082	SD_IL	NB_IL	OK	8.18356	5.24434	-0.641968	-1.49458	0.01105	0.031193	yes
GRMZM2G123940	2:64569935-64573685	SD_IL	NB_IL	OK	21.5406	13.803	-0.642074	-1.69136	0.00415	0.013333	yes
GRMZM2G157679	3:180798589-180801759	SD_IL	NB_IL	OK	5.43846	3.48318	-0.642796	-1.40366	0.0147	0.0399326	yes
GRMZM2G102572	3:3459134-3463008	SD_IL	NB_IL	OK	13.5459	8.67453	-0.642995	-1.39631	0.01795	0.0473943	yes
GRMZM2G137788	1:268802185-268806287	SD_IL	NB_IL	OK	10.3499	6.61916	-0.644891	-1.84759	0.0031	0.0103135	yes
GRMZM2G136838	9:26591336-26597907	SD_IL	NB_IL	OK	4.64922	2.97245	-0.645335	-1.36002	0.0093	0.0269069	yes
GRMZM2G059314	6:151648604-151651201	SD_IL	NB_IL	OK	12.6679	8.08626	-0.647631	-1.63667	0.00835	0.0245073	yes
GRMZM2G147424	10:113732374-113734756	SD_IL	NB_IL	OK	34.7333	22.1353	-0.649969	-1.69589	0.0099	0.0283887	yes
GRMZM2G383623	6:156565109-156575404	SD_IL	NB_IL	OK	5.26408	3.35165	-0.651309	-1.51649	0.00365	0.0119081	yes
GRMZM2G325783	7:151560051-151564770	SD_IL	NB_IL	OK	4.36283	2.77476	-0.652903	-1.26987	0.0162	0.0433943	yes
GRMZM2G311665	7:173486546-173490629	SD_IL	NB_IL	OK	4.54905	2.89082	-0.654084	-1.58817	0.0164	0.0438592	yes
GRMZM2G119850	1:56075119-56079122	SD_IL	NB_IL	OK	5.64914	3.57802	-0.658868	-1.72497	0.0044	0.014036	yes
GRMZM2G036134	7:171029921-171032363	SD_IL	NB_IL	OK	30.065	19.0414	-0.658947	-2.50608	0.00135	0.00496289	yes
GRMZM5G899300	9:20608589-20614721	SD_IL	NB_IL	OK	12.6362	7.9916	-0.661011	-1.60593	0.00695	0.0208723	yes
GRMZM2G137864	2:207242498-207243937	SD_IL	NB_IL	OK	179.617	113.58	-0.661218	-2.39511	0.00325	0.0107504	yes
GRMZM2G166082	5:14070027-14076354	SD_IL	NB_IL	OK	6.66561	4.21348	-0.661724	-1.49939	0.00685	0.0206065	yes
GRMZM2G081175	9:143586089-143590271	SD_IL	NB_IL	OK	7.57337	4.77848	-0.664383	-1.42808	0.0149	0.0403861	yes
GRMZM2G143782	6:93484976-93486919	SD_IL	NB_IL	OK	8.76682	5.52143	-0.667011	-1.67602	0.0117	0.0327913	yes
GRMZM2G106427	6:102563037-102576216	SD_IL	NB_IL	OK	8.69499	5.47218	-0.668069	-1.27408	0.01475	0.0400459	yes
GRMZM2G075517	10:114671271-114673896	SD_IL	NB_IL	OK	121.504	76.2746	-0.67173	-1.92748	0.00645	0.0195621	yes
GRMZM2G410831,GRMZM5G867831	2:50310403-50343989	SD_IL	NB_IL	OK	4.79809	3.00865	-0.673345	-1.30293	0.00945	0.0272735	yes
GRMZM2G034302	1:15069059-15074473	SD_IL	NB_IL	OK	6.05152	3.779	-0.679293	-1.40353	0.0171	0.0454643	yes
CYP	5:167791847-167793057	SD_IL	NB_IL	OK	189.536	118.25	-0.680632	-2.46725	0.0021	0.00732926	yes
GRMZM2G181551	9:148483237-148484828	SD_IL	NB_IL	OK	20.3692	12.7067	-0.680804	-1.59101	0.0091	0.0264108	yes
GRMZM2G125441	9:76787845-76789249	SD_IL	NB_IL	OK	46.4766	28.97	-0.681943	-1.79455	0.00625	0.0190329	yes
H4C7	10:134829897-134830543	SD_IL	NB_IL	OK	73.075	45.5118	-0.683136	-1.77527	0.00665	0.0200832	yes
GRMZM2G142019	10:9597087-9603864	SD_IL	NB_IL	OK	3.44535	2.14579	-0.683141	-1.3432	0.00955	0.0275163	yes
GRMZM2G029912	9:106197768-106204349	SD_IL	NB_IL	OK	7.7621	4.83175	-0.683901	-1.61769	0.0121	0.0337626	yes
GRMZM2G334857	8:4868365-4885346	SD_IL	NB_IL	OK	2.46883	1.53508	-0.685516	-1.36204	0.01155	0.0324241	yes
GRMZM2G301194	2:40689547-40696637	SD_IL	NB_IL	OK	3.89321	2.42022	-0.685822	-1.36967	0.0096	0.0276325	yes
GRMZM2G078876	1:66029377-66032549	SD_IL	NB_IL	OK	16.3701	10.1741	-0.686161	-1.89596	0.0104	0.0295896	yes
GRMZM2G051185	4:220525588-220527951	SD_IL	NB_IL	OK	28.84	17.9239	-0.686186	-2.40095	0.00445	0.0141813	yes
AC210003.2_FG004	2:4216907-4219765	SD_IL	NB_IL	OK	20.8302	12.939	-0.686949	-1.77384	0.011	0.0310779	yes
GRMZM2G318956	2:17393079-17428412	SD_IL	NB_IL	OK	5.49926	3.41406	-0.68775	-1.2995	0.01825	0.0480586	yes
GRMZM2G072569	1:282595022-282599365	SD_IL	NB_IL	OK	12.6927	7.8779	-0.688119	-2.15831	0.0006	0.00240491	yes
GRMZM2G094353	5:112033687-112034938	SD_IL	NB_IL	OK	13.9586	8.66287	-0.688235	-1.44864	0.01255	0.0348328	yes
GRMZM2G142661	4:171405280-171409735	SD_IL	NB_IL	OK	10.8708	6.73171	-0.691408	-1.51878	0.01285	0.0355421	yes
GRMZM2G310548	2:233037328-233038278	SD_IL	NB_IL	OK	20.107	12.446	-0.692016	-2.29068	0.0113	0.0318147	yes
GRMZM2G028302	1:83441847-83443767	SD_IL	NB_IL	OK	15.3781	9.5188	-0.692026	-1.62031	0.0088	0.0256345	yes
GRMZM5G814985	3:164407707-164418189	SD_IL	NB_IL	OK	4.98788	3.08546	-0.69294	-1.39878	0.00645	0.0195621	yes
AC204711.3_FG002	10:102382910-102387969	SD_IL	NB_IL	OK	7.48312	4.62313	-0.694769	-1.71686	0.01685	0.0448845	yes
GRMZM2G141679	7:100267098-100269276	SD_IL	NB_IL	OK	11.3006	6.97319	-0.696504	-2.19713	0.00395	0.0127669	yes
GRMZM2G013318	9:11233736-11237858	SD_IL	NB_IL	OK	34.188	21.0891	-0.696992	-1.87447	0.00135	0.00496289	yes
GRMZM2G073755	1:57298544-57301265	SD_IL	NB_IL	OK	19.4147	11.9566	-0.699339	-1.70936	0.0063	0.0191626	yes
GRMZM6G837083	scaffold_177:848-1567	SD_IL	NB_IL	OK	116.667	71.8251	-0.699831	-2.81377	0.00045	0.00186266	yes
GRMZM2G133716	2:136739985-136746057	SD_IL	NB_IL	OK	3.38949	2.07908	-0.70512	-1.17282	0.0155	0.0417659	yes
GRMZM2G019695	5:816727-819972	SD_IL	NB_IL	OK	12.744	7.81343	-0.705792	-1.833	0.0111	0.0313111	yes
GRMZM2G170934	2:234342801-234346897	SD_IL	NB_IL	OK	4.61459	2.82822	-0.70631	-1.74763	0.01335	0.0367422	yes
GRMZM2G407044	4:135184887-135190339	SD_IL	NB_IL	OK	12.1377	7.42876	-0.708305	-1.70159	0.00225	0.00778409	yes
GRMZM5G834837	8:3797777-3799488	SD_IL	NB_IL	OK	13.4039	8.19343	-0.710118	-2.19721	0.0045	0.0143176	yes
PIP1-3	4:153654422-153658268	SD_IL	NB_IL	OK	55.6471	33.9819	-0.711541	-2.10489	0.00055	0.00222796	yes
GRMZM2G078314	3:175913209-175914335	SD_IL	NB_IL	OK	58.3353	35.5884	-0.712963	-2.56266	0.0007	0.00276132	yes
H4C7	2:14631514-14632312	SD_IL	NB_IL	OK	59.4212	36.2445	-0.713216	-1.80593	0.0065	0.0196998	yes
GRMZM2G132303	8:171159963-171162747	SD_IL	NB_IL	OK	15.1289	9.22563	-0.713592	-1.98361	0.00185	0.00655742	yes
GRMZM2G132971	1:287786015-287790222	SD_IL	NB_IL	OK	8.59902	5.23987	-0.714643	-1.60934	0.0045	0.0143176	yes
GRMZM2G145840	3:153896628-153900644	SD_IL	NB_IL	OK	2.53567	1.5407	-0.718782	-1.40901	0.0181	0.047719	yes
GRMZM2G110843	4:231676270-231687688	SD_IL	NB_IL	OK	8.62129	5.22649	-0.722063	-1.45342	0.0179	0.0472893	yes
PIP2-4	5:195239678-195242694	SD_IL	NB_IL	OK	48.0679	29.0911	-0.724494	-2.84951	0.0004	0.00167649	yes
GRMZM2G451254	5:170404697-170406132	SD_IL	NB_IL	OK	43.5846	26.3738	-0.724714	-2.64705	0.0004	0.00167649	yes
GRMZM2G021621	1:91256137-91259053	SD_IL	NB_IL	OK	11.0665	6.69506	-0.725031	-1.78446	0.0069	0.0207412	yes
GRMZM2G170276	2:194485997-194488592	SD_IL	NB_IL	OK	17.1346	10.3568	-0.726336	-1.32095	0.01795	0.0473943	yes
GRMZM5G831102	7:126781731-126783494	SD_IL	NB_IL	OK	13.342	8.04409	-0.729974	-2.04122	0.00815	0.0240008	yes
GRMZM5G806622	8:170702663-170704254	SD_IL	NB_IL	OK	12.367	7.45129	-0.730933	-2.02738	0.01905	0.0498957	yes
H3C2	9:17731052-17732110	SD_IL	NB_IL	OK	77.6531	46.678	-0.734299	-2.48871	0.00055	0.00222796	yes
GRMZM2G005134	10:3983697-3989947	SD_IL	NB_IL	OK	2.48846	1.49129	-0.738688	-1.46795	0.00865	0.0252531	yes
GRMZM5G841914	5:188240030-188243425	SD_IL	NB_IL	OK	11.1115	6.65281	-0.740016	-1.50942	0.01045	0.0297121	yes
GRMZM2G065557	3:179467489-179472147	SD_IL	NB_IL	OK	21.5795	12.9113	-0.741024	-2.17082	0.00805	0.0237466	yes
GRMZM2G418232,GRMZM2G551402	4:201413317-201526838	SD_IL	NB_IL	OK	22.4485	13.4263	-0.741557	-1.65199	0.01585	0.0425696	yes
GRMZM2G069162	6:37899830-37903342	SD_IL	NB_IL	OK	11.2462	6.71746	-0.743445	-2.13876	0.00185	0.00655742	yes
GRMZM2G155242	1:25282950-25287161	SD_IL	NB_IL	OK	6.9295	4.13409	-0.745179	-1.33402	0.0171	0.0454643	yes
GRMZM2G134628	3:220928319-220934085	SD_IL	NB_IL	OK	5.57314	3.32091	-0.746912	-1.82632	0.0059	0.0181005	yes
GRMZM5G858249	5:14190968-14193728	SD_IL	NB_IL	OK	13.3757	7.96717	-0.747474	-2.01028	0.0057	0.0175557	yes
GRMZM2G181362	4:175769671-175780839	SD_IL	NB_IL	OK	6.86761	4.0832	-0.750107	-1.61866	0.0021	0.00732926	yes
GRMZM2G178829	7:161474695-161478878	SD_IL	NB_IL	OK	7.31673	4.34239	-0.75271	-1.80095	0.0133	0.0366281	yes
GRMZM2G162333	2:19888814-19891284	SD_IL	NB_IL	OK	13.1561	7.80643	-0.753	-2.08214	0.00135	0.00496289	yes
GRMZM2G056903	5:191678228-191680855	SD_IL	NB_IL	OK	8.11269	4.81263	-0.753355	-1.79029	0.0081	0.0238751	yes
GRMZM2G148536	1:119220456-119223015	SD_IL	NB_IL	OK	23.8088	14.1195	-0.753807	-2.09667	0.0017	0.00609356	yes
AC234199.1_FG003,GRMZM2G004593,GRMZM2G303661,GRMZM2G425747,GRMZM2G425751,GRMZM2G464523	3:30440836-30571432	SD_IL	NB_IL	OK	3.61236	2.13886	-0.7561	-1.09142	0.01885	0.0494289	yes
GRMZM2G003002	5:4101243-4102794	SD_IL	NB_IL	OK	25.3377	14.9981	-0.756506	-2.12171	0.0007	0.00276132	yes
GRMZM2G002830	3:41472817-41474176	SD_IL	NB_IL	OK	12.635	7.47542	-0.757197	-1.99251	0.00655	0.0198324	yes
GRMZM2G180870	2:7747314-7749488	SD_IL	NB_IL	OK	23.6347	13.9587	-0.759741	-2.23321	0.00025	0.00109834	yes
GRMZM2G175782	6:88893576-88898100	SD_IL	NB_IL	OK	6.81772	4.0209	-0.761772	-1.60659	0.0039	0.0126251	yes
GRMZM5G817395	6:145041219-145045444	SD_IL	NB_IL	OK	5.53352	3.26176	-0.762546	-1.36892	0.009	0.026154	yes
GRMZM2G111903	9:17746514-17758407	SD_IL	NB_IL	OK	1.97204	1.16068	-0.764711	-1.48497	0.00865	0.0252531	yes
RPL39	9:13772117-13772955	SD_IL	NB_IL	OK	28.2271	16.6135	-0.764727	-1.68222	0.00955	0.0275163	yes
GRMZM2G345330	1:41484791-41488458	SD_IL	NB_IL	OK	5.04557	2.96666	-0.76618	-1.41539	0.01345	0.036978	yes
GRMZM2G330019	9:153127130-153132963	SD_IL	NB_IL	OK	44.3146	26.051	-0.76644	-2.17	5e-05	0.000248954	yes
GRMZM2G167649	1:139799204-139827677	SD_IL	NB_IL	OK	6.28868	3.6894	-0.769369	-1.72638	0.0164	0.0438592	yes
GRMZM2G026560	5:206516786-206525776	SD_IL	NB_IL	OK	2.79365	1.63573	-0.772214	-1.48008	0.0048	0.0151408	yes
GRMZM2G049185	4:36941413-36944215	SD_IL	NB_IL	OK	7.38173	4.31531	-0.774496	-2.0674	0.0033	0.0108977	yes
GRMZM2G004990	7:134112218-134116611	SD_IL	NB_IL	OK	8.65015	5.05222	-0.775807	-1.52101	0.0135	0.0370916	yes
GRMZM2G034828	1:246878316-246884030	SD_IL	NB_IL	OK	7.37423	4.29434	-0.780056	-1.82785	0.0004	0.00167649	yes
GRMZM2G107239,GRMZM5G854334	4:1491875-1499143	SD_IL	NB_IL	OK	6.57852	3.82385	-0.782737	-1.39018	0.0179	0.0472893	yes
GRMZM2G056750	7:174618926-174622016	SD_IL	NB_IL	OK	5.92898	3.44344	-0.783934	-1.48084	0.0096	0.0276325	yes
GRMZM2G063657	1:56285040-56292477	SD_IL	NB_IL	OK	4.04024	2.34577	-0.784377	-1.36824	0.0081	0.0238751	yes
H3C2	6:77039006-77040996	SD_IL	NB_IL	OK	5.74644	3.336	-0.784547	-1.74815	0.01065	0.0302158	yes
GRMZM2G364178	1:30347611-30350545	SD_IL	NB_IL	OK	8.74464	5.06854	-0.786828	-1.51948	0.006	0.0183667	yes
GRMZM2G448883	4:180276341-180277741	SD_IL	NB_IL	OK	13.2213	7.66005	-0.787444	-2.56379	0.0055	0.0170194	yes
GRMZM2G063342	9:152918381-152920269	SD_IL	NB_IL	OK	9.29694	5.37768	-0.789773	-2.09312	0.0071	0.021274	yes
GRMZM2G141208	6:146690878-146696321	SD_IL	NB_IL	OK	3.87841	2.24277	-0.790183	-1.27072	0.01515	0.0409528	yes
GRMZM2G171394	4:20762994-20764457	SD_IL	NB_IL	OK	8.60574	4.96781	-0.79269	-1.53657	0.00945	0.0272735	yes
GRMZM2G012970	9:131180227-131182741	SD_IL	NB_IL	OK	3.40485	1.9655	-0.792699	-1.35636	0.01755	0.046505	yes
GRMZM2G120918	5:159796627-159797566	SD_IL	NB_IL	OK	45.0661	25.9706	-0.795165	-2.24596	0.00065	0.00258555	yes
GRMZM2G093574	6:137097718-137100951	SD_IL	NB_IL	OK	64.9274	37.4033	-0.795664	-2.61105	0.0006	0.00240491	yes
AC209877.3_FG002,GRMZM2G117360	9:92758856-92797682	SD_IL	NB_IL	OK	4.09277	2.3576	-0.795762	-1.22278	0.0185	0.0486397	yes
-	5:210046788-210046977	SD_IL	NB_IL	OK	512.342	294.809	-0.797328	-2.74239	0.01095	0.0309547	yes
GRMZM2G008290	1:237715028-237717332	SD_IL	NB_IL	OK	14.5848	8.3852	-0.798549	-2.05562	0.00135	0.00496289	yes
GRMZM2G166524	3:29095112-29098726	SD_IL	NB_IL	OK	9.23265	5.30052	-0.800611	-2.11354	0.0013	0.00480163	yes
GRMZM2G083526	5:90378697-90384920	SD_IL	NB_IL	OK	4.54601	2.60904	-0.80108	-1.56584	0.01675	0.0446588	yes
GRMZM2G023110	1:267933160-267936681	SD_IL	NB_IL	OK	5.25265	3.00521	-0.805582	-1.96908	0.004	0.0129086	yes
GRMZM5G845601	10:136902145-136904829	SD_IL	NB_IL	OK	19.3258	11.0499	-0.806501	-2.35193	0.00105	0.00396845	yes
GRMZM2G027976	3:196217598-196220887	SD_IL	NB_IL	OK	6.67927	3.8172	-0.807176	-1.87383	0.0106	0.030087	yes
GRMZM2G430680	6:82333165-82350295	SD_IL	NB_IL	OK	5.29475	3.0231	-0.808534	-1.99072	0.0003	0.00129472	yes
GRMZM2G017110	1:198263543-198267076	SD_IL	NB_IL	OK	11.2036	6.3911	-0.809829	-1.9679	0.0008	0.00311467	yes
DHN1	6:137332061-137333893	SD_IL	NB_IL	OK	65.4709	37.1585	-0.817164	-2.42519	0.0002	0.000897364	yes
GRMZM2G172043	5:7248416-7253254	SD_IL	NB_IL	OK	2.76561	1.56711	-0.819489	-1.57617	0.01505	0.0407221	yes
GRMZM2G141922	8:133466102-133469393	SD_IL	NB_IL	OK	5.42304	3.07203	-0.81991	-2.03274	0.00545	0.0168882	yes
GRMZM2G495626	3:232180293-232184249	SD_IL	NB_IL	OK	7.19495	4.07221	-0.821174	-1.64493	0.0038	0.0123366	yes
GRMZM2G023387	10:143143261-143146284	SD_IL	NB_IL	OK	9.34227	5.27332	-0.825062	-1.37754	0.01565	0.0421098	yes
GRMZM2G172523	9:150915897-150922628	SD_IL	NB_IL	OK	5.46742	3.08317	-0.826447	-1.5979	0.0036	0.0117598	yes
-	6:12230994-12232105	SD_IL	NB_IL	OK	20.9126	11.7845	-0.827484	-2.54919	0.00195	0.00686938	yes
GRMZM2G128454	5:17372075-17374433	SD_IL	NB_IL	OK	10.9264	6.15405	-0.828212	-1.93171	0.01875	0.0492097	yes
GRMZM2G116079	4:232434817-232442130	SD_IL	NB_IL	OK	14.4731	8.1515	-0.828233	-1.70092	0.003	0.0100228	yes
GRMZM2G047255	3:213868277-213872654	SD_IL	NB_IL	OK	15.3583	8.64654	-0.828822	-1.75901	0.0069	0.0207412	yes
GRMZM2G141517	7:4082076-4086056	SD_IL	NB_IL	OK	5.34067	3.00598	-0.829185	-2.27383	0.0014	0.00512213	yes
GRMZM2G156296	7:117397048-117407481	SD_IL	NB_IL	OK	8.63289	4.84896	-0.832168	-2.02213	0.00485	0.0152807	yes
GRMZM2G042443	2:41131233-41136928	SD_IL	NB_IL	OK	3.53706	1.98669	-0.83218	-1.51668	0.0049	0.0154182	yes
GRMZM2G106792	10:148253984-148256057	SD_IL	NB_IL	OK	7.37713	4.13687	-0.83452	-1.67752	0.01305	0.0360271	yes
GRMZM2G040975	6:64248923-64252504	SD_IL	NB_IL	OK	6.71689	3.76492	-0.835174	-1.47837	0.00905	0.0262815	yes
GRMZM2G300709	7:168720517-168741026	SD_IL	NB_IL	OK	2.03336	1.13677	-0.838925	-1.46116	0.0035	0.0114743	yes
GRMZM2G175177	5:187707268-187718962	SD_IL	NB_IL	OK	10.3791	5.79655	-0.840412	-1.65524	0.00485	0.0152807	yes
GRMZM2G168365	4:96336662-96338568	SD_IL	NB_IL	OK	8.53877	4.76774	-0.840721	-1.75393	0.00655	0.0198324	yes
GRMZM2G142409	6:122126247-122129125	SD_IL	NB_IL	OK	7.37233	4.11524	-0.841144	-1.58532	0.0068	0.0204766	yes
GRMZM2G120085	1:244618362-244621656	SD_IL	NB_IL	OK	3.97129	2.21676	-0.841155	-1.89254	0.0142	0.038761	yes
GRMZM2G055089	3:4674590-4680773	SD_IL	NB_IL	OK	3.23404	1.80007	-0.845286	-1.26477	0.0179	0.0472893	yes
GRMZM2G041127	2:188712313-188714917	SD_IL	NB_IL	OK	6.00344	3.33809	-0.846768	-1.68077	0.00725	0.0216714	yes
GRMZM2G154904	2:202851061-202857288	SD_IL	NB_IL	OK	3.91416	2.17528	-0.8475	-1.3869	0.0078	0.023106	yes
GRMZM2G033356	4:23448576-23452318	SD_IL	NB_IL	OK	7.88748	4.38024	-0.848556	-1.89933	0.0025	0.00854631	yes
GRMZM2G413006	5:54007174-54009052	SD_IL	NB_IL	OK	11.8444	6.57151	-0.849902	-2.52198	0.0012	0.00447151	yes
GRMZM2G436981	7:1142899-1151528	SD_IL	NB_IL	OK	6.90829	3.82692	-0.852146	-1.71132	0.00165	0.00593405	yes
GRMZM2G154316	9:138345906-138350019	SD_IL	NB_IL	OK	4.79323	2.64539	-0.85752	-1.63733	0.0028	0.00943489	yes
GRMZM2G140669	5:190024320-190026323	SD_IL	NB_IL	OK	6.02037	3.32121	-0.858144	-2.10737	0.0111	0.0313111	yes
GRMZM2G062524	3:151086799-151096088	SD_IL	NB_IL	OK	2.20476	1.21557	-0.858986	-1.59031	0.0039	0.0126251	yes
GRMZM2G066111,GRMZM5G801993	9:58983187-58995710	SD_IL	NB_IL	OK	325.577	179.244	-0.861079	-1.47853	0.01435	0.0391118	yes
GRMZM2G002879	2:203291344-203297929	SD_IL	NB_IL	OK	5.8249	3.20513	-0.86185	-1.41376	0.00645	0.0195621	yes
GRMZM2G042055	2:7294588-7297743	SD_IL	NB_IL	OK	3.82449	2.10247	-0.863181	-1.80996	0.00365	0.0119081	yes
GRMZM2G464043	5:47705912-47708165	SD_IL	NB_IL	OK	30.3387	16.5813	-0.871601	-2.18659	0.0006	0.00240491	yes
GRMZM5G836886,GRMZM5G878058	1:164519561-164525776	SD_IL	NB_IL	OK	8.07867	4.4134	-0.872229	-1.6671	0.0043	0.0137549	yes
GRMZM2G169967	5:188877084-188881793	SD_IL	NB_IL	OK	13.1244	7.16378	-0.873458	-2.34154	0.00095	0.003631	yes
GRMZM2G174598	4:225448057-225450881	SD_IL	NB_IL	OK	4.94933	2.70016	-0.87419	-1.72953	0.0094	0.0271517	yes
GRMZM2G007057	8:3195653-3197080	SD_IL	NB_IL	OK	8.62093	4.69206	-0.877621	-1.7211	0.00775	0.0229806	yes
GRMZM2G084935	5:51547348-51548121	SD_IL	NB_IL	OK	14.039	7.63773	-0.878222	-2.31787	0.0127	0.0351753	yes
GRMZM2G071745	5:6920390-6922073	SD_IL	NB_IL	OK	7.97839	4.33223	-0.880987	-1.42168	0.01155	0.0324241	yes
GRMZM2G039855	5:206358950-206363044	SD_IL	NB_IL	OK	3.04679	1.65419	-0.88116	-1.3381	0.012	0.0335189	yes
GRMZM2G162453	3:45431233-45434792	SD_IL	NB_IL	OK	6.10917	3.31463	-0.882131	-2.09848	0.0038	0.0123366	yes
GRMZM2G430039	1:81115152-81117741	SD_IL	NB_IL	OK	9.86183	5.33925	-0.885218	-2.87813	0.00055	0.00222796	yes
GRMZM5G805350	9:28405894-28456057	SD_IL	NB_IL	OK	22.0742	11.9286	-0.887941	-1.89874	0.01285	0.0355421	yes
GRMZM2G060029	5:48707434-48709655	SD_IL	NB_IL	OK	10.1852	5.50393	-0.887945	-2.31163	0.0007	0.00276132	yes
GRMZM5G887389	6:90046046-90048507	SD_IL	NB_IL	OK	120.95	65.1758	-0.892003	-2.16434	0.00195	0.00686938	yes
GRMZM2G064136	5:159722271-159769511	SD_IL	NB_IL	OK	90.4975	48.7473	-0.892554	-3.19	5e-05	0.000248954	yes
GRMZM2G103559	1:251222922-251224656	SD_IL	NB_IL	OK	6.82422	3.67348	-0.893516	-2.09624	0.0103	0.0293501	yes
GRMZM2G031586	10:141365840-141368282	SD_IL	NB_IL	OK	26.9719	14.5169	-0.893721	-2.27	5e-05	0.000248954	yes
GRMZM2G060253	5:140132840-140135501	SD_IL	NB_IL	OK	7.24406	3.896	-0.894806	-1.99011	0.00105	0.00396845	yes
GRMZM2G412604	5:158723798-158728514	SD_IL	NB_IL	OK	3.74479	2.01137	-0.896707	-1.64257	0.0139	0.0380514	yes
GRMZM2G046459	5:210915784-210919361	SD_IL	NB_IL	OK	18.9859	10.1853	-0.898447	-2.84	5e-05	0.000248954	yes
GRMZM2G098370	5:70069545-70074019	SD_IL	NB_IL	OK	7.53382	4.03818	-0.899676	-1.68078	0.00175	0.00624579	yes
GRMZM2G144950	7:171621266-171623732	SD_IL	NB_IL	OK	10.5614	5.65952	-0.900054	-1.8118	0.01315	0.0362663	yes
MOCS3-2	4:161427902-161439230	SD_IL	NB_IL	OK	5.85888	3.13229	-0.903408	-1.52839	0.0126	0.0349454	yes
GRMZM5G808756,GRMZM5G819302	3:49865364-49993271	SD_IL	NB_IL	OK	45.8704	24.5162	-0.903826	-1.39179	0.01825	0.0480586	yes
GRMZM2G092232	1:3123172-3129309	SD_IL	NB_IL	OK	3.52055	1.87597	-0.908161	-1.39172	0.0037	0.0120486	yes
GRMZM2G444034,GRMZM5G844017	5:205767207-205776447	SD_IL	NB_IL	OK	40.6338	21.5742	-0.913376	-3.01657	0.0083	0.0243825	yes
GRMZM2G469142	5:213964192-213966299	SD_IL	NB_IL	OK	5.51729	2.91941	-0.918281	-2.06617	0.00275	0.00929092	yes
GRMZM2G172244	1:73387394-73390846	SD_IL	NB_IL	OK	36.6285	19.3696	-0.91917	-2.35415	0.00045	0.00186266	yes
GRMZM2G141288	9:97192453-97196506	SD_IL	NB_IL	OK	12.5548	6.62209	-0.922881	-3.009	0.0001	0.000475437	yes
GRMZM2G017584	1:166937949-166941515	SD_IL	NB_IL	OK	3.63147	1.91365	-0.924228	-1.33421	0.01765	0.0467243	yes
GRMZM2G087804	3:1464298-1469099	SD_IL	NB_IL	OK	3.36777	1.77338	-0.925294	-1.4995	0.0128	0.0354188	yes
GRMZM2G028307	10:16492666-16509672	SD_IL	NB_IL	OK	4.70478	2.47244	-0.928194	-1.83429	0.00265	0.00899353	yes
GRMZM2G153754	7:9332268-9337505	SD_IL	NB_IL	OK	2.67954	1.40437	-0.932059	-1.61012	0.0102	0.02911	yes
GRMZM2G080314	6:158283857-158289399	SD_IL	NB_IL	OK	2.59748	1.36055	-0.932924	-1.52525	0.0053	0.0164956	yes
GRMZM5G820832,GRMZM5G824920	9:146461798-146466433	SD_IL	NB_IL	OK	3.61871	1.89501	-0.933268	-1.57531	0.01885	0.0494289	yes
GRMZM2G153488	5:187013898-187014947	SD_IL	NB_IL	OK	55.1824	28.8335	-0.936461	-2.4803	0.0002	0.000897364	yes
GRMZM2G083475	1:112148086-112156004	SD_IL	NB_IL	OK	3.52282	1.83847	-0.938225	-1.7481	0.0011	0.00413758	yes
GRMZM2G013986	1:4046389-4049199	SD_IL	NB_IL	OK	6.21987	3.24582	-0.938302	-2.66865	0.0008	0.00311467	yes
GRMZM2G103755	3:54118552-54121826	SD_IL	NB_IL	OK	6.50076	3.3886	-0.93992	-1.57432	0.00935	0.0270277	yes
GRMZM2G309847	4:163680557-163681456	SD_IL	NB_IL	OK	9.03768	4.71007	-0.940204	-2.02765	0.0148	0.0401571	yes
GRMZM2G149619	7:140853965-140857824	SD_IL	NB_IL	OK	3.62412	1.8876	-0.941074	-1.64838	0.0083	0.0243825	yes
GRMZM2G179459	2:202966675-202972005	SD_IL	NB_IL	OK	7.52391	3.91857	-0.941154	-1.68253	0.0018	0.00640163	yes
GRMZM2G060163	9:30855561-30857663	SD_IL	NB_IL	OK	20.607	10.7105	-0.944103	-2.82	5e-05	0.000248954	yes
GRMZM2G105364	9:32910945-32912670	SD_IL	NB_IL	OK	24.0966	12.504	-0.946437	-2.69852	0.0002	0.000897364	yes
GRMZM2G368886	1:293705164-293708788	SD_IL	NB_IL	OK	25.9269	13.4366	-0.948279	-2.74	5e-05	0.000248954	yes
GRMZM2G121990	1:65495778-65496452	SD_IL	NB_IL	OK	207.162	107.352	-0.948416	-3.45	5e-05	0.000248954	yes
FER1	4:183760779-183763850	SD_IL	NB_IL	OK	65.9169	34.1523	-0.948667	-2.33525	0.00045	0.00186266	yes
GRMZM2G101818	4:237244352-237245570	SD_IL	NB_IL	OK	24.9565	12.9172	-0.950124	-2.35	5e-05	0.000248954	yes
GRMZM2G176647	2:17958473-17972193	SD_IL	NB_IL	OK	10.157	5.2534	-0.951144	-1.83587	0.00085	0.0032878	yes
GRMZM2G062084	4:172084973-172089808	SD_IL	NB_IL	OK	2.37763	1.22944	-0.951522	-1.38315	0.00905	0.0262815	yes
GRMZM2G042008	3:223175876-223177851	SD_IL	NB_IL	OK	5.09994	2.63211	-0.954258	-2.3469	0.01035	0.0294677	yes
GRMZM2G087243	1:80668735-80673787	SD_IL	NB_IL	OK	3.50801	1.81038	-0.954361	-1.5716	0.01005	0.0287646	yes
GRMZM2G075255	5:185743609-185749171	SD_IL	NB_IL	OK	9.46292	4.88286	-0.954559	-2.06342	0.00125	0.00463776	yes
GRMZM2G179432	1:40062760-40065048	SD_IL	NB_IL	OK	48.3606	24.8904	-0.958241	-2.66	5e-05	0.000248954	yes
GRMZM2G065394	9:103110862-103113329	SD_IL	NB_IL	OK	3.22584	1.65842	-0.959869	-1.46652	0.01705	0.0453553	yes
GRMZM2G128922	5:203768456-203773586	SD_IL	NB_IL	OK	22.2062	11.3648	-0.966388	-2.59	5e-05	0.000248954	yes
GRMZM2G111533	3:230834759-230837749	SD_IL	NB_IL	OK	3.93725	2.01025	-0.969814	-1.29689	0.01295	0.0357866	yes
GRMZM2G387594	8:62177999-62178742	SD_IL	NB_IL	OK	22.9428	11.6843	-0.973474	-3.11164	0.0021	0.00732926	yes
GRMZM2G011631,GRMZM2G426847	5:164370648-164401931	SD_IL	NB_IL	OK	3.9764	2.02485	-0.973651	-1.38341	0.00435	0.0138961	yes
GRMZM2G025340	7:81286889-81330543	SD_IL	NB_IL	OK	3.32606	1.69001	-0.976782	-1.84007	0.0007	0.00276132	yes
GRMZM2G100478	5:8341622-8343239	SD_IL	NB_IL	OK	5.51487	2.79773	-0.97907	-2.08347	0.0079	0.0233661	yes
GRMZM2G034326	5:1123116-1125585	SD_IL	NB_IL	OK	17.7368	8.98457	-0.981225	-1.56672	0.00465	0.0147237	yes
GRMZM2G127695	3:196214237-196215804	SD_IL	NB_IL	OK	4.29078	2.16841	-0.984598	-1.48131	0.01795	0.0473943	yes
GRMZM2G414995	2:205540006-205542783	SD_IL	NB_IL	OK	6.9885	3.53014	-0.985258	-2.06964	0.0122	0.0339998	yes
GRMZM2G404207	8:153923123-153927653	SD_IL	NB_IL	OK	5.48524	2.76476	-0.988403	-1.22951	0.0157	0.0422259	yes
GRMZM2G309897	3:21570404-21573022	SD_IL	NB_IL	OK	4.04264	2.02996	-0.993843	-2.40258	0.0076	0.0225834	yes
GRMZM2G041761	5:196301607-196303357	SD_IL	NB_IL	OK	3.61394	1.80677	-1.00016	-1.88835	0.0177	0.0468366	yes
GRMZM2G030284	8:150976183-150980648	SD_IL	NB_IL	OK	4.34603	2.17158	-1.00095	-1.85465	0.0007	0.00276132	yes
GRMZM2G049915	10:36785987-36787819	SD_IL	NB_IL	OK	60.9981	30.4117	-1.00414	-3.03	5e-05	0.000248954	yes
GRMZM2G136081	1:12850923-12852768	SD_IL	NB_IL	OK	3.45214	1.71921	-1.00575	-1.86607	0.0175	0.046388	yes
GRMZM2G110295	1:286470198-286472456	SD_IL	NB_IL	OK	8.01689	3.99078	-1.00637	-2.27657	0.0009	0.0034606	yes
GRMZM2G087165	5:19472421-19474862	SD_IL	NB_IL	OK	4.32612	2.15174	-1.00757	-1.69934	0.01185	0.0331532	yes
H3C2	3:15447725-15449051	SD_IL	NB_IL	OK	22.319	11.0726	-1.01128	-3.24753	0.0001	0.000475437	yes
GRMZM2G443785	9:136954274-136956387	SD_IL	NB_IL	OK	3.15047	1.56177	-1.01238	-1.96654	0.0178	0.0470586	yes
GRMZM2G117956	9:117559269-117561945	SD_IL	NB_IL	OK	3.444	1.69598	-1.02197	-1.89124	0.0149	0.0403861	yes
GRMZM2G177867	1:276739969-276750588	SD_IL	NB_IL	OK	4.31866	2.11805	-1.02785	-2.14	5e-05	0.000248954	yes
GRMZM2G166297	8:168030485-168032471	SD_IL	NB_IL	OK	7.73319	3.79043	-1.0287	-2.32494	0.00155	0.00561328	yes
GRMZM2G101058	9:115980191-115982001	SD_IL	NB_IL	OK	7.16707	3.51145	-1.02932	-2.12596	0.00345	0.0113327	yes
GRMZM2G114057	8:165263339-165265762	SD_IL	NB_IL	OK	4.43124	2.17013	-1.02993	-1.82474	0.01785	0.0471774	yes
GRMZM2G390641	6:89284509-89287980	SD_IL	NB_IL	OK	3.01292	1.47081	-1.03455	-1.84711	0.0039	0.0126251	yes
GRMZM2G318849	7:145418371-145424207	SD_IL	NB_IL	OK	2.51732	1.2279	-1.0357	-1.55022	0.00175	0.00624579	yes
GRMZM2G179677	1:206161655-206168807	SD_IL	NB_IL	OK	1.97099	0.960346	-1.03729	-1.39011	0.0124	0.0344811	yes
-	2:205283916-205291561	SD_IL	NB_IL	OK	8.44855	4.11286	-1.03856	-1.39122	0.0098	0.0281287	yes
GRMZM2G427697	1:281972182-281978540	SD_IL	NB_IL	OK	33.7049	16.3618	-1.04263	-3.77	5e-05	0.000248954	yes
GRMZM2G181081	3:229992792-230004799	SD_IL	NB_IL	OK	5.74649	2.7865	-1.04423	-1.80014	0.0007	0.00276132	yes
GRMZM2G163421	2:221208465-221212560	SD_IL	NB_IL	OK	15.1431	7.33867	-1.04507	-2.74	5e-05	0.000248954	yes
GRMZM2G073003	3:187532176-187535544	SD_IL	NB_IL	OK	5.68364	2.75155	-1.04657	-1.98548	0.00205	0.00717865	yes
GRMZM2G472248	3:36311865-36312838	SD_IL	NB_IL	OK	18.6588	9.03281	-1.04661	-3.17869	0.0011	0.00413758	yes
GRMZM2G044004	3:230611402-230615986	SD_IL	NB_IL	OK	4.54965	2.20237	-1.0467	-2.10702	0.0006	0.00240491	yes
GRMZM2G353313	7:111436678-111437504	SD_IL	NB_IL	OK	14.4524	6.95622	-1.05494	-1.92247	0.0043	0.0137549	yes
GRMZM2G350205	7:2964967-2970585	SD_IL	NB_IL	OK	3.74594	1.80249	-1.05533	-1.77225	0.00795	0.0234934	yes
TUBB1	1:2035660-2037985	SD_IL	NB_IL	OK	28.7376	13.713	-1.0674	-2.99	5e-05	0.000248954	yes
GRMZM2G000587	9:1587520-1589145	SD_IL	NB_IL	OK	11.2242	5.35522	-1.0676	-2.41235	0.0018	0.00640163	yes
GRMZM2G405567	5:206893582-206896941	SD_IL	NB_IL	OK	2.80982	1.33955	-1.06872	-1.41007	0.0145	0.0394694	yes
GRMZM2G062577	6:147882744-147886357	SD_IL	NB_IL	OK	9.85719	4.69791	-1.06916	-2.82906	0.0007	0.00276132	yes
GRMZM2G139675	6:89161361-89162653	SD_IL	NB_IL	OK	27.2518	12.9528	-1.07308	-2.06787	0.0005	0.00204683	yes
GRMZM2G171468	5:6146191-6148391	SD_IL	NB_IL	OK	3.0798	1.46283	-1.07407	-1.464	0.01355	0.0372115	yes
GRMZM2G176394	2:234267288-234269174	SD_IL	NB_IL	OK	3.05448	1.44949	-1.07538	-1.55298	0.0161	0.0431566	yes
GRMZM5G898755	10:4246279-4247510	SD_IL	NB_IL	OK	243.83	115.637	-1.07628	-3.07	5e-05	0.000248954	yes
GRMZM2G077181	1:291025074-291029456	SD_IL	NB_IL	OK	2.40644	1.14067	-1.07701	-1.76041	0.008	0.0236192	yes
GRMZM5G836190	1:188011519-188014028	SD_IL	NB_IL	OK	3.53832	1.67573	-1.07828	-2.31997	0.0097	0.0278849	yes
GRMZM2G151992	9:140100466-140102777	SD_IL	NB_IL	OK	13.0211	6.16006	-1.07983	-2.7498	0.0001	0.000475437	yes
-	5:176078347-176082034	SD_IL	NB_IL	OK	8.86932	4.17945	-1.08551	-2.24106	0.0013	0.00480163	yes
GRMZM2G154936	8:122280883-122283153	SD_IL	NB_IL	OK	4.96482	2.33797	-1.08648	-1.58088	0.01085	0.0307087	yes
GRMZM5G894564	6:89625938-89628836	SD_IL	NB_IL	OK	6.19536	2.91438	-1.088	-2.10471	0.00055	0.00222796	yes
GRMZM2G061879	10:93409980-93414175	SD_IL	NB_IL	OK	9.81964	4.61006	-1.09089	-2.00315	0.00105	0.00396845	yes
GRMZM2G052869	8:14543545-14544822	SD_IL	NB_IL	OK	78.2567	36.7092	-1.09207	-2.68	5e-05	0.000248954	yes
GRMZM2G376067	5:199421228-199425231	SD_IL	NB_IL	OK	3.58455	1.681	-1.09248	-1.68087	0.0124	0.0344811	yes
GRMZM2G082384	8:115948006-115952111	SD_IL	NB_IL	OK	6.41681	3.00803	-1.09304	-1.39973	0.0048	0.0151408	yes
GRMZM2G168588	7:147192867-147195694	SD_IL	NB_IL	OK	4.17528	1.95481	-1.09484	-2.09718	0.01065	0.0302158	yes
GRMZM2G148831	7:3894812-3896874	SD_IL	NB_IL	OK	4.58053	2.1403	-1.0977	-2.47662	0.00665	0.0200832	yes
AC183932.3_FG007	5:5581527-5585461	SD_IL	NB_IL	OK	3.02966	1.40872	-1.10477	-1.70308	0.0043	0.0137549	yes
GRMZM2G003424	1:54122501-54126795	SD_IL	NB_IL	OK	5.06512	2.35128	-1.10715	-2.00681	0.0014	0.00512213	yes
GRMZM2G157252	4:146161512-146163867	SD_IL	NB_IL	OK	4.10077	1.89596	-1.11297	-2.06897	0.0059	0.0181005	yes
GRMZM2G154278	8:26071032-26074622	SD_IL	NB_IL	OK	9.50452	4.38816	-1.115	-1.72404	0.00185	0.00655742	yes
GRMZM2G038284	6:164572346-164575688	SD_IL	NB_IL	OK	19.1829	8.83891	-1.11788	-2.79	5e-05	0.000248954	yes
GRMZM2G162690	1:80003682-80008544	SD_IL	NB_IL	OK	2.8776	1.32179	-1.12237	-1.43017	0.00995	0.0285158	yes
GRMZM2G143086	1:66175818-66182042	SD_IL	NB_IL	OK	16.6792	7.61409	-1.13131	-1.77647	0.00255	0.00869477	yes
GRMZM2G089361,GRMZM2G089425	5:4941988-4947421	SD_IL	NB_IL	OK	6.66951	3.03264	-1.13701	-2.16781	0.00545	0.0168882	yes
H3C2	2:55107842-55222798	SD_IL	NB_IL	OK	22.5966	10.2703	-1.13762	-3.05701	0.00045	0.00186266	yes
GRMZM2G068917	1:102253326-102257123	SD_IL	NB_IL	OK	3.28313	1.48885	-1.14087	-1.55496	0.0076	0.0225834	yes
GRMZM2G011071	9:138960871-138963753	SD_IL	NB_IL	OK	4.28886	1.93811	-1.14595	-1.66786	0.00575	0.017693	yes
GRMZM2G133895	5:32893847-32898106	SD_IL	NB_IL	OK	6.75862	3.04716	-1.14926	-1.82292	0.00125	0.00463776	yes
GRMZM2G109787,GRMZM2G481730	5:205376535-205389710	SD_IL	NB_IL	OK	4.71429	2.12536	-1.14933	-2.15	5e-05	0.000248954	yes
GRMZM2G021270	5:199912823-199920035	SD_IL	NB_IL	OK	7.05052	3.16601	-1.15507	-2.63	5e-05	0.000248954	yes
GRMZM2G392320	5:80705650-80711223	SD_IL	NB_IL	OK	5.46231	2.44822	-1.15778	-2.12847	0.0002	0.000897364	yes
GRMZM2G366392	4:136094170-136096890	SD_IL	NB_IL	OK	10.8742	4.87181	-1.15838	-2.36022	0.00045	0.00186266	yes
GRMZM2G028535	8:167716774-167725004	SD_IL	NB_IL	OK	8.59721	3.8466	-1.16028	-2.73	5e-05	0.000248954	yes
GRMZM2G133394	4:68347648-68349655	SD_IL	NB_IL	OK	6.40555	2.86498	-1.1608	-2.52258	0.00195	0.00686938	yes
GRMZM2G090609	5:205211427-205213552	SD_IL	NB_IL	OK	6.24843	2.78741	-1.16457	-1.81064	0.0048	0.0151408	yes
GRMZM5G853245	3:6682999-6684904	SD_IL	NB_IL	OK	3.61502	1.61227	-1.16491	-1.78769	0.00555	0.0171627	yes
GRMZM2G145756,GRMZM2G145772	3:37161423-37169224	SD_IL	NB_IL	OK	2.60246	1.15211	-1.17559	-1.48851	0.00775	0.0229806	yes
PCNA	5:214473507-214475861	SD_IL	NB_IL	OK	12.8072	5.66877	-1.17585	-2.42	5e-05	0.000248954	yes
GRMZM2G177942	5:11495275-11497686	SD_IL	NB_IL	OK	3.93376	1.73071	-1.18455	-1.33856	0.00705	0.0211407	yes
GRMZM2G115812	3:141588653-141600870	SD_IL	NB_IL	OK	8.08599	3.55195	-1.18681	-1.76836	0.00065	0.00258555	yes
GRMZM2G446213	9:113499411-113501494	SD_IL	NB_IL	OK	4.41496	1.93785	-1.18794	-2.7893	0.0058	0.0178321	yes
GRMZM2G158526	6:155443463-155448220	SD_IL	NB_IL	OK	8.5208	3.72989	-1.19185	-2.09775	0.0005	0.00204683	yes
GRMZM2G015886	10:22270074-22274479	SD_IL	NB_IL	OK	4.58971	2.00586	-1.19418	-3.25	5e-05	0.000248954	yes
GRMZM2G060837	5:199256166-199258548	SD_IL	NB_IL	OK	32.1784	14.0217	-1.19843	-3.54	5e-05	0.000248954	yes
GRMZM2G044180	9:122812372-122817727	SD_IL	NB_IL	OK	1.98219	0.862907	-1.19982	-1.64628	0.0044	0.014036	yes
GRMZM2G308595	9:31218250-31219926	SD_IL	NB_IL	OK	6.6556	2.89478	-1.20112	-2.61717	0.00105	0.00396845	yes
GRMZM2G373522	4:154337341-154339063	SD_IL	NB_IL	OK	9.22331	3.99534	-1.20697	-1.99364	0.0002	0.000897364	yes
GRMZM2G040692,GRMZM2G343442	2:180456713-180466935	SD_IL	NB_IL	OK	2.71666	1.17593	-1.20803	-1.28488	0.0125	0.0347114	yes
GRMZM2G034943	3:223392261-223395012	SD_IL	NB_IL	OK	1.91327	0.827873	-1.20856	-1.35451	0.01855	0.0487527	yes
GRMZM5G821139	8:95779962-95782270	SD_IL	NB_IL	OK	4.95148	2.13944	-1.21063	-2.31075	0.0012	0.00447151	yes
PIP2-3	4:143891074-143894123	SD_IL	NB_IL	OK	3.9446	1.6975	-1.21647	-2.17657	0.0088	0.0256345	yes
GRMZM2G050961	1:96123216-96125688	SD_IL	NB_IL	OK	26.222	11.2727	-1.21794	-2.52	5e-05	0.000248954	yes
AC233939.1_FG003	9:139234626-139237132	SD_IL	NB_IL	OK	3.48701	1.4971	-1.21983	-1.48391	0.0085	0.0248812	yes
GRMZM2G108084	4:173627395-173631746	SD_IL	NB_IL	OK	4.43848	1.90484	-1.2204	-2.00384	0.0006	0.00240491	yes
GRMZM2G057441	10:1152544-1158561	SD_IL	NB_IL	OK	8.60798	3.67976	-1.22606	-2.87	5e-05	0.000248954	yes
GRMZM2G145444	5:98692286-98694146	SD_IL	NB_IL	OK	7.01535	2.99794	-1.22654	-3.11083	0.00085	0.0032878	yes
GRMZM5G887068	8:101647238-101650151	SD_IL	NB_IL	OK	4.55524	1.94086	-1.23083	-2.09751	0.00605	0.0185019	yes
GRMZM2G467184	3:149602953-149604353	SD_IL	NB_IL	OK	5.8728	2.49974	-1.23227	-2.70559	0.0066	0.0199598	yes
GRMZM2G496319	8:173417202-173418569	SD_IL	NB_IL	OK	15.7115	6.65369	-1.23959	-1.67239	0.01115	0.0314338	yes
GRMZM5G855375	8:124537075-124538244	SD_IL	NB_IL	OK	12.6724	5.3489	-1.24438	-1.97017	0.0011	0.00413758	yes
GRMZM2G348125	7:173641490-173642947	SD_IL	NB_IL	OK	5.63769	2.37676	-1.24611	-2.32875	0.00215	0.00748262	yes
GRMZM2G169152	3:19947749-19952551	SD_IL	NB_IL	OK	3.26537	1.37114	-1.25187	-1.48841	0.01325	0.0365049	yes
GRMZM2G068193	1:189437530-189439951	SD_IL	NB_IL	OK	5.02815	2.10976	-1.25295	-2.22285	0.0007	0.00276132	yes
GRMZM2G092752	7:162361837-162363812	SD_IL	NB_IL	OK	17.7266	7.36374	-1.26741	-3.23	5e-05	0.000248954	yes
GRMZM2G477325	7:168441641-168442771	SD_IL	NB_IL	OK	66.2268	27.509	-1.26751	-3.27	5e-05	0.000248954	yes
AC203972.3_FG001	10:27653782-27658789	SD_IL	NB_IL	OK	1.92918	0.799184	-1.27139	-1.69174	0.00435	0.0138961	yes
GRMZM2G442763	1:200035402-200041013	SD_IL	NB_IL	OK	1.97517	0.818117	-1.2716	-1.55648	0.01	0.0286451	yes
GRMZM2G035557	1:71803250-71804133	SD_IL	NB_IL	OK	12.4298	5.14486	-1.2726	-3.0859	0.00185	0.00655742	yes
GRMZM2G412601	7:115750688-115752868	SD_IL	NB_IL	OK	8.55213	3.53467	-1.27471	-2.98	5e-05	0.000248954	yes
GRMZM2G151589	5:39383426-39385884	SD_IL	NB_IL	OK	6.01597	2.48538	-1.27533	-2.2394	0.0039	0.0126251	yes
GRMZM2G069911	9:23826466-23827831	SD_IL	NB_IL	OK	22.0263	9.07788	-1.2788	-3.31	5e-05	0.000248954	yes
GRMZM2G046529	7:9209242-9212980	SD_IL	NB_IL	OK	3.59519	1.48055	-1.27994	-1.63081	0.0082	0.0241231	yes
GRMZM2G100484	2:175732182-175737110	SD_IL	NB_IL	OK	2.93536	1.20093	-1.28939	-2.06767	0.001	0.00380093	yes
GRMZM2G008691	4:179831784-179834012	SD_IL	NB_IL	OK	3.7736	1.54255	-1.29062	-2.06974	0.00505	0.0158203	yes
GRMZM2G150984	5:215072364-215077392	SD_IL	NB_IL	OK	2.36136	0.964126	-1.29233	-1.95365	0.00115	0.0043041	yes
GRMZM2G066225	6:150945760-150949276	SD_IL	NB_IL	OK	2.63392	1.06989	-1.29974	-1.84732	0.0114	0.0320597	yes
-	6:163599507-163601187	SD_IL	NB_IL	OK	105.598	42.8783	-1.30026	-3.31794	0.00055	0.00222796	yes
GRMZM2G324248	9:94152457-94153254	SD_IL	NB_IL	OK	6.24576	2.53397	-1.30148	-2.21546	0.0165	0.0440747	yes
GRMZM2G124759	8:133098809-133100443	SD_IL	NB_IL	OK	5.43203	2.19954	-1.30429	-2.42045	0.0013	0.00480163	yes
GRMZM2G449123	1:190786177-190795642	SD_IL	NB_IL	OK	4.517	1.80947	-1.3198	-1.88	5e-05	0.000248954	yes
GRMZM2G093962	1:80329645-80332141	SD_IL	NB_IL	OK	4.39582	1.76077	-1.31992	-1.76461	0.00705	0.0211407	yes
GRMZM2G470499	8:173876358-173880519	SD_IL	NB_IL	OK	5.6746	2.23271	-1.34572	-2.43	5e-05	0.000248954	yes
GRMZM2G085336	5:2187106-2188951	SD_IL	NB_IL	OK	5.53809	2.17882	-1.34584	-1.83297	0.0074	0.022067	yes
GRMZM2G161097	7:10170662-10171849	SD_IL	NB_IL	OK	7.04109	2.76128	-1.35046	-2.60649	0.0033	0.0108977	yes
GRMZM2G179147	5:200705193-200707991	SD_IL	NB_IL	OK	3.09071	1.21134	-1.35133	-1.93782	0.00415	0.013333	yes
GRMZM2G056988	5:179883228-179899487	SD_IL	NB_IL	OK	4.2766	1.67044	-1.35624	-1.85376	0.0096	0.0276325	yes
GRMZM2G413113	3:10615348-10620379	SD_IL	NB_IL	OK	8.75514	3.40593	-1.36208	-2.99559	0.0004	0.00167649	yes
GRMZM2G151903	10:2435336-2439370	SD_IL	NB_IL	OK	5.09365	1.97182	-1.36917	-2.47	5e-05	0.000248954	yes
GRMZM2G170591	5:191715736-191736428	SD_IL	NB_IL	OK	2.68687	1.03877	-1.37104	-1.55895	0.00075	0.00293884	yes
GRMZM2G003368	1:120854789-120856677	SD_IL	NB_IL	OK	6.06678	2.3182	-1.38793	-2.59726	0.0009	0.0034606	yes
GRMZM2G056079	8:67738963-67744714	SD_IL	NB_IL	OK	2.38999	0.910614	-1.39209	-0.914014	0.01825	0.0480586	yes
GRMZM2G081406	4:143829840-143832639	SD_IL	NB_IL	OK	2.36521	0.900443	-1.39326	-2.15276	0.00325	0.0107504	yes
GRMZM2G144782	1:235547070-235550744	SD_IL	NB_IL	OK	9.89394	3.75617	-1.39728	-2.72	5e-05	0.000248954	yes
GRMZM2G149798	9:143307349-143310093	SD_IL	NB_IL	OK	2.7072	1.02182	-1.40567	-2.33645	0.01245	0.0345933	yes
GRMZM2G089448	5:4918379-4920036	SD_IL	NB_IL	OK	3.92111	1.47883	-1.4068	-2.54923	0.00495	0.0155522	yes
GRMZM2G010912	4:174040666-174042380	SD_IL	NB_IL	OK	2.88795	1.07497	-1.42575	-1.86136	0.00855	0.0250006	yes
GRMZM2G074238	2:58274042-58277262	SD_IL	NB_IL	OK	6.05492	2.24706	-1.43007	-2.12601	0.00035	0.0014878	yes
GRMZM2G374085	8:10392527-10394245	SD_IL	NB_IL	OK	3.05226	1.13265	-1.43018	-2.00419	0.00855	0.0250006	yes
GRMZM2G128248	8:165144629-165147134	SD_IL	NB_IL	OK	3.24244	1.20224	-1.43135	-1.82706	0.0111	0.0313111	yes
AC187262.4_FG007	1:184732424-184733551	SD_IL	NB_IL	OK	12.1172	4.46094	-1.44164	-1.41792	0.0077	0.0228482	yes
GRMZM2G102944	2:213748521-213764919	SD_IL	NB_IL	OK	2.68879	0.984829	-1.44901	-1.69342	0.0027	0.00913949	yes
GRMZM2G162535	1:21567144-21568044	SD_IL	NB_IL	OK	11.3792	4.16155	-1.45121	-2.48391	0.00215	0.00748262	yes
GRMZM5G878153	1:297022671-297039866	SD_IL	NB_IL	OK	4.55256	1.65778	-1.45743	-1.96745	0.00095	0.003631	yes
GRMZM5G857708,GRMZM5G881996	9:147313812-147340424	SD_IL	NB_IL	OK	22.5806	8.20716	-1.46013	-3.05321	0.001	0.00380093	yes
GRMZM2G116538	10:132907663-132926499	SD_IL	NB_IL	OK	11.019	4.00251	-1.46101	-2.19401	0.00045	0.00186266	yes
GRMZM2G082387	3:150869806-150871966	SD_IL	NB_IL	OK	2.96876	1.07781	-1.46176	-2.35841	0.00645	0.0195621	yes
GRMZM2G000264,GRMZM2G000288	7:138125947-138156966	SD_IL	NB_IL	OK	9.26366	3.35756	-1.46417	-2.12959	0.0007	0.00276132	yes
GRMZM2G341934	1:4594771-4598264	SD_IL	NB_IL	OK	8.00045	2.88202	-1.473	-2.19021	0.0006	0.00240491	yes
GRMZM2G038898	1:238522628-238525355	SD_IL	NB_IL	OK	6.75609	2.42815	-1.47633	-2.38	5e-05	0.000248954	yes
-	3:99278248-99287113	SD_IL	NB_IL	OK	8.80733	3.12809	-1.49342	-1.11467	0.01295	0.0357866	yes
GRMZM2G108991	2:197173052-197175727	SD_IL	NB_IL	OK	3.43979	1.21699	-1.499	-1.83885	0.0115	0.0323057	yes
GRMZM2G075227	9:153726460-153727844	SD_IL	NB_IL	OK	4.49919	1.58774	-1.50269	-2.56463	0.0051	0.015954	yes
GRMZM2G106591	6:102578637-102580044	SD_IL	NB_IL	OK	3.75671	1.32424	-1.50431	-2.24232	0.00675	0.0203426	yes
GRMZM2G069325	6:163187173-163188702	SD_IL	NB_IL	OK	9.09877	3.17453	-1.51913	-2.79157	0.0002	0.000897364	yes
-	7:162303215-162307031	SD_IL	NB_IL	OK	3.4535	1.20165	-1.52304	-1.52399	0.00255	0.00869477	yes
GRMZM2G074914	2:58290287-58292895	SD_IL	NB_IL	OK	2.77511	0.95777	-1.53479	-2.01838	0.00395	0.0127669	yes
GRMZM2G111300	4:26681843-26684675	SD_IL	NB_IL	OK	4.58126	1.58075	-1.53513	-2.5145	0.003	0.0100228	yes
GRMZM2G031615	4:16440810-16449027	SD_IL	NB_IL	OK	2.5051	0.863757	-1.53617	-1.62791	0.00645	0.0195621	yes
H4C7	7:146644206-146645058	SD_IL	NB_IL	OK	30.8057	10.6071	-1.53817	-1.33034	0.00935	0.0270277	yes
GRMZM2G484653	5:183803964-183804565	SD_IL	NB_IL	OK	6.49407	2.22806	-1.54334	-2.2486	0.01405	0.0384081	yes
GRMZM2G026980	5:53934854-53936718	SD_IL	NB_IL	OK	2.31546	0.793467	-1.54506	-1.81635	0.00835	0.0245073	yes
GRMZM2G115357	7:10975560-10976899	SD_IL	NB_IL	OK	12.8241	4.36687	-1.55419	-2.79435	0.0001	0.000475437	yes
GRMZM2G115329	9:47394054-47397487	SD_IL	NB_IL	OK	11.4947	3.90767	-1.55659	-3.25063	0.0001	0.000475437	yes
GRMZM2G146463	7:40582761-40586147	SD_IL	NB_IL	OK	3.23705	1.09479	-1.56402	-1.85478	0.0014	0.00512213	yes
GRMZM2G050286	8:111836761-111837836	SD_IL	NB_IL	OK	8.20146	2.77042	-1.56577	-2.22233	0.00115	0.0043041	yes
GRMZM2G095968	1:7353115-7355434	SD_IL	NB_IL	OK	2.30094	0.771529	-1.57643	-1.52097	0.01615	0.043276	yes
GRMZM2G155546	6:118255930-118257833	SD_IL	NB_IL	OK	17.5771	5.79747	-1.6002	-4.28	5e-05	0.000248954	yes
GRMZM2G099074	10:2232050-2235960	SD_IL	NB_IL	OK	2.40208	0.791383	-1.60184	-1.82166	0.0048	0.0151408	yes
GRMZM2G129243	1:5738360-5746550	SD_IL	NB_IL	OK	2.6463	0.869604	-1.60554	-1.98752	0.0021	0.00732926	yes
GRMZM2G160444	8:173358364-173360308	SD_IL	NB_IL	OK	2.54119	0.83192	-1.61099	-1.66104	0.0076	0.0225834	yes
GRMZM2G450512	10:93390801-93391432	SD_IL	NB_IL	OK	36.1535	11.8143	-1.6136	-4.42	5e-05	0.000248954	yes
GRMZM2G425965	2:179031464-179033453	SD_IL	NB_IL	OK	2.5341	0.826143	-1.61701	-2.42118	0.0147	0.0399326	yes
GRMZM2G479760	5:210071286-210100747	SD_IL	NB_IL	OK	2.5024	0.807091	-1.63251	-1.73655	0.00445	0.0141813	yes
GRMZM2G025783	2:220397549-220399842	SD_IL	NB_IL	OK	12.9562	4.15318	-1.64136	-3.39	5e-05	0.000248954	yes
GRMZM2G017730	5:50755926-50785747	SD_IL	NB_IL	OK	1.92653	0.615979	-1.64505	-1.40743	0.00425	0.0136146	yes
-	6:15505681-15508906	SD_IL	NB_IL	OK	4.51885	1.43831	-1.65158	-1.64897	0.00075	0.00293884	yes
GRMZM2G047187	1:85839687-85844369	SD_IL	NB_IL	OK	3.00414	0.942274	-1.67274	-1.93079	0.00195	0.00686938	yes
GRMZM2G119766	1:84773844-84775086	SD_IL	NB_IL	OK	2.98632	0.929781	-1.6834	-2.46732	0.0181	0.047719	yes
GRMZM2G020468	9:134542763-134543864	SD_IL	NB_IL	OK	2.72538	0.839245	-1.69929	-1.25808	0.0147	0.0399326	yes
AC220927.3_FG007	5:208724192-208725258	SD_IL	NB_IL	OK	40.0251	12.2403	-1.70927	-4.89	5e-05	0.000248954	yes
GRMZM2G465091	10:132055802-132056847	SD_IL	NB_IL	OK	4.20275	1.28313	-1.71166	-2.59337	0.01055	0.0299604	yes
GRMZM5G872392	5:164895209-164898398	SD_IL	NB_IL	OK	5.60846	1.69966	-1.72236	-2.90381	0.00035	0.0014878	yes
H3C2	10:115538556-115539595	SD_IL	NB_IL	OK	51.8898	15.7103	-1.72374	-3.69	5e-05	0.000248954	yes
GRMZM2G343291	10:93153397-93155033	SD_IL	NB_IL	OK	8.84871	2.6592	-1.73448	-3.36	5e-05	0.000248954	yes
-	6:12995628-13000914	SD_IL	NB_IL	OK	6.69102	2.00654	-1.73752	-2.04594	0.0011	0.00413758	yes
GRMZM2G077227	3:5995365-5998366	SD_IL	NB_IL	OK	2.75572	0.812919	-1.76125	-2.14409	0.00065	0.00258555	yes
GRMZM2G162537	1:87631541-87636449	SD_IL	NB_IL	OK	2.69074	0.790729	-1.76675	-1.87434	0.00135	0.00496289	yes
-	6:15908010-15908370	SD_IL	NB_IL	OK	14.0579	4.1103	-1.77406	-3.54256	0.01665	0.0444284	yes
GRMZM2G076049	5:205097780-205100938	SD_IL	NB_IL	OK	4.45996	1.30068	-1.77777	-2.73641	0.0011	0.00413758	yes
GRMZM2G029039	10:142218301-142221256	SD_IL	NB_IL	OK	2.31236	0.674209	-1.7781	-1.4479	0.00325	0.0107504	yes
-	8:148663103-148663402	SD_IL	NB_IL	OK	46.6187	13.5855	-1.77884	-1.65205	0.00295	0.00987744	yes
GRMZM2G093276	7:21809905-21811964	SD_IL	NB_IL	OK	5.84595	1.68298	-1.79642	-2.72004	0.00025	0.00109834	yes
GRMZM2G077718	2:186257700-186258592	SD_IL	NB_IL	OK	9.67782	2.76797	-1.80585	-2.47592	0.00075	0.00293884	yes
-	4:237492916-237493501	SD_IL	NB_IL	OK	23.2986	6.6624	-1.80613	-1.72254	0.0006	0.00240491	yes
GRMZM2G004534	10:4697234-4702142	SD_IL	NB_IL	OK	11.3842	3.24115	-1.81246	-3.87	5e-05	0.000248954	yes
GRMZM2G333980	7:158786965-158788414	SD_IL	NB_IL	OK	4.23077	1.20337	-1.81384	-2.70498	0.00175	0.00624579	yes
AC208110.2_FG006	10:140161390-140166711	SD_IL	NB_IL	OK	2.04156	0.57821	-1.82	-2.50303	0.0001	0.000475437	yes
GRMZM2G029356	2:41638627-41648232	SD_IL	NB_IL	OK	3.58515	1.00999	-1.82769	-2.02753	0.00205	0.00717865	yes
GRMZM2G177050	7:172920910-172923332	SD_IL	NB_IL	OK	2.68014	0.74139	-1.85401	-2.65105	0.00595	0.0182322	yes
GRMZM2G032107	3:22577682-22578780	SD_IL	NB_IL	OK	9.10022	2.51461	-1.85556	-3.77234	0.0009	0.0034606	yes
GRMZM2G448927	1:287819574-287827612	SD_IL	NB_IL	OK	2.95364	0.80647	-1.8728	-1.00952	0.00245	0.0083963	yes
GRMZM2G004955	5:62784036-62785806	SD_IL	NB_IL	OK	2.73484	0.746521	-1.8732	-2.45913	0.0076	0.0225834	yes
GRMZM2G372102	2:5927617-5928373	SD_IL	NB_IL	OK	17.852	4.8691	-1.87436	-4.41947	0.0002	0.000897364	yes
GRMZM2G075456	1:150233525-150235768	SD_IL	NB_IL	OK	5.95742	1.60549	-1.89167	-2.64304	0.002	0.0070237	yes
GRMZM2G400156	1:209280876-209281681	SD_IL	NB_IL	OK	10.1537	2.7318	-1.89409	-3.56618	0.0008	0.00311467	yes
GRMZM2G364068	4:172551598-172560136	SD_IL	NB_IL	OK	4.76817	1.28017	-1.8971	-1.78517	0.0038	0.0123366	yes
GRMZM2G425482	9:122854002-122855650	SD_IL	NB_IL	OK	5.74395	1.5112	-1.92635	-2.49256	0.00125	0.00463776	yes
GRMZM5G815358	1:17667663-17669732	SD_IL	NB_IL	OK	15.307	4.01241	-1.93165	-3.51	5e-05	0.000248954	yes
GRMZM2G399112	4:153866200-153867830	SD_IL	NB_IL	OK	3.33504	0.872876	-1.93385	-1.85557	0.0032	0.0106043	yes
GRMZM2G323013	5:208973868-208978095	SD_IL	NB_IL	OK	4.13869	1.07289	-1.94767	-2.58297	0.00245	0.0083963	yes
GRMZM2G102802	9:147888885-147899235	SD_IL	NB_IL	OK	8.12296	2.09691	-1.95374	-2.78	5e-05	0.000248954	yes
GRMZM5G877647	4:5006294-5007575	SD_IL	NB_IL	OK	4.3496	1.1228	-1.95379	-2.08384	0.0044	0.014036	yes
GRMZM5G805609	8:166330889-166332902	SD_IL	NB_IL	OK	2.27464	0.585626	-1.95759	-1.88207	0.0074	0.022067	yes
GRMZM2G161154	3:19835197-19836420	SD_IL	NB_IL	OK	27.2438	6.86776	-1.98801	-3.44	5e-05	0.000248954	yes
GRMZM2G022253	3:196154706-196155500	SD_IL	NB_IL	OK	15.1447	3.77026	-2.00608	-4.15	5e-05	0.000248954	yes
GRMZM2G020620	1:107461664-107464463	SD_IL	NB_IL	OK	2.43043	0.589553	-2.04351	-1.238	0.01165	0.0326685	yes
GRMZM2G009958	1:280647332-280649595	SD_IL	NB_IL	OK	8.91869	2.14144	-2.05825	-2.82	5e-05	0.000248954	yes
GRMZM2G070034	9:125606159-125639416	SD_IL	NB_IL	OK	7.58135	1.81923	-2.05912	-2.65711	0.00015	0.000690243	yes
GRMZM2G042061	5:33158034-33159308	SD_IL	NB_IL	OK	4.44686	1.05969	-2.06914	-2.64669	0.0031	0.0103135	yes
GRMZM2G460566	8:159494159-159495366	SD_IL	NB_IL	OK	4.14056	0.952094	-2.12065	-2.84792	0.0047	0.0148625	yes
[truncated: 68 more rows]
