# Supplementary material for: Distinct gene networks modulate floral induction of autonomous maize and photoperiod-dependent teosinte
Source: J Exp Bot. 2018 Apr 24;69(12):2937–52. doi: 10.1093/jxb/ery110 (PMC5972621; doi:10.1093/jxb/ery110)
Supplement: Supplementary Table S2 [file ery110_suppl_supplementary_table_s2.xlsx]

## Sheet: Table S2
List of Candidate Genes
AC233870.1_FG003
AC233935.1_FG005
GRMZM2G013398
GRMZM2G038783
GRMZM2G046021
GRMZM2G062541
GRMZM2G067702
GRMZM2G092363
GRMZM2G095598
GRMZM2G148772
GRMZM2G155370
GRMZM2G162749
GRMZM2G171365
GRMZM2G179024
GRMZM2G359322
GRMZM2G400167
GRMZM2G405368
GRMZM2G437445
GRMZM2G011357
GRMZM2G069146
GRMZM2G082484
GRMZM2G177220
GRMZM2G367834
GRMZM2G014902
GRMZM2G026223
GRMZM2G032339
GRMZM2G051338
GRMZM2G075562
GRMZM2G095968
GRMZM2G103666
GRMZM2G106363
GRMZM2G141756
GRMZM2G158809
GRMZM2G169927
GRMZM2G170338
GRMZM2G179264
GRMZM2G425774
GRMZM2G039996
GRMZM2G115960
GRMZM2G180406
GRMZM2G465091
GRMZM2G700665
GRMZM2G381691
GRMZM2G092174
GRMZM2G095727
GRMZM2G062052
GRMZM2G033962
GRMZM2G427618
GRMZM2G047855
GRMZM2G059958
GRMZM2G143602
GRMZM2G148693
GRMZM2G180190
AC217051.3
GRMZM2G031724
GRMZM2G106613
GRMZM2G067921
GRMZM2G440005
GRMZM2G022679
GRMZM2G057935
GRMZM2G145058
AC214791.2
GRMZM2G017087
GRMZM2G019863
GRMZM2G020081
GRMZM2G021560
GRMZM2G022489
GRMZM2G059358
GRMZM2G072582
GRMZM2G107945
GRMZM2G124532
GRMZM2G132880
GRMZM2G157727
GRMZM2G174083
GRMZM2G365688
GRMZM5G845755
GRMZM5G861678
GRMZM2G005732
GRMZM2G019993
GRMZM2G024973
GRMZM2G145041
GRMZM2G181028
GRMZM2G107101
GRMZM2G108016
GRMZM2G152689
GRMZM2G160730
GRMZM5G844173
GRMZM2G021614
GRMZM2G065276
GRMZM2G066638
GRMZM2G075081
GRMZM2G075215
GRMZM2G092008
GRMZM2G117057
GRMZM2G127121
GRMZM2G129889
GRMZM2G135446
GRMZM2G141903
GRMZM2G144744
GRMZM2G149786
GRMZM2G156079
GRMZM2G338454
GRMZM2G373928
GRMZM2G474769
GRMZM5G803935
GRMZM2G082227
GRMZM2G401342
GRMZM2G099522
GRMZM2G099797
GRMZM2G055263
GRMZM2G043484
GRMZM2G084540
GRMZM2G079470
GRMZM2G154580
GRMZM2G062458
GRMZM2G180909
GRMZM2G123140
GRMZM2G160917
GRMZM2G046443
GRMZM2G159397
GRMZM2G159996
GRMZM2G478417
AC217050.4_FG006
GRMZM2G449479
GRMZM2G149923
GRMZM2G028151
GRMZM2G478779
GRMZM2G017470
GRMZM2G156756
GRMZM2G083964
GRMZM2G047590
GRMZM2G036297
GRMZM2G086573
GRMZM2G005155
GRMZM2G161913
GRMZM2G042756
GRMZM2G368838
GRMZM2G021044
GRMZM2G102499
GRMZM2G106099
GRMZM2G107588
GRMZM2G025924
GRMZM2G022162
GRMZM2G081812
GRMZM2G360517
GRMZM2G474468
GRMZM2G149428
GRMZM2G171818
GRMZM2G008898
GRMZM2G008765
GRMZM2G012546
GRMZM2G096016
GRMZM2G146688
GRMZM2G056186
GRMZM2G378490
GRMZM2G099461
GRMZM2G138750
GRMZM2G463525
GRMZM2G104396
GRMZM2G021471
GRMZM2G089638
GRMZM2G146018
GRMZM2G336909
GRMZM2G092214
GRMZM2G013016
GRMZM2G018589
GRMZM2G303465
GRMZM2G061515
GRMZM2G320013
GRMZM2G171373
GRMZM2G055905
GRMZM2G045275
GRMZM2G145213
GRMZM2G080168
GRMZM2G106798
GRMZM2G176173
GRMZM2G118205
GRMZM2G324643
GRMZM2G147712
GRMZM2G091155
GRMZM2G104262
GRMZM2G360389
GRMZM2G015875
GRMZM2G124663
GRMZM2G449950
GRMZM2G075124
GRMZM2G107109
GRMZM2G140524
GRMZM2G171163
GRMZM2G027075
GRMZM2G116376
GRMZM2G091656
GRMZM2G065451
GRMZM2G144172
GRMZM2G165209
GRMZM2G030169
GRMZM2G015861
GRMZM2G096972
GRMZM2G097275
GRMZM2G147800
GRMZM2G459166
GRMZM2G021777
GRMZM2G171852
GRMZM2G380184
GRMZM2G077755
GRMZM2G137387
GRMZM2G391364
GRMZM2G312970
GRMZM2G325679
GRMZM2G052890
GRMZM2G173630
GRMZM2G363116
AC209636.2_FG003
GRMZM2G432801
GRMZM2G145556
GRMZM2G406014
GRMZM2G006716
GRMZM2G164454
AC233912.1_FG001
AC233961.1_FG001
GRMZM2G142168
GRMZM2G106903
GRMZM2G025646
GRMZM2G307588
GRMZM2G069082
GRMZM2G069126
GRMZM2G161611
GRMZM2G067624
GRMZM2G135790
GRMZM2G033885
GRMZM2G072506
GRMZM2G072280
GRMZM2G023444
AC155434.2_FG006
GRMZM2G077124
GRMZM2G342386
GRMZM2G134284
GRMZM2G134941
GRMZM2G407517
GRMZM2G152862
GRMZM2G101852
GRMZM2G064426
GRMZM2G140577
GRMZM2G004703
AC201832.3_FG006
GRMZM2G366873
AC209819.3_FG009
GRMZM2G058745
GRMZM2G067985
GRMZM2G065538
GRMZM2G129154
GRMZM2G005459
GRMZM2G054380
GRMZM2G034638
GRMZM2G339379
GRMZM2G100318
GRMZM2G375448
GRMZM2G479610
GRMZM2G028054
GRMZM2G113888
GRMZM2G017349
AC234164.1_FG004
GRMZM2G135052
GRMZM2G051785
GRMZM2G057743
GRMZM2G076272
GRMZM2G004483
GRMZM2G040278
GRMZM2G052499
GRMZM2G093895
AC214791.2_FG002
GRMZM2G311316
GRMZM2G004957
GRMZM2G096610
GRMZM2G084547
AC217051.3_FG006
GRMZM2G176537
AC233888.1_FG002
GRMZM2G072107
GRMZM2G018485
GRMZM2G076602
GRMZM2G150248
AC233888_FG002
AC215811.3_FG003
GRMZM2G134671
GRMZM2G414423
GRMZM2G042198
GRMZM2G167560
GRMZM2G062885
GRMZM2G013913
GRMZM2G057529
GRMZM2G474258
GRMZM2G123550
GRMZM2G133555
GRMZM2G001447
GRMZM2G097454
AC233946.1_FG004
GRMZM2G068504
GRMZM2G062218
GRMZM5G866699
GRMZM5G868285
GRMZM2G172297
GRMZM2G426294
GRMZM2G313481
GRMZM2G079832
GRMZM2G318183
GRMZM2G027344
GRMZM2G093404
GRMZM2G054588
GRMZM2G474726
GRMZM2G095709
GRMZM2G079949
GRMZM2G020982
GRMZM2G143244
GRMZM2G143213
GRMZM2G006871
GRMZM2G303768
GRMZM2G086030
GRMZM2G049549
GRMZM2G466292
GRMZM2G098813
GRMZM2G104925
GRMZM2G387528
GRMZM2G379656
GRMZM2G024739
GRMZM2G172152
GRMZM2G107101
GRMZM5G844173
