# Supplementary material for: Distinct gene networks modulate floral induction of autonomous maize and photoperiod-dependent teosinte
Source: J Exp Bot. 2018 Apr 24;69(12):2937–52. doi: 10.1093/jxb/ery110 (PMC5972621; doi:10.1093/jxb/ery110)
Supplement: Supplementary Table S3 [file ery110_suppl_supplementary_table_s3.xlsx]

## Sheet: Table S3
Differentially expressed in B73 ML and selected for during domestication	Differentially expressed in B73 ML and selected for during improvement	Differentially expressed in B73 IL and selected for during domestication	Differentially expressed in B73 IL and selected for during improvement	Differentially expressed in Teo ML and selected for during domestication	Differentially expressed in Teo ML and selected for during improvement	Differentially expressed in Teo IL and selected for during domestication	Differentially expressed in Teo IL and selected for during improvement
AC196475.3_FG004	AC217975.3_FG001	AC190623.3_FG001	GRMZM2G008607	AC196475.3_FG004	AC187157.4_FG005	GRMZM2G000593	GRMZM2G000587
AC209784.3_FG007	GRMZM2G002626	GRMZM2G018070	GRMZM2G063438	AC226235.2_FG002	AC234185.1_FG004	GRMZM2G009282	GRMZM2G027976
GRMZM2G000423	GRMZM2G002948	GRMZM2G020320	GRMZM2G073044	GRMZM2G005840	GRMZM2G000587	GRMZM2G010349	GRMZM2G030284
GRMZM2G002948	GRMZM2G004211	GRMZM2G056442	GRMZM2G087254	GRMZM2G006468	GRMZM2G011742	GRMZM2G011523	GRMZM2G038284
GRMZM2G003165	GRMZM2G009849	GRMZM2G073044	GRMZM2G124434	GRMZM2G015295	GRMZM2G014099	GRMZM2G016447	GRMZM2G044180
GRMZM2G004996	GRMZM2G026151	GRMZM2G113967	GRMZM2G146192	GRMZM2G016926	GRMZM2G015784	GRMZM2G025340	GRMZM2G052869
GRMZM2G007729	GRMZM2G037265	GRMZM2G147716	GRMZM2G147716	GRMZM2G018189	GRMZM2G017460	GRMZM2G033356	GRMZM2G056750
GRMZM2G008558	GRMZM2G042789	GRMZM2G413006		GRMZM2G052823	GRMZM2G021339	GRMZM2G033653	GRMZM2G075456
GRMZM2G011523	GRMZM2G048129	GRMZM2G447785		GRMZM2G060079	GRMZM2G024668	GRMZM2G034083	GRMZM2G084935
GRMZM2G015295	GRMZM2G050536			GRMZM2G070863	GRMZM2G039757	GRMZM2G063192	GRMZM2G093574
GRMZM2G016928	GRMZM2G051103			GRMZM2G071959	GRMZM2G042806	GRMZM2G063657	GRMZM2G105364
GRMZM2G017739	GRMZM2G053987			GRMZM2G074270	GRMZM2G048129	GRMZM2G127521	GRMZM2G108084
GRMZM2G033555	GRMZM2G054123			GRMZM2G074307	GRMZM2G054123	GRMZM2G137352	GRMZM2G137696
GRMZM2G037265	GRMZM2G056407			GRMZM2G075562	GRMZM2G054300	GRMZM2G145444	GRMZM2G147716
GRMZM2G042171	GRMZM2G056772			GRMZM2G080940	GRMZM2G060079	GRMZM2G147716	GRMZM2G149619
GRMZM2G047262	GRMZM2G057672			GRMZM2G081642	GRMZM2G063438	GRMZM2G158394	GRMZM2G149798
GRMZM2G052825	GRMZM2G062848			GRMZM2G083284	GRMZM2G071959	GRMZM2G177349	GRMZM2G158394
GRMZM2G053921	GRMZM2G069722			GRMZM2G086788	GRMZM2G072300	GRMZM2G179827	GRMZM2G180870
GRMZM2G056329	GRMZM2G075456			GRMZM2G089836	GRMZM2G078781	GRMZM2G330019	GRMZM2G300709
GRMZM2G067315	GRMZM2G078781			GRMZM2G090068	GRMZM2G084465	GRMZM2G344279	GRMZM2G312244
GRMZM2G068519	GRMZM2G082959			GRMZM2G092021	GRMZM2G085845	GRMZM2G392320	GRMZM2G313027
GRMZM2G070744	GRMZM2G084935			GRMZM2G096171	GRMZM2G087254	GRMZM2G413006	GRMZM2G448701
GRMZM2G079653	GRMZM2G085078			GRMZM2G096585	GRMZM2G092147	GRMZM2G425482	GRMZM2G451254
GRMZM2G080940	GRMZM2G087254			GRMZM2G103666	GRMZM2G096877	GRMZM2G430680	GRMZM2G469380
GRMZM2G093076	GRMZM2G092749			GRMZM2G107031	GRMZM2G103666
GRMZM2G098460	GRMZM2G093096			GRMZM2G122277	GRMZM2G109056
GRMZM2G104176	GRMZM2G097141			GRMZM2G128466	GRMZM2G125072
GRMZM2G107031	GRMZM2G102382			GRMZM2G131099	GRMZM2G131099
GRMZM2G110192	GRMZM2G103929			GRMZM2G138770	GRMZM2G138074
GRMZM2G113967	GRMZM2G107388			GRMZM2G146614	GRMZM2G145412
GRMZM2G123371	GRMZM2G113276			GRMZM2G147716	GRMZM2G146614
GRMZM2G131334	GRMZM2G118003			GRMZM2G148052	GRMZM2G147716
GRMZM2G132547	GRMZM2G123277			GRMZM2G150906	GRMZM2G153536
GRMZM2G134104	GRMZM2G124890			GRMZM2G158394	GRMZM2G154508
GRMZM2G138060	GRMZM2G125072			GRMZM2G160710	GRMZM2G157505
GRMZM2G143669	GRMZM2G125196			GRMZM2G165063	GRMZM2G158394
GRMZM2G144581	GRMZM2G126302			GRMZM2G168502	GRMZM2G161809
GRMZM2G146614	GRMZM2G126808			GRMZM2G177539	GRMZM2G171387
GRMZM2G148052	GRMZM2G135027			GRMZM2G177863	GRMZM2G174807
GRMZM2G157722	GRMZM2G137673			GRMZM2G179301	GRMZM2G177575
GRMZM2G172506	GRMZM2G137861			GRMZM2G314692	GRMZM2G314692
GRMZM2G173192	GRMZM2G139744			GRMZM2G321767	GRMZM2G315199
GRMZM2G178199	GRMZM2G143669			GRMZM2G347280	GRMZM2G322672
GRMZM2G179024	GRMZM2G145412			GRMZM2G392513	GRMZM2G330049
GRMZM2G304638	GRMZM2G145458			GRMZM2G410757	GRMZM2G339563
GRMZM2G306771	GRMZM2G146614			GRMZM2G425482	GRMZM2G347280
GRMZM2G314692	GRMZM2G153536			GRMZM2G447785	GRMZM2G356198
GRMZM2G337706	GRMZM2G157505			GRMZM2G455075	GRMZM2G364612
GRMZM2G347280	GRMZM2G157722			GRMZM2G471904	GRMZM2G427097
GRMZM2G356938	GRMZM2G161809				GRMZM2G437445
GRMZM2G378580	GRMZM2G165099				GRMZM2G455075
GRMZM2G423833	GRMZM2G173965				GRMZM2G476538
GRMZM2G425351	GRMZM2G174549
GRMZM2G465226	GRMZM2G177227
GRMZM2G467370	GRMZM2G311898
GRMZM2G475380	GRMZM2G314692
GRMZM2G701144	GRMZM2G322618
	GRMZM2G347280
	GRMZM2G361993
	GRMZM2G364612
	GRMZM2G417835
	GRMZM2G426046
	GRMZM2G427097
	GRMZM2G430371
	GRMZM2G437445
	GRMZM2G448715
	GRMZM2G452671
	GRMZM2G467370
	GRMZM2G469380
	GRMZM2G475380
