# Supplementary material for: Distinct gene networks modulate floral induction of autonomous maize and photoperiod-dependent teosinte
Source: J Exp Bot. 2018 Apr 24;69(12):2937–52. doi: 10.1093/jxb/ery110 (PMC5972621; doi:10.1093/jxb/ery110)
Supplement: Supplementary Table S4 [file ery110_suppl_supplementary_table_s4.xlsx]

## Sheet: Table S4
gene	locus	sample_1	sample_2	status	value_1	value_2	log2(fold_change)	test_stat	p_value	q_value	significant
-	scaffold_497:19411-19981	WT_ML	id1_ML	OK	258.857	173.401	-0.578042	-2.89796	0.0038	0.0110275	yes
-	scaffold_495:325492-326298	WT_ML	id1_ML	OK	85.9828	53.9786	-0.671659	-2.57115	0.00125	0.0040586	yes
-	scaffold_467:1792-2379	WT_ML	id1_ML	OK	3.76872	1.37081	-1.45904	-2.37851	0.00645	0.0176982	yes
GRMZM6G312787	scaffold_434:0-1969	WT_ML	id1_ML	OK	5.63323	3.86709	-0.542716	-1.40104	0.01885	0.0457164	yes
GRMZM6G866436	scaffold_324:221-933	WT_ML	id1_ML	OK	3.97008	7.84063	0.981803	2.29959	0.00145	0.00464162	yes
GRMZM6G706391	scaffold_299:77-4464	WT_ML	id1_ML	OK	20.6028	9.67868	-1.08996	-3.4579	5e-05	0.000208612	yes
-	scaffold_272:847-1229	WT_ML	id1_ML	OK	4.9159	10.2192	1.05575	2.92076	0.0123	0.0313659	yes
GRMZM6G476483	scaffold_240:47-609	WT_ML	id1_ML	OK	1.01054	3.41433	1.75648	2.86668	0.01205	0.0307971	yes
-	scaffold_225:704-1294	WT_ML	id1_ML	OK	7.23062	3.75472	-0.945416	-2.37615	0.0103	0.0268243	yes
-	scaffold_172:102-500	WT_ML	id1_ML	OK	42.7639	67.182	0.65168	4.00891	0.0064	0.017579	yes
GRMZM6G650316	scaffold_148:2-412	WT_ML	id1_ML	OK	408.187	295.835	-0.464438	-3.98624	0.0081	0.0216527	yes
-	scaffold_129:1-259	WT_ML	id1_ML	OK	6.67872	16.7222	1.32412	4.82309	0.018	0.0438713	yes
-	scaffold_109:247-1668	WT_ML	id1_ML	OK	0	1.32587	inf	#NAME?	5e-05	0.000208612	yes
-	Mt:399927-400972	WT_ML	id1_ML	OK	133.847	88.241	-0.601061	-2.34705	0.001	0.00332069	yes
GRMZM2G354190	9:99950793-99951863	WT_ML	id1_ML	OK	1.94962	0.855909	-1.18767	-2.04035	0.01875	0.045498	yes
-	9:93115090-93115843	WT_ML	id1_ML	OK	2.17245	0.51297	-2.08238	-2.55426	0.0103	0.0268243	yes
GRMZM2G019586	9:89799340-89802412	WT_ML	id1_ML	OK	2.36547	5.32365	1.17029	2.38998	5e-05	0.000208612	yes
GRMZM2G026143	9:89248791-89249564	WT_ML	id1_ML	OK	18.0892	26.6102	0.556851	2.12279	0.01605	0.0396277	yes
GRMZM2G051135	9:89114415-89115194	WT_ML	id1_ML	OK	0.664038	2.1511	1.69573	2.25275	0.01695	0.0416116	yes
GRMZM2G070315	9:8784026-8788729	WT_ML	id1_ML	OK	20.0551	12.1428	-0.72387	-1.96604	0.0007	0.00239762	yes
GRMZM2G140355	9:85129427-85133489	WT_ML	id1_ML	OK	5.4751	3.42706	-0.675914	-1.3916	0.01305	0.0330383	yes
GRMZM2G059308	9:79864517-79871342	WT_ML	id1_ML	OK	2.43497	3.87162	0.669033	1.43604	0.00685	0.0186507	yes
GRMZM2G161472	9:79629932-79634006	WT_ML	id1_ML	OK	1.1055	3.53814	1.67829	3.11804	5e-05	0.000208612	yes
GRMZM2G098988	9:78708479-78711660	WT_ML	id1_ML	OK	1.55957	2.87639	0.883107	1.61702	0.0065	0.0178091	yes
GRMZM2G080839	9:78160378-78162226	WT_ML	id1_ML	OK	11.6418	5.89528	-0.981677	-3.235	5e-05	0.000208612	yes
GRMZM2G400167	9:77335800-77339476	WT_ML	id1_ML	OK	17.6933	34.6776	0.9708	2.83275	5e-05	0.000208612	yes
GRMZM2G118047	9:77070951-77072996	WT_ML	id1_ML	OK	0.417529	1.11357	1.41525	1.85153	0.0043	0.0123221	yes
GRMZM2G125441	9:76787845-76789249	WT_ML	id1_ML	OK	24.0732	16.0645	-0.583556	-1.51993	0.0123	0.0313659	yes
GRMZM2G106303	9:7393650-7395331	WT_ML	id1_ML	OK	30.3659	20.9195	-0.537607	-1.90569	0.0041	0.0118062	yes
-	9:6864412-6872779	WT_ML	id1_ML	OK	1.87892	1.28069	-0.552978	-1.64311	0.0068	0.0185304	yes
-	9:6851320-6856382	WT_ML	id1_ML	OK	1.99132	1.35549	-0.554909	-1.49855	0.0173	0.0423549	yes
-	9:63603217-63604324	WT_ML	id1_ML	OK	2.56807	1.11936	-1.19801	-1.99318	0.0048	0.0135931	yes
GRMZM2G323422	9:6066507-6067263	WT_ML	id1_ML	OK	30.4633	14.4516	-1.07585	-3.66522	5e-05	0.000208612	yes
GRMZM2G439337	9:60105525-60108701	WT_ML	id1_ML	OK	6.73127	4.11903	-0.708575	-2.0824	0.00425	0.0121936	yes
-	9:59564205-59565423	WT_ML	id1_ML	OK	1.45842	0.451779	-1.69071	-2.37294	0.01025	0.0267083	yes
-	9:5866249-5866440	WT_ML	id1_ML	OK	1634.88	1151.7	-0.505413	-9.34699	0.00385	0.0111571	yes
GRMZM2G464572	9:57913127-57917769	WT_ML	id1_ML	OK	8.57043	4.20811	-1.02619	-2.96204	5e-05	0.000208612	yes
GRMZM2G126900	9:57432531-57436103	WT_ML	id1_ML	OK	96.2851	50.6273	-0.927398	-3.02855	5e-05	0.000208612	yes
GRMZM2G341658	9:563755-566860	WT_ML	id1_ML	OK	1.3895	0.703251	-0.982453	-1.83674	0.0065	0.0178091	yes
-	9:55441369-55443538	WT_ML	id1_ML	OK	1.72949	0.716651	-1.271	-2.4763	0.00165	0.00521707	yes
-	9:55439741-55440621	WT_ML	id1_ML	OK	9.45171	5.87498	-0.68599	-2.42582	0.01405	0.0352428	yes
GRMZM2G105941	9:55432211-55434085	WT_ML	id1_ML	OK	5.37502	3.00525	-0.838783	-2.47969	0.00165	0.00521707	yes
-	9:54932314-54933965	WT_ML	id1_ML	OK	1.30083	0.314806	-2.0469	-2.52925	0.00135	0.00435249	yes
-	9:52260609-52264525	WT_ML	id1_ML	OK	12.8499	8.97196	-0.518266	-1.57146	0.00375	0.0109018	yes
GRMZM2G099648	9:50185291-50197677	WT_ML	id1_ML	OK	10.8518	15.7758	0.539782	1.66731	0.00105	0.00347084	yes
GRMZM2G085932	9:46534725-46538538	WT_ML	id1_ML	OK	8.49576	11.8545	0.480624	1.24939	0.0207	0.0495799	yes
GRMZM2G105173	9:45813368-45815804	WT_ML	id1_ML	OK	3.61441	1.71804	-1.07299	-2.48513	0.0001	0.00040078	yes
GRMZM2G420988	9:44683458-44689415	WT_ML	id1_ML	OK	3.30467	1.98294	-0.736866	-1.5964	0.01225	0.0312541	yes
GRMZM2G047178	9:44121274-44128502	WT_ML	id1_ML	OK	3.13586	1.67077	-0.90835	-1.70915	0.0025	0.00757985	yes
GRMZM2G163178	9:43799496-43802479	WT_ML	id1_ML	OK	7.59064	4.79424	-0.662917	-1.54576	0.00585	0.0162164	yes
GRMZM2G070603	9:42759968-42761625	WT_ML	id1_ML	OK	4.71811	2.47999	-0.927874	-2.46612	0.001	0.00332069	yes
GRMZM2G089506	9:42677889-42680615	WT_ML	id1_ML	OK	0.25872	1.30865	2.33861	2.70989	0.0014	0.00449931	yes
-	9:40287291-40289915	WT_ML	id1_ML	OK	4.20419	2.00886	-1.06545	-2.89115	5e-05	0.000208612	yes
GRMZM2G013398	9:39579077-39585281	WT_ML	id1_ML	OK	1.19984	2.02742	0.756804	1.26465	0.0191	0.04621	yes
GRMZM2G027665	9:39370225-39379630	WT_ML	id1_ML	OK	1.34258	0.765454	-0.810624	-1.58671	0.00615	0.0169602	yes
GRMZM2G027958	9:38545466-38547347	WT_ML	id1_ML	OK	7.15414	4.16304	-0.781141	-2.53162	0.00055	0.00192435	yes
-	9:37010914-37015910	WT_ML	id1_ML	OK	1.13658	1.99388	0.810888	1.65215	0.01235	0.0314823	yes
GRMZM2G405368	9:35635307-35640122	WT_ML	id1_ML	OK	3.26558	1.78388	-0.872319	-1.56542	0.0061	0.0168355	yes
GRMZM2G145720	9:35179612-35185362	WT_ML	id1_ML	OK	2.32832	1.18402	-0.975597	-1.79248	0.00165	0.00521707	yes
AC212353.4_FG004	9:3476104-3479441	WT_ML	id1_ML	OK	0.503718	1.1734	1.22001	1.44881	0.01755	0.0428988	yes
GRMZM2G107886	9:31881580-31883549	WT_ML	id1_ML	OK	28.642	39.6943	0.470799	1.68913	0.0097	0.0254477	yes
-	9:31231403-31235315	WT_ML	id1_ML	OK	0.711889	1.16935	0.715979	1.53142	0.01705	0.0418182	yes
-	9:30992238-30993351	WT_ML	id1_ML	OK	5.51431	9.75122	0.822401	2.30052	0.00145	0.00464162	yes
-	9:27650947-27651775	WT_ML	id1_ML	OK	2.84899	1.322	-1.10773	-1.98485	0.01655	0.0407302	yes
GRMZM2G026833	9:2711603-2714038	WT_ML	id1_ML	OK	8.73503	4.24018	-1.04269	-2.90055	5e-05	0.000208612	yes
GRMZM5G870176	9:26614664-26620297	WT_ML	id1_ML	OK	13.1035	8.9613	-0.548178	-1.88552	0.00105	0.00347084	yes
-	9:25198085-25203876	WT_ML	id1_ML	OK	1.91537	1.3046	-0.554016	-1.51296	0.01275	0.0323882	yes
-	9:24850664-24854751	WT_ML	id1_ML	OK	2.19409	1.42631	-0.621337	-1.54743	0.0081	0.0216527	yes
GRMZM5G812326	9:2472183-2473105	WT_ML	id1_ML	OK	2.83428	1.1165	-1.34399	-2.48824	0.0043	0.0123221	yes
GRMZM2G396553	9:23537709-23541078	WT_ML	id1_ML	OK	16.2551	7.73596	-1.07124	-4.28471	5e-05	0.000208612	yes
GRMZM2G404603	9:23221177-23222946	WT_ML	id1_ML	OK	48.6579	20.5222	-1.24549	-3.48428	5e-05	0.000208612	yes
GRMZM5G877500	9:22689314-22692638	WT_ML	id1_ML	OK	4.91588	7.43559	0.596996	1.65651	0.00545	0.015222	yes
GRMZM2G110220	9:2258815-2260175	WT_ML	id1_ML	OK	1.77366	0.662876	-1.41992	-2.46596	0.00555	0.0154754	yes
GRMZM2G057672	9:2215418-2216139	WT_ML	id1_ML	OK	28.9147	16.7727	-0.785685	-2.84812	0.00035	0.00127438	yes
GRMZM2G173579	9:20482938-20486854	WT_ML	id1_ML	OK	1.67273	0.779049	-1.10242	-1.11991	0.0204	0.0489562	yes
GRMZM2G323413	9:20188300-20190724	WT_ML	id1_ML	OK	2.86376	1.41259	-1.01957	-2.03486	0.00315	0.0093223	yes
GRMZM2G076972	9:19814457-19815259	WT_ML	id1_ML	OK	26.4253	18.1202	-0.544326	-2.39712	0.01505	0.0374356	yes
GRMZM2G111903	9:17746068-17758667	WT_ML	id1_ML	OK	10.1973	6.14391	-0.730957	-2.34153	5e-05	0.000208612	yes
AC197699.3_FG003	9:17003555-17013430	WT_ML	id1_ML	OK	3.86059	2.63376	-0.5517	-1.47819	0.01575	0.0389676	yes
GRMZM2G074611	9:16436757-16439622	WT_ML	id1_ML	OK	19.1162	34.7357	0.861623	2.3517	5e-05	0.000208612	yes
GRMZM2G099363	9:16325169-16327546	WT_ML	id1_ML	OK	5.51522	9.32388	0.757513	2.36777	0.0002	0.00076223	yes
GRMZM2G576752	9:15911605-15915671	WT_ML	id1_ML	OK	2.15987	3.88424	0.846689	2.01544	0.00055	0.00192435	yes
GRMZM2G474651	9:155988770-155992605	WT_ML	id1_ML	OK	4.79927	3.16055	-0.602638	-1.56622	0.0101	0.0263891	yes
CNR6	9:155724453-155725855	WT_ML	id1_ML	OK	6.65241	9.67057	0.539724	1.27003	0.01935	0.0467283	yes
GRMZM2G413337	9:155046920-155049165	WT_ML	id1_ML	OK	16.1457	7.626	-1.08215	-3.09192	5e-05	0.000208612	yes
GRMZM2G171365	9:154082656-154102879	WT_ML	id1_ML	OK	3.17652	6.52361	1.03822	2.23926	0.0001	0.00040078	yes
GRMZM2G051103	9:153828182-153833294	WT_ML	id1_ML	OK	48.1634	33.4434	-0.526215	-1.64253	0.00145	0.00464162	yes
GRMZM2G107651	9:152570790-152582329	WT_ML	id1_ML	OK	2.48196	1.31575	-0.915594	-1.57997	0.00285	0.00851938	yes
GRMZM2G057514	9:152330060-152332084	WT_ML	id1_ML	OK	1.16617	2.69979	1.21106	2.56597	0.0006	0.00208213	yes
GRMZM2G059891	9:152235891-152238887	WT_ML	id1_ML	OK	3.64138	2.43402	-0.581141	-1.6067	0.00975	0.0255662	yes
GRMZM2G126812	9:151952986-151958236	WT_ML	id1_ML	OK	0.512326	1.11464	1.12144	1.27419	0.00795	0.0212936	yes
GRMZM2G361256	9:151627906-151635470	WT_ML	id1_ML	OK	5.24688	3.54779	-0.564539	-1.64244	0.00255	0.00771678	yes
GRMZM2G479529	9:151548857-151550384	WT_ML	id1_ML	OK	26.8156	14.2075	-0.916419	-2.92127	5e-05	0.000208612	yes
GRMZM2G087901	9:151514436-151518716	WT_ML	id1_ML	OK	9.0356	2.94007	-1.61977	-4.59353	5e-05	0.000208612	yes
GRMZM2G036288	9:150582431-150583458	WT_ML	id1_ML	OK	2.63216	0.508039	-2.37324	-3.55079	0.0023	0.00703708	yes
GRMZM2G036351	9:150514711-150515694	WT_ML	id1_ML	OK	39.2875	23.0069	-0.772002	-3.24791	0.0011	0.00361937	yes
GRMZM2G330945	9:150256651-150259256	WT_ML	id1_ML	OK	5.72013	8.86832	0.632613	1.62303	0.0057	0.0158415	yes
-	9:150163914-150174721	WT_ML	id1_ML	OK	1.09768	0.464113	-1.24191	-1.45393	0.01975	0.047577	yes
GRMZM2G091233	9:149710202-149711791	WT_ML	id1_ML	OK	9.70083	5.75823	-0.752483	-2.11716	0.0009	0.00301578	yes
GRMZM2G138589	9:148882510-148885238	WT_ML	id1_ML	OK	8.30267	11.2841	0.442639	1.64026	0.01755	0.0428988	yes
GRMZM2G008751	9:148076336-148077890	WT_ML	id1_ML	OK	2.40828	1.27835	-0.913721	-1.98863	0.012	0.0306819	yes
GRMZM2G049398	9:147837696-147841681	WT_ML	id1_ML	OK	1.80618	3.37814	0.903292	1.71719	0.01205	0.0307971	yes
GRMZM2G130943	9:147803303-147805998	WT_ML	id1_ML	OK	5.01684	3.19143	-0.652577	-1.7069	0.0064	0.017579	yes
GRMZM2G113486	9:147614899-147623291	WT_ML	id1_ML	OK	0.338565	1.3836	2.03093	1.46702	0.0207	0.0495799	yes
AC197717.3_FG002	9:147073817-147077069	WT_ML	id1_ML	OK	1.88729	0.956907	-0.979867	-1.24044	0.0162	0.0399491	yes
AC233893.1_FG003	9:146484355-146485840	WT_ML	id1_ML	OK	1.20382	0.523332	-1.20182	-1.78402	0.0179	0.0436571	yes
GRMZM2G000423	9:14543728-14545527	WT_ML	id1_ML	OK	84.2357	43.7078	-0.946542	-3.06097	5e-05	0.000208612	yes
GRMZM2G165426	9:144120392-144124067	WT_ML	id1_ML	OK	5.74611	4.0362	-0.509587	-1.55552	0.01195	0.030574	yes
GRMZM2G081175	9:143586089-143590253	WT_ML	id1_ML	OK	83.7613	63.4075	-0.401631	-1.31839	0.0196	0.0472588	yes
GRMZM2G104626	9:143183573-143186403	WT_ML	id1_ML	OK	17.3167	10.3659	-0.740329	-2.77602	5e-05	0.000208612	yes
GRMZM2G017678	9:142653984-142656028	WT_ML	id1_ML	OK	0.72672	1.36734	0.911898	1.61614	0.0151	0.037547	yes
GRMZM5G870932	9:142082080-142086925	WT_ML	id1_ML	OK	33.0844	15.816	-1.06477	-3.85769	5e-05	0.000208612	yes
GRMZM2G031447	9:141795428-141797022	WT_ML	id1_ML	OK	9.47861	5.08688	-0.897895	-3.15419	0.00035	0.00127438	yes
GRMZM2G162486	9:139006145-139008600	WT_ML	id1_ML	OK	156.924	115.975	-0.436258	-1.70908	0.0065	0.0178091	yes
GRMZM2G053987	9:138683958-138689891	WT_ML	id1_ML	OK	42.3288	27.7654	-0.608355	-2.02876	0.0002	0.00076223	yes
GRMZM2G118979	9:138484906-138489773	WT_ML	id1_ML	OK	1.67599	0.990211	-0.759204	-1.28771	0.01795	0.0437627	yes
GRMZM2G465287	9:137848842-137850807	WT_ML	id1_ML	OK	7.27945	3.27676	-1.15156	-2.81994	5e-05	0.000208612	yes
-	9:137316711-137317955	WT_ML	id1_ML	OK	3.13746	1.32321	-1.24555	-2.54883	0.0012	0.00391488	yes
GRMZM2G451769	9:136278477-136279330	WT_ML	id1_ML	OK	8.12861	4.95612	-0.713796	-2.01513	0.01345	0.0339276	yes
GRMZM5G888502	9:135210620-135211946	WT_ML	id1_ML	OK	1.63434	0.860077	-0.926169	-1.42124	0.01845	0.0448446	yes
GRMZM2G033846	9:134973668-134974579	WT_ML	id1_ML	OK	201.622	104.829	-0.943621	-3.32542	5e-05	0.000208612	yes
GRMZM2G129815	9:134341873-134342886	WT_ML	id1_ML	OK	4.91735	2.44221	-1.00969	-2.3446	0.00265	0.00797873	yes
GRMZM2G102382	9:133137425-133140212	WT_ML	id1_ML	OK	15.7939	10.2901	-0.618114	-1.49561	0.00825	0.0220125	yes
GRMZM2G159500	9:133066104-133068297	WT_ML	id1_ML	OK	12.7203	7.97541	-0.673496	-2.20398	0.00095	0.00316885	yes
GRMZM2G027499	9:131772653-131775903	WT_ML	id1_ML	OK	4.45226	2.85593	-0.640575	-1.61051	0.00415	0.0119374	yes
-	9:13164515-13165292	WT_ML	id1_ML	OK	5.26967	9.41988	0.837996	2.26917	0.01155	0.0296651	yes
GRMZM2G167336	9:128676961-128678835	WT_ML	id1_ML	OK	2.67845	4.10407	0.615655	1.7333	0.01905	0.0461101	yes
GRMZM2G178645	9:127954370-127956114	WT_ML	id1_ML	OK	12.0884	23.4934	0.958637	3.01257	5e-05	0.000208612	yes
GRMZM2G085812	9:127708342-127709216	WT_ML	id1_ML	OK	1.29576	4.01753	1.63251	3.15643	0.0009	0.00301578	yes
GRMZM2G137816	9:125216178-125218290	WT_ML	id1_ML	OK	36.4772	59.2068	0.698766	2.17834	0.0002	0.00076223	yes
GRMZM2G109326	9:123497639-123499951	WT_ML	id1_ML	OK	2.74851	5.17539	0.913016	2.333	0.0004	0.00144053	yes
GRMZM2G359322	9:123214808-123216079	WT_ML	id1_ML	OK	6.69224	10.9511	0.710518	1.55091	0.00825	0.0220125	yes
GRMZM2G152908	9:122479010-122485725	WT_ML	id1_ML	OK	11.5677	19.2127	0.731966	2.29726	5e-05	0.000208612	yes
-	9:1210613-1218427	WT_ML	id1_ML	OK	1.34342	0.754229	-0.832833	-1.24617	0.0146	0.0364571	yes
GRMZM2G132238	9:120619250-120621424	WT_ML	id1_ML	OK	7.60201	3.1086	-1.29012	-3.12764	5e-05	0.000208612	yes
GRMZM2G093096	9:120411407-120416756	WT_ML	id1_ML	OK	11.9971	7.50791	-0.676204	-1.86644	0.00035	0.00127438	yes
GRMZM2G117956	9:117559015-117561945	WT_ML	id1_ML	OK	1.79981	3.03844	0.755482	1.75474	0.0084	0.02237	yes
GRMZM2G478553	9:11736161-11737986	WT_ML	id1_ML	OK	2.2735	0.737975	-1.62327	-3.35729	0.00045	0.00160467	yes
GRMZM2G026889	9:116981970-116985956	WT_ML	id1_ML	OK	5.80609	3.82631	-0.601615	-1.61521	0.0046	0.0130894	yes
GRMZM2G024530	9:11565131-11570108	WT_ML	id1_ML	OK	14.5685	10.3799	-0.489054	-1.60717	0.00655	0.0179321	yes
SH-1	9:11500925-11507687	WT_ML	id1_ML	OK	42.9267	56.153	0.387486	1.25882	0.0193	0.0466256	yes
GRMZM2G028796,GRMZM2G704347	9:114714280-114771025	WT_ML	id1_ML	OK	3.50279	1.54917	-1.17701	-1.3366	0.00735	0.0198497	yes
GRMZM2G035749	9:114200453-114203334	WT_ML	id1_ML	OK	66.606	47.1266	-0.49911	-1.90034	0.0024	0.00730815	yes
GRMZM2G144730	9:113493605-113499029	WT_ML	id1_ML	OK	7.89865	10.6929	0.436971	1.3889	0.0161	0.039734	yes
GRMZM2G012863	9:11221870-11226442	WT_ML	id1_ML	OK	10.0815	13.388	0.409231	1.26136	0.02065	0.0494765	yes
GRMZM2G017739	9:111478138-111482489	WT_ML	id1_ML	OK	3.99754	2.16641	-0.883805	-1.72689	0.0008	0.00271009	yes
GRMZM2G151406,GRMZM2G404702	9:109906734-109914914	WT_ML	id1_ML	OK	10.1881	6.74692	-0.594587	-1.35397	0.0177	0.0432231	yes
GRMZM2G157115	9:109311314-109317484	WT_ML	id1_ML	OK	9.41054	5.66513	-0.732169	-1.91557	0.0005	0.00176585	yes
GRMZM2G103647	9:109162386-109164995	WT_ML	id1_ML	OK	84.5785	40.4339	-1.06472	-2.91481	5e-05	0.000208612	yes
GRMZM2G038783	9:108447973-108449794	WT_ML	id1_ML	OK	109.991	73.5407	-0.580766	-2.42034	0.0003	0.00110738	yes
-	9:106332480-106341981	WT_ML	id1_ML	OK	11.7181	8.70583	-0.428682	-1.48236	0.01055	0.0273989	yes
GRMZM2G432722	9:105888216-105892082	WT_ML	id1_ML	OK	4.35719	7.22949	0.730496	1.91432	0.00045	0.00160467	yes
-	9:105723850-105724707	WT_ML	id1_ML	OK	8.00658	4.10441	-0.964011	-2.46586	0.00135	0.00435249	yes
GRMZM2G086841	9:104254132-104255299	WT_ML	id1_ML	OK	160.055	86.6473	-0.885344	-2.83135	5e-05	0.000208612	yes
GRMZM2G452896	9:103938989-103942681	WT_ML	id1_ML	OK	2.05215	3.97198	0.952722	2.1544	0.0001	0.00040078	yes
GRMZM2G037485	9:101747047-101748531	WT_ML	id1_ML	OK	2.6404	4.49409	0.767273	1.92675	0.00535	0.0149778	yes
GRMZM2G033555	9:100416963-100423765	WT_ML	id1_ML	OK	9.79946	6.6393	-0.56167	-1.41482	0.008	0.0214154	yes
GRMZM5G882986	9:10013245-10018520	WT_ML	id1_ML	OK	16.8595	10.287	-0.712737	-1.96477	0.0002	0.00076223	yes
-	8:99534515-99540031	WT_ML	id1_ML	OK	9.92166	5.7672	-0.782711	-1.78608	0.0013	0.00420651	yes
GRMZM2G052418,GRMZM2G076169	8:97504059-97541134	WT_ML	id1_ML	OK	3.852	2.26167	-0.768219	-1.54912	0.00445	0.0126989	yes
GRMZM2G145632	8:96687687-96689353	WT_ML	id1_ML	OK	15.6025	10.1577	-0.61921	-2.38312	0.001	0.00332069	yes
-	8:96672376-96673750	WT_ML	id1_ML	OK	4.49175	2.82429	-0.669391	-1.70933	0.0141	0.0353585	yes
GRMZM5G821139	8:95779962-95782270	WT_ML	id1_ML	OK	2.96176	4.84536	0.710148	1.78915	0.00605	0.01671	yes
GRMZM2G375504	8:95226657-95237335	WT_ML	id1_ML	OK	15.725	20.6607	0.393834	1.24222	0.01755	0.0428988	yes
GRMZM2G147221	8:94261624-94264251	WT_ML	id1_ML	OK	9.64916	5.9585	-0.695453	-2.09311	0.00065	0.00224012	yes
-	8:93444763-93446063	WT_ML	id1_ML	OK	11.2428	19.9877	0.830107	3.04015	0.0069	0.0187689	yes
-	8:91440503-91444503	WT_ML	id1_ML	OK	2.92595	1.98218	-0.561819	-1.42306	0.0151	0.037547	yes
GRMZM2G474755	8:91126488-91127653	WT_ML	id1_ML	OK	15.8402	6.23771	-1.3445	-4.83011	5e-05	0.000208612	yes
GRMZM2G058036	8:90627423-90631948	WT_ML	id1_ML	OK	6.38184	4.26655	-0.580902	-1.39798	0.02055	0.0492739	yes
GRMZM2G057116	8:88471370-88472763	WT_ML	id1_ML	OK	5.32982	2.99789	-0.830139	-1.63516	0.00645	0.0176982	yes
GRMZM2G154881	8:88396525-88401136	WT_ML	id1_ML	OK	126.108	92.1781	-0.452165	-1.49568	0.00665	0.018174	yes
-	8:80988380-80990192	WT_ML	id1_ML	OK	0.755525	2.74983	1.86379	3.31897	5e-05	0.000208612	yes
GRMZM2G312877	8:79810747-79813394	WT_ML	id1_ML	OK	18.6619	8.91805	-1.06529	-3.61712	5e-05	0.000208612	yes
GRMZM2G086964	8:78942657-78951450	WT_ML	id1_ML	OK	4.77489	2.85199	-0.743501	-1.25655	0.01425	0.0356818	yes
GRMZM2G050364	8:78593473-78698056	WT_ML	id1_ML	OK	34.6102	50.5927	0.547733	2.39589	0.00355	0.0103829	yes
-	8:76770674-76773329	WT_ML	id1_ML	OK	3.84571	2.1905	-0.811987	-2.27682	0.0009	0.00301578	yes
GRMZM2G015692	8:76040448-76047982	WT_ML	id1_ML	OK	1.82299	5.19176	1.50992	2.44637	5e-05	0.000208612	yes
GRMZM2G063069	8:73244831-73248581	WT_ML	id1_ML	OK	1.43651	2.86822	0.997585	1.64783	0.00385	0.0111571	yes
GRMZM2G063880	8:71900054-71901434	WT_ML	id1_ML	OK	0.714257	2.03328	1.50929	1.5625	0.004	0.0115483	yes
-	8:71242027-71243060	WT_ML	id1_ML	OK	1.42842	0.385786	-1.88855	-2.11469	0.0078	0.0209335	yes
GRMZM2G311898	8:69273805-69274643	WT_ML	id1_ML	OK	46.4043	25.2198	-0.879701	-3.94061	5e-05	0.000208612	yes
GRMZM5G803565	8:68455006-68461571	WT_ML	id1_ML	OK	8.89454	5.43369	-0.710987	-1.68581	0.0046	0.0130894	yes
GRMZM2G314692	8:66170576-66176955	WT_ML	id1_ML	OK	13.7674	19.8819	0.530202	1.45201	0.0089	0.023558	yes
GRMZM2G323387	8:65489935-65490995	WT_ML	id1_ML	OK	17.5108	6.33484	-1.46687	-5.68148	5e-05	0.000208612	yes
GRMZM2G098999	8:65295784-65300306	WT_ML	id1_ML	OK	21.1542	15.3836	-0.459554	-1.43838	0.0077	0.0206915	yes
GRMZM2G410352	8:62520772-62522006	WT_ML	id1_ML	OK	46.248	74.2421	0.682845	1.95535	0.0002	0.00076223	yes
GRMZM2G079938	8:62345416-62352171	WT_ML	id1_ML	OK	43.6118	26.3384	-0.727552	-2.0534	0.0006	0.00208213	yes
GRMZM2G060481	8:57039566-57041719	WT_ML	id1_ML	OK	20.7421	14.2979	-0.536758	-2.06415	0.00195	0.00606126	yes
GRMZM2G131055	8:55451580-55453873	WT_ML	id1_ML	OK	9.44493	4.07211	-1.21376	-3.70785	5e-05	0.000208612	yes
GRMZM2G416817	8:5529575-5533826	WT_ML	id1_ML	OK	20.4065	14.527	-0.490292	-1.77703	0.00665	0.018174	yes
-	8:53545353-53546912	WT_ML	id1_ML	OK	1.94948	1.06816	-0.867958	-1.66203	0.0195	0.0470491	yes
-	8:53349562-53367808	WT_ML	id1_ML	OK	1.23724	0.745047	-0.731727	-2.11093	0.0002	0.00076223	yes
GRMZM2G123842	8:52357983-52360331	WT_ML	id1_ML	OK	3.48376	1.94094	-0.84389	-1.70462	0.00765	0.020572	yes
GRMZM2G020148	8:4432843-4434564	WT_ML	id1_ML	OK	5.93877	3.67802	-0.691236	-1.65836	0.0139	0.0349253	yes
GRMZM2G015361	8:4233041-4236942	WT_ML	id1_ML	OK	3.41865	5.65974	0.727307	1.34593	0.0046	0.0130894	yes
GRMZM2G001915	8:39585747-39598650	WT_ML	id1_ML	OK	7.58824	4.79624	-0.661862	-1.64169	0.00475	0.0134676	yes
GRMZM2G305362	8:39022757-39024659	WT_ML	id1_ML	OK	0.92596	2.4009	1.37455	2.80668	0.0002	0.00076223	yes
GRMZM2G097141	8:38493864-38494668	WT_ML	id1_ML	OK	16.3757	6.96372	-1.23363	-3.73287	5e-05	0.000208612	yes
GRMZM2G054123	8:38416628-38418954	WT_ML	id1_ML	OK	15.5692	26.0959	0.745123	2.37366	5e-05	0.000208612	yes
AC196158.3_FG002	8:31983945-31989077	WT_ML	id1_ML	OK	8.45818	5.97093	-0.502391	-1.40556	0.01205	0.0307971	yes
GRMZM2G114588	8:29383487-29384652	WT_ML	id1_ML	OK	42.5422	24.5855	-0.791087	-3.27712	5e-05	0.000208612	yes
GRMZM2G076636	8:29235608-29238897	WT_ML	id1_ML	OK	0.992659	0.569363	-0.801949	-1.13275	0.0208	0.0497951	yes
GRMZM2G001421	8:26349954-26355149	WT_ML	id1_ML	OK	16.777	11.9674	-0.487377	-1.78289	0.0065	0.0178091	yes
GRMZM2G467370	8:24535068-24536699	WT_ML	id1_ML	OK	15.6322	8.18765	-0.933	-2.53161	0.00065	0.00224012	yes
-	8:24341993-24348699	WT_ML	id1_ML	OK	31.8454	18.0833	-0.816431	-2.70628	0.0003	0.00110738	yes
GRMZM2G333454	8:21870230-21874148	WT_ML	id1_ML	OK	0.964296	2.08926	1.11544	1.87134	0.0021	0.00647965	yes
GRMZM2G527017	8:21599696-21601434	WT_ML	id1_ML	OK	3.23734	1.01753	-1.66974	-3.73621	5e-05	0.000208612	yes
GRMZM2G173124	8:20674612-20676933	WT_ML	id1_ML	OK	7.62362	4.86563	-0.64785	-1.8411	0.0049	0.0138485	yes
GRMZM2G516301	8:19839383-19840388	WT_ML	id1_ML	OK	4.73138	2.46618	-0.939985	-2.02613	0.0201	0.0483208	yes
GRMZM2G457929	8:18824449-18826472	WT_ML	id1_ML	OK	31.195	20.818	-0.583482	-2.67406	0.00095	0.00316885	yes
GRMZM2G375159	8:18444420-18446528	WT_ML	id1_ML	OK	6.94699	2.51955	-1.46322	-4.60661	5e-05	0.000208612	yes
GRMZM2G040970	8:173351510-173354510	WT_ML	id1_ML	OK	21.4187	29.5634	0.464945	1.42798	0.00665	0.018174	yes
GRMZM2G135586	8:173341633-173346676	WT_ML	id1_ML	OK	2.97775	9.3369	1.64872	4.14707	5e-05	0.000208612	yes
GRMZM2G116087	8:172665322-172669357	WT_ML	id1_ML	OK	7.08203	4.79421	-0.562871	-1.36985	0.01065	0.0276309	yes
GRMZM2G027794	8:172525178-172529685	WT_ML	id1_ML	OK	0.737104	1.38348	0.908358	1.54883	0.00835	0.0222511	yes
GRMZM2G133175	8:171771831-171772864	WT_ML	id1_ML	OK	29.0041	61.6948	1.08889	4.48518	5e-05	0.000208612	yes
GRMZM2G438299	8:171150424-171151705	WT_ML	id1_ML	OK	2.35035	0.855243	-1.45847	-2.76378	0.00355	0.0103829	yes
GRMZM2G036448	8:169675556-169680745	WT_ML	id1_ML	OK	22.5032	14.0698	-0.677531	-2.35244	0.001	0.00332069	yes
GRMZM2G036631	8:169670669-169672584	WT_ML	id1_ML	OK	0.601299	5.9227	3.3001	3.53368	5e-05	0.000208612	yes
GRMZM2G043396	8:169613453-169614374	WT_ML	id1_ML	OK	5.98933	3.19094	-0.908411	-2.37578	0.0046	0.0130894	yes
GRMZM2G112799	8:168621771-168622385	WT_ML	id1_ML	OK	16.0825	3.07621	-2.38627	-6.6083	5e-05	0.000208612	yes
GRMZM2G447271	8:168305109-168308827	WT_ML	id1_ML	OK	1.09169	1.86124	0.769704	1.70743	0.0116	0.0297813	yes
GRMZM2G468140	8:168134183-168135937	WT_ML	id1_ML	OK	4.62503	2.92887	-0.659121	-1.8956	0.0142	0.0355748	yes
GRMZM2G064530	8:168120087-168123809	WT_ML	id1_ML	OK	8.14833	5.07865	-0.682058	-1.49974	0.01225	0.0312541	yes
GRMZM2G165177	8:168042378-168044229	WT_ML	id1_ML	OK	5.37359	2.9718	-0.854549	-2.49249	0.0011	0.00361937	yes
GRMZM2G028535	8:167716846-167725004	WT_ML	id1_ML	OK	7.41126	10.0402	0.437998	1.27004	0.01665	0.0409572	yes
GRMZM2G169329	8:167532925-167534041	WT_ML	id1_ML	OK	51.8327	70.3662	0.441021	1.81639	0.01035	0.0269376	yes
CISZOG2	8:166957555-166959303	WT_ML	id1_ML	OK	2.33045	0.984271	-1.24348	-2.61577	0.0016	0.00507536	yes
GRMZM2G087875	8:166707309-166709115	WT_ML	id1_ML	OK	8.82992	5.40539	-0.708001	-2.02726	0.00115	0.0037669	yes
GRMZM2G123394	8:166704449-166706350	WT_ML	id1_ML	OK	23.1842	6.91419	-1.74551	-6.15955	5e-05	0.000208612	yes
GRMZM2G049269	8:164482155-164487602	WT_ML	id1_ML	OK	17.7623	23.8874	0.427432	1.21072	0.0194	0.0468325	yes
GRMZM2G028516	8:163981564-163986308	WT_ML	id1_ML	OK	51.4322	67.2012	0.385816	1.2278	0.0189	0.045815	yes
GRMZM5G842886	8:163577405-163586683	WT_ML	id1_ML	OK	3.17999	5.133	0.690781	1.74856	0.00225	0.00689764	yes
GRMZM5G821267	8:163452918-163457476	WT_ML	id1_ML	OK	0.578574	1.00255	0.793094	1.2576	0.0177	0.0432231	yes
GRMZM2G371890	8:163166109-163169520	WT_ML	id1_ML	OK	0.699445	1.88115	1.42734	1.20968	0.0118	0.0302376	yes
GRMZM2G061419	8:162918215-162924550	WT_ML	id1_ML	OK	6.81411	10.0071	0.554427	1.56303	0.0052	0.0146004	yes
GRMZM2G030688	8:162135725-162138053	WT_ML	id1_ML	OK	4.69998	1.76047	-1.41669	-3.47891	5e-05	0.000208612	yes
-	8:161027101-161029797	WT_ML	id1_ML	OK	3.40367	5.10889	0.585919	1.4734	0.0135	0.0340306	yes
GRMZM2G371079	8:161019191-161020006	WT_ML	id1_ML	OK	20.9904	8.76962	-1.25914	-5.30389	5e-05	0.000208612	yes
GRMZM2G000581	8:159882528-159886708	WT_ML	id1_ML	OK	1.67259	2.63652	0.65655	1.37922	0.0129	0.0327165	yes
-	8:159447888-159448755	WT_ML	id1_ML	OK	0.143137	1.12824	2.97861	1.79362	0.00675	0.0184135	yes
-	8:159444947-159447400	WT_ML	id1_ML	OK	2.07453	3.21784	0.633305	1.18054	0.0203	0.0487469	yes
GRMZM2G302045	8:159433388-159444190	WT_ML	id1_ML	OK	7.51922	5.29163	-0.506872	-1.54884	0.01905	0.0461101	yes
GRMZM2G423917	8:159242021-159243881	WT_ML	id1_ML	OK	16.2774	8.92158	-0.867503	-3.15341	5e-05	0.000208612	yes
GRMZM2G118515	8:159216666-159224425	WT_ML	id1_ML	OK	8.38995	5.84188	-0.52223	-1.30544	0.0152	0.0377676	yes
GRMZM2G061403	8:158637117-158638675	WT_ML	id1_ML	OK	0.756578	1.66873	1.14119	1.89888	0.0125	0.0318244	yes
GRMZM2G129019	8:158552276-158553122	WT_ML	id1_ML	OK	28.45	46.5747	0.711117	2.12912	0.00015	0.00058422	yes
GRMZM5G887750	8:157905406-157910502	WT_ML	id1_ML	OK	2.10046	1.40242	-0.582785	-1.27336	0.0133	0.0335993	yes
-	8:157465839-157467596	WT_ML	id1_ML	OK	0.333318	1.09378	1.71435	2.13388	0.00355	0.0103829	yes
AC193786.3_FG005	8:157462461-157464176	WT_ML	id1_ML	OK	2.27501	5.16075	1.18171	1.15631	0.0111	0.0286499	yes
-	8:157440065-157440941	WT_ML	id1_ML	OK	1.02755	3.30378	1.68491	2.64632	0.00075	0.0025549	yes
GRMZM2G168552	8:156640233-156641211	WT_ML	id1_ML	OK	1592.36	937.855	-0.763728	-3.32241	5e-05	0.000208612	yes
GRMZM2G067575	8:156311938-156312648	WT_ML	id1_ML	OK	753.949	528.228	-0.513304	-1.65451	0.00195	0.00606126	yes
GRMZM2G067702	8:156259997-156262497	WT_ML	id1_ML	OK	6.04469	11.176	0.886663	2.29189	0.00035	0.00127438	yes
GRMZM2G168375	8:156176244-156178529	WT_ML	id1_ML	OK	0.494452	1.18776	1.26434	1.76931	0.01035	0.0269376	yes
GRMZM2G069203	8:155020472-155021850	WT_ML	id1_ML	OK	10.6863	6.12591	-0.802768	-2.91898	0.0002	0.00076223	yes
GRMZM2G173965	8:152553219-152554740	WT_ML	id1_ML	OK	3.88406	1.76132	-1.14091	-3.14898	0.0022	0.00675886	yes
GRMZM2G014089	8:152252443-152257798	WT_ML	id1_ML	OK	1.39367	3.25547	1.22397	2.62568	5e-05	0.000208612	yes
GRMZM2G077187	8:151970925-151977340	WT_ML	id1_ML	OK	30.4603	19.4485	-0.647271	-2.04553	0.0002	0.00076223	yes
GRMZM2G006450	8:150846499-150848619	WT_ML	id1_ML	OK	0.489729	1.56554	1.6766	2.30793	0.00215	0.00662096	yes
GRMZM2G369485	8:149783228-149802067	WT_ML	id1_ML	OK	7.36083	4.01647	-0.873941	-2.07334	0.0067	0.0182964	yes
GRMZM2G178886	8:149145418-149147213	WT_ML	id1_ML	OK	40.2806	20.1989	-0.995809	-3.74512	5e-05	0.000208612	yes
GRMZM2G049378	8:148179995-148182680	WT_ML	id1_ML	OK	5.75156	3.229	-0.832868	-1.85346	0.0113	0.029102	yes
GRMZM2G132547	8:147182390-147189799	WT_ML	id1_ML	OK	28.9275	13.9065	-1.05668	-3.19872	5e-05	0.000208612	yes
-	8:146599762-146600730	WT_ML	id1_ML	OK	0	6.68569	inf	#NAME?	5e-05	0.000208612	yes
GRMZM2G063431	8:146158330-146159609	WT_ML	id1_ML	OK	62.7367	122.61	0.966701	3.04092	5e-05	0.000208612	yes
GRMZM2G176182	8:146017486-146018993	WT_ML	id1_ML	OK	16.0817	6.3416	-1.3425	-4.52485	5e-05	0.000208612	yes
GRMZM2G131334	8:145376731-145383015	WT_ML	id1_ML	OK	2.95174	4.81764	0.706759	1.55361	0.0051	0.0143546	yes
GRMZM2G362398	8:141724475-141728535	WT_ML	id1_ML	OK	0.299498	1.51665	2.34027	2.62422	0.002	0.00619996	yes
AC194341.4_FG004	8:140911383-140913126	WT_ML	id1_ML	OK	1.27119	0.494022	-1.36353	-1.98999	0.00875	0.0232026	yes
GRMZM2G135795	8:140882889-140885664	WT_ML	id1_ML	OK	19.5047	11.9971	-0.701138	-2.19331	0.001	0.00332069	yes
GRMZM2G054900	8:139244987-139248505	WT_ML	id1_ML	OK	4.46214	2.39464	-0.897926	-1.94441	0.00115	0.0037669	yes
THI1-1	8:137677255-137679026	WT_ML	id1_ML	OK	793.139	1059.84	0.418197	1.41246	0.0198	0.0476857	yes
GRMZM2G165987	8:13592879-13595740	WT_ML	id1_ML	OK	2.66283	4.22588	0.666292	1.53053	0.0109	0.0281984	yes
GRMZM2G140994	8:1352303-1354448	WT_ML	id1_ML	OK	1.11386	1.95692	0.813019	1.38155	0.0176	0.0430095	yes
GRMZM2G363429	8:134986784-134989043	WT_ML	id1_ML	OK	0.616083	1.30215	1.0797	1.51783	0.0053	0.0148514	yes
GRMZM2G042789	8:133911569-133912100	WT_ML	id1_ML	OK	42.118	25.9667	-0.697774	-2.81479	0.0018	0.00563884	yes
GRMZM2G364612	8:133761540-133763190	WT_ML	id1_ML	OK	5.01677	2.59427	-0.951431	-2.52464	0.00075	0.0025549	yes
GRMZM2G119361	8:13371953-13374811	WT_ML	id1_ML	OK	7.86903	4.59862	-0.774986	-2.16187	0.00025	0.000936653	yes
-	8:132615286-132618437	WT_ML	id1_ML	OK	2.13932	1.1172	-0.937267	-2.19165	0.0007	0.00239762	yes
GRMZM2G092804	8:131939658-131941598	WT_ML	id1_ML	OK	3.07936	1.43429	-1.10229	-2.06679	0.0007	0.00239762	yes
GRMZM2G012874	8:131221136-131227502	WT_ML	id1_ML	OK	2.28783	3.7157	0.699657	1.78393	0.0038	0.0110275	yes
GRMZM2G117007	8:130574594-130576060	WT_ML	id1_ML	OK	19.6339	7.56279	-1.37635	-5.61592	5e-05	0.000208612	yes
GRMZM2G097900	8:12991568-12993622	WT_ML	id1_ML	OK	33.7646	15.4711	-1.12594	-3.92798	5e-05	0.000208612	yes
GRMZM2G365774	8:129321395-129323312	WT_ML	id1_ML	OK	3.63371	5.4185	0.576451	1.73842	0.014	0.0351354	yes
-	8:12831237-12834602	WT_ML	id1_ML	OK	1.00835	1.96893	0.965408	2.18977	0.00065	0.00224012	yes
GRMZM2G118834	8:125809476-125812064	WT_ML	id1_ML	OK	7.6616	3.5524	-1.10885	-3.10345	5e-05	0.000208612	yes
GRMZM2G163542	8:125734553-125738708	WT_ML	id1_ML	OK	6.79559	3.82086	-0.830703	-1.83158	0.0057	0.0158415	yes
AC205471.4_FG007	8:124755913-124756553	WT_ML	id1_ML	OK	115.601	75.1959	-0.620432	-2.72442	0.001	0.00332069	yes
GRMZM2G095807	8:124377660-124379437	WT_ML	id1_ML	OK	2.216	3.89986	0.815464	1.96704	0.00435	0.0124475	yes
GRMZM2G173710	8:124015065-124020226	WT_ML	id1_ML	OK	89.0729	35.8295	-1.31384	-4.38924	5e-05	0.000208612	yes
-	8:123971338-123973740	WT_ML	id1_ML	OK	6.16951	4.37366	-0.496314	-1.20556	0.0161	0.039734	yes
GRMZM2G068943	8:123130368-123138999	WT_ML	id1_ML	OK	10.7323	4.43885	-1.2737	-3.68579	5e-05	0.000208612	yes
-	8:122788594-122789726	WT_ML	id1_ML	OK	1.64874	0.40996	-2.00781	-2.37287	0.00275	0.0082503	yes
GRMZM2G082792	8:121410676-121415051	WT_ML	id1_ML	OK	5.84772	12.5555	1.10237	2.89983	5e-05	0.000208612	yes
GRMZM2G036980	8:119676467-119677532	WT_ML	id1_ML	OK	1.96682	4.43302	1.17243	2.58912	0.00135	0.00435249	yes
AC234155.1_FG002	8:119108044-119111689	WT_ML	id1_ML	OK	6.26327	9.73388	0.636099	1.78502	0.00175	0.00549891	yes
-	8:116178293-116180612	WT_ML	id1_ML	OK	2.53962	1.3573	-0.903874	-1.93394	0.0018	0.00563884	yes
-	8:116174757-116177965	WT_ML	id1_ML	OK	1.78692	0.842901	-1.08404	-2.18165	0.0005	0.00176585	yes
-	8:114173178-114179578	WT_ML	id1_ML	OK	2.08858	1.08715	-0.941975	-2.12743	5e-05	0.000208612	yes
GRMZM2G452671	8:114164076-114172064	WT_ML	id1_ML	OK	1.13275	2.43116	1.10182	1.8167	0.00955	0.0250998	yes
GRMZM2G179679	8:112056617-112058360	WT_ML	id1_ML	OK	1.04219	2.14445	1.04099	1.50068	0.01315	0.0332577	yes
GRMZM2G050286	8:111836761-111837836	WT_ML	id1_ML	OK	11.2835	19.2621	0.771549	2.1584	0.00035	0.00127438	yes
GRMZM2G449681	8:109740014-109742387	WT_ML	id1_ML	OK	34.8346	21.5668	-0.69171	-2.53345	5e-05	0.000208612	yes
GRMZM2G382035	8:109435717-109436570	WT_ML	id1_ML	OK	4.05946	1.71417	-1.24378	-2.65965	0.0054	0.0150977	yes
GRMZM2G103512	8:1091536-1092833	WT_ML	id1_ML	OK	7.21423	11.3103	0.648721	2.10247	0.004	0.0115483	yes
GRMZM2G060061	8:10809679-10814368	WT_ML	id1_ML	OK	3.80348	2.1293	-0.836942	-1.53595	0.00445	0.0126989	yes
GRMZM2G082959	8:104612611-104613898	WT_ML	id1_ML	OK	0.388676	1.90758	2.2951	2.97121	0.00205	0.00633991	yes
-	8:10398273-10399812	WT_ML	id1_ML	OK	2.7407	1.52058	-0.849918	-1.7855	0.01045	0.0271664	yes
GRMZM2G047152	8:103982441-103986650	WT_ML	id1_ML	OK	4.64302	3.29471	-0.494911	-1.37791	0.01055	0.0273989	yes
-	8:103248451-103250128	WT_ML	id1_ML	OK	0.684649	1.35633	0.986277	1.54706	0.0179	0.0436571	yes
-	8:101727023-101727757	WT_ML	id1_ML	OK	3.55736	6.71076	0.915669	2.09588	0.01505	0.0374356	yes
GRMZM2G431156	8:101285813-101286751	WT_ML	id1_ML	OK	12.7611	4.99219	-1.354	-3.17649	5e-05	0.000208612	yes
-	8:100834079-100837669	WT_ML	id1_ML	OK	0.998276	0.554535	-0.848161	-1.56819	0.01125	0.0289901	yes
GRMZM2G055684	8:100719611-100722240	WT_ML	id1_ML	OK	1.43018	2.76622	0.951719	1.96932	0.0042	0.0120663	yes
GRMZM2G457562	8:100502241-100503899	WT_ML	id1_ML	OK	4.85448	1.63353	-1.57132	-3.87275	5e-05	0.000208612	yes
GRMZM2G322953	8:100382488-100385865	WT_ML	id1_ML	OK	26.2623	14.0747	-0.899893	-2.75777	5e-05	0.000208612	yes
GRMZM2G026470	8:100378803-100381018	WT_ML	id1_ML	OK	24.8103	14.926	-0.733106	-2.35883	0.00015	0.00058422	yes
GRMZM2G166692	7:99876086-99877627	WT_ML	id1_ML	OK	9.32837	13.1985	0.500681	1.45718	0.01305	0.0330383	yes
GRMZM2G162396	7:99233119-99234042	WT_ML	id1_ML	OK	7.204	3.60216	-0.999935	-2.81942	0.00175	0.00549891	yes
GRMZM2G071370	7:9917442-9921708	WT_ML	id1_ML	OK	2.06894	3.54102	0.775273	1.15735	0.01445	0.0361279	yes
GRMZM2G425728	7:9706643-9708137	WT_ML	id1_ML	OK	40.6357	25.5528	-0.669265	-3.05195	0.0004	0.00144053	yes
GRMZM2G119203	7:93011762-93019100	WT_ML	id1_ML	OK	4.93569	2.88123	-0.776567	-2.30918	5e-05	0.000208612	yes
GRMZM2G479906	7:92104082-92114989	WT_ML	id1_ML	OK	17.9862	11.6467	-0.626968	-1.9458	0.00025	0.000936653	yes
GRMZM2G027603	7:8687798-8696848	WT_ML	id1_ML	OK	2.76713	4.7082	0.766784	1.80984	0.001	0.00332069	yes
GRMZM2G131340	7:85604860-85606104	WT_ML	id1_ML	OK	30.9878	16.2418	-0.931986	-3.75922	5e-05	0.000208612	yes
GRMZM2G064197	7:83167440-83173138	WT_ML	id1_ML	OK	3.3595	5.5628	0.727564	1.60614	0.0033	0.0097205	yes
GRMZM2G106950	7:82352130-82358119	WT_ML	id1_ML	OK	3.26799	5.53905	0.761234	2.11421	0.0029	0.00865018	yes
-	7:81048923-81050908	WT_ML	id1_ML	OK	2.30145	4.1015	0.833609	1.29267	0.0192	0.04642	yes
GRMZM2G003165	7:80831433-80834726	WT_ML	id1_ML	OK	1.38018	2.59582	0.911338	1.73513	0.00555	0.0154754	yes
GRMZM2G032807	7:75161340-75162546	WT_ML	id1_ML	OK	8.27196	22.6117	1.45077	4.58495	5e-05	0.000208612	yes
-	7:69917865-69918811	WT_ML	id1_ML	OK	1.83291	0.379675	-2.27129	-2.62664	0.00715	0.019376	yes
GRMZM2G700046	7:69491444-69497166	WT_ML	id1_ML	OK	17.0793	12.2407	-0.480565	-1.67345	0.0047	0.0133404	yes
GRMZM2G448924	7:65918921-65921071	WT_ML	id1_ML	OK	1.33398	0.476114	-1.48635	-1.48434	0.004	0.0115483	yes
GRMZM2G087575	7:6502472-6507415	WT_ML	id1_ML	OK	3.65513	2.11576	-0.788746	-1.48563	0.0123	0.0313659	yes
GRMZM2G406168	7:6363588-6365567	WT_ML	id1_ML	OK	1.6	0.63846	-1.3254	-1.95832	0.00405	0.0116769	yes
GRMZM2G106204	7:6315292-6328611	WT_ML	id1_ML	OK	1.87345	3.37583	0.849546	1.32568	0.01485	0.0369998	yes
GRMZM2G170734	7:62149058-62150389	WT_ML	id1_ML	OK	0.339236	1.79825	2.40623	2.77835	0.0018	0.00563884	yes
GRMZM2G029587	7:6131125-6133283	WT_ML	id1_ML	OK	5.56118	3.2581	-0.771361	-2.19013	0.0018	0.00563884	yes
GRMZM2G129357	7:5520894-5524522	WT_ML	id1_ML	OK	12.9644	9.10778	-0.509383	-1.81709	0.0182	0.0442997	yes
GRMZM2G032766	7:54381360-54382953	WT_ML	id1_ML	OK	17.7801	8.01807	-1.14894	-4.2882	5e-05	0.000208612	yes
GRMZM2G123119	7:52773400-52774399	WT_ML	id1_ML	OK	5.72412	2.85581	-1.00315	-2.58047	0.00325	0.00958743	yes
-	7:48771460-48772650	WT_ML	id1_ML	OK	2.31512	0.94668	-1.29014	-2.2032	0.00415	0.0119374	yes
-	7:4845452-4846119	WT_ML	id1_ML	OK	1.71604	32.9562	4.26339	8.41673	5e-05	0.000208612	yes
GRMZM2G131836	7:47738517-47740886	WT_ML	id1_ML	OK	1.48103	3.28957	1.1513	2.19362	0.00045	0.00160467	yes
GRMZM2G046264	7:47609680-47614710	WT_ML	id1_ML	OK	1.03805	0.269798	-1.94392	-2.12394	0.0013	0.00420651	yes
GRMZM2G105657	7:46055198-46058058	WT_ML	id1_ML	OK	5.51514	2.69941	-1.03076	-2.05485	0.00155	0.00493226	yes
-	7:45905789-45910991	WT_ML	id1_ML	OK	0.677284	1.15034	0.764223	1.40214	0.01785	0.0435444	yes
GRMZM2G054803,GRMZM2G055009	7:45400080-45406441	WT_ML	id1_ML	OK	20.2516	12.623	-0.681972	-2.45129	0.00045	0.00160467	yes
GRMZM2G396540	7:44191145-44194525	WT_ML	id1_ML	OK	3.46237	6.90029	0.994896	2.82777	0.00065	0.00224012	yes
GRMZM2G066107	7:43434880-43436661	WT_ML	id1_ML	OK	1.79115	3.36108	0.90804	1.4773	0.0172	0.0421431	yes
-	7:39453600-39455646	WT_ML	id1_ML	OK	3.09927	1.5156	-1.03204	-2.33414	0.0009	0.00301578	yes
-	7:39447502-39453478	WT_ML	id1_ML	OK	2.85978	1.14114	-1.32543	-3.34867	5e-05	0.000208612	yes
-	7:39434795-39447334	WT_ML	id1_ML	OK	6.46388	4.22829	-0.612328	-2.17938	0.0002	0.00076223	yes
GRMZM2G068519	7:38552448-38555934	WT_ML	id1_ML	OK	16.613	10.8094	-0.620026	-1.66463	0.0039	0.0112846	yes
GRMZM2G153683	7:36877089-36880016	WT_ML	id1_ML	OK	35.9828	21.3357	-0.754039	-2.20972	0.0002	0.00076223	yes
GRMZM2G157379	7:35554568-35556423	WT_ML	id1_ML	OK	2.01361	1.05878	-0.927388	-1.86377	0.0074	0.0199675	yes
GRMZM2G008263	7:34885172-34892432	WT_ML	id1_ML	OK	11.2523	15.7837	0.488224	1.49371	0.00715	0.019376	yes
GRMZM2G465226	7:3487008-3488071	WT_ML	id1_ML	OK	4.21101	22.4008	2.41131	6.41894	5e-05	0.000208612	yes
GRMZM2G076417	7:33110803-33114090	WT_ML	id1_ML	OK	3.39679	5.32977	0.649903	2.11562	0.003	0.00892111	yes
GRMZM2G000221	7:31098654-31099325	WT_ML	id1_ML	OK	9.14897	19.8743	1.11922	3.80058	5e-05	0.000208612	yes
GRMZM2G326250,GRMZM5G872934	7:29554239-29575007	WT_ML	id1_ML	OK	6.63924	4.12679	-0.685997	-1.23254	0.01725	0.0422505	yes
GRMZM2G172204	7:26167429-26169874	WT_ML	id1_ML	OK	79.2505	103.483	0.384906	1.32897	0.01865	0.0452778	yes
-	7:22710239-22718388	WT_ML	id1_ML	OK	2.84656	1.73611	-0.713357	-1.8821	0.00095	0.00316885	yes
-	7:22368498-22372680	WT_ML	id1_ML	OK	2.99605	1.83299	-0.708862	-1.90423	0.00145	0.00464162	yes
GRMZM5G855743	7:22328770-22333486	WT_ML	id1_ML	OK	21.3217	12.7993	-0.736259	-2.20164	0.00095	0.00316885	yes
GRMZM2G340656	7:19063720-19101243	WT_ML	id1_ML	OK	44.2503	27.689	-0.676373	-2.27387	0.00145	0.00464162	yes
GRMZM2G122810	7:18150398-18159227	WT_ML	id1_ML	OK	6.74094	9.67591	0.521448	1.37473	0.0105	0.027283	yes
GRMZM2G056772	7:174614621-174615429	WT_ML	id1_ML	OK	97.7916	70.3923	-0.474294	-2.16964	0.007	0.0190044	yes
GRMZM2G113052	7:174550132-174552475	WT_ML	id1_ML	OK	12.542	6.57001	-0.932799	-1.98092	0.00045	0.00160467	yes
GRMZM2G361847	7:174267071-174273062	WT_ML	id1_ML	OK	6.80308	4.54296	-0.582554	-1.29355	0.01315	0.0332577	yes
GRMZM2G181607	7:173786765-173788675	WT_ML	id1_ML	OK	23.5378	17.0126	-0.46837	-1.64464	0.0082	0.0218957	yes
GRMZM2G181605	7:173780289-173782115	WT_ML	id1_ML	OK	1.46156	0.687671	-1.08772	-1.86592	0.01065	0.0276309	yes
GRMZM2G469380	7:173595108-173596932	WT_ML	id1_ML	OK	377.797	228.253	-0.726975	-2.65939	5e-05	0.000208612	yes
GRMZM2G381404	7:173291352-173295070	WT_ML	id1_ML	OK	7.162	2.56786	-1.4798	-3.9843	5e-05	0.000208612	yes
GRMZM2G149040	7:173189855-173195685	WT_ML	id1_ML	OK	0.969829	0.432224	-1.16595	-1.33405	0.0165	0.0406152	yes
GRMZM2G078595	7:17265400-17266521	WT_ML	id1_ML	OK	6.50329	12.3102	0.920609	2.1924	0.00025	0.000936653	yes
GRMZM2G088469	7:17190956-17193376	WT_ML	id1_ML	OK	17.3208	12.2358	-0.501399	-1.47864	0.0079	0.0211742	yes
GRMZM2G037189	7:171577920-171579167	WT_ML	id1_ML	OK	97.876	60.292	-0.69899	-2.77905	0.00025	0.000936653	yes
GRMZM2G326270	7:171086131-171089050	WT_ML	id1_ML	OK	44.8355	29.1193	-0.622665	-2.04759	0.00055	0.00192435	yes
GRMZM2G136580	7:170874749-170877109	WT_ML	id1_ML	OK	3.34556	2.09941	-0.672266	-1.91146	0.01785	0.0435444	yes
GRMZM2G133400	7:170683744-170685433	WT_ML	id1_ML	OK	29.9349	41.8042	0.481821	1.67906	0.0053	0.0148514	yes
GRMZM2G301934	7:169977937-169979914	WT_ML	id1_ML	OK	17.7708	9.79042	-0.860063	-3.37754	0.0001	0.00040078	yes
AC217975.3_FG001	7:168632071-168635401	WT_ML	id1_ML	OK	80.7487	54.8311	-0.558445	-2.02567	0.00105	0.00347084	yes
GRMZM2G056407	7:167647342-167649332	WT_ML	id1_ML	OK	8.31887	5.74917	-0.533035	-1.52468	0.01145	0.0294441	yes
GRMZM2G117707	7:166501965-166506651	WT_ML	id1_ML	OK	10.9018	17.7678	0.704707	2.21198	5e-05	0.000208612	yes
GRMZM2G111224	7:165399526-165408392	WT_ML	id1_ML	OK	8.16637	5.56362	-0.55367	-1.57846	0.0042	0.0120663	yes
GRMZM2G080567	7:165381398-165384072	WT_ML	id1_ML	OK	27.7583	16.1942	-0.777447	-2.62437	0.0002	0.00076223	yes
GRMZM2G157505	7:164496100-164496944	WT_ML	id1_ML	OK	21.8462	11.079	-0.97956	-3.40157	5e-05	0.000208612	yes
GRMZM2G131243	7:163714059-163716789	WT_ML	id1_ML	OK	28.1817	20.8669	-0.433541	-1.45345	0.01145	0.0294441	yes
GRMZM2G356076	7:163095801-163099649	WT_ML	id1_ML	OK	2.02274	1.33236	-0.602332	-1.589	0.01675	0.0411847	yes
GRMZM2G049882	7:162898262-162899737	WT_ML	id1_ML	OK	5.23898	9.49138	0.857332	2.55599	0.0002	0.00076223	yes
GRMZM2G036203	7:162879250-162880761	WT_ML	id1_ML	OK	7.89492	14.228	0.849734	2.39328	0.0001	0.00040078	yes
GRMZM2G010702	7:161997829-161998617	WT_ML	id1_ML	OK	25.728	9.12876	-1.49485	-5.36755	5e-05	0.000208612	yes
GRMZM2G066197	7:161658634-161660464	WT_ML	id1_ML	OK	110.598	82.9926	-0.414267	-1.5105	0.01425	0.0356818	yes
GRMZM2G098517	7:161325636-161329421	WT_ML	id1_ML	OK	24.3789	15.6736	-0.637298	-1.80302	0.0023	0.00703708	yes
GRMZM2G064437	7:161102508-161104652	WT_ML	id1_ML	OK	21.5076	28.798	0.421124	1.66007	0.01385	0.0348156	yes
GRMZM2G170044	7:16107155-16110012	WT_ML	id1_ML	OK	10.2976	14.5012	0.493861	1.91945	0.01475	0.0367848	yes
TUBA6	7:160071850-160075599	WT_ML	id1_ML	OK	12.9309	17.6135	0.445859	1.34965	0.0109	0.0281984	yes
-	7:159269177-159276229	WT_ML	id1_ML	OK	24.0022	17.1748	-0.482872	-1.60672	0.0033	0.0097205	yes
GRMZM5G841684	7:159177288-159179660	WT_ML	id1_ML	OK	3.80562	1.79819	-1.08159	-2.11997	0.00085	0.00286384	yes
GRMZM2G333980	7:158786965-158788414	WT_ML	id1_ML	OK	10.0932	5.35461	-0.914534	-2.94588	0.0002	0.00076223	yes
GRMZM2G028086	7:158779188-158782827	WT_ML	id1_ML	OK	9.12323	6.65722	-0.454626	-1.27567	0.0196	0.0472588	yes
GRMZM2G057535	7:157638030-157641018	WT_ML	id1_ML	OK	61.7721	94.2863	0.610094	2.28871	0.0003	0.00110738	yes
GRMZM5G801949	7:157477244-157479675	WT_ML	id1_ML	OK	75.8902	50.0225	-0.601337	-2.39908	0.0007	0.00239762	yes
GRMZM5G848182	7:157425867-157427573	WT_ML	id1_ML	OK	77.7256	57.5425	-0.433762	-1.43942	0.02085	0.0499017	yes
GRMZM2G008528	7:156548440-156550988	WT_ML	id1_ML	OK	3.28873	1.98076	-0.731477	-1.51456	0.01345	0.0339276	yes
GRMZM2G113432	7:156250918-156255950	WT_ML	id1_ML	OK	1.26353	2.10536	0.736605	1.61344	0.00585	0.0162164	yes
GRMZM2G431039	7:155109171-155111913	WT_ML	id1_ML	OK	23.1536	9.75817	-1.24656	-4.53981	5e-05	0.000208612	yes
GRMZM2G374309	7:154786439-154791094	WT_ML	id1_ML	OK	0.504141	1.10335	1.12998	1.77584	0.00645	0.0176982	yes
GRMZM2G468657	7:154546082-154547839	WT_ML	id1_ML	OK	2.06932	0.3627	-2.5123	-3.69641	0.0003	0.00110738	yes
GRMZM2G357631	7:154224695-154225653	WT_ML	id1_ML	OK	13.3712	4.8927	-1.45043	-4.9091	5e-05	0.000208612	yes
GRMZM2G009103	7:153893874-153896666	WT_ML	id1_ML	OK	2.53739	5.22006	1.04072	2.2579	0.00015	0.00058422	yes
GRMZM2G415529	7:153745112-153759535	WT_ML	id1_ML	OK	0.354874	1.18597	1.74069	3.07985	5e-05	0.000208612	yes
GRMZM2G429396	7:153330869-153332345	WT_ML	id1_ML	OK	32.6755	44.8121	0.455678	1.46562	0.01645	0.0405081	yes
GRMZM2G449709	7:153211793-153213046	WT_ML	id1_ML	OK	11.0563	5.76323	-0.939925	-3.15936	0.0003	0.00110738	yes
GRMZM2G076387	7:152485219-152489744	WT_ML	id1_ML	OK	1.98438	3.14504	0.664391	1.45189	0.00625	0.0172111	yes
AC189750.4_FG004	7:152387995-152391322	WT_ML	id1_ML	OK	28.7088	16.4981	-0.799193	-2.67942	5e-05	0.000208612	yes
GRMZM2G161809	7:151008862-151014148	WT_ML	id1_ML	OK	4.01717	2.03204	-0.983249	-2.4618	0.00115	0.0037669	yes
GRMZM2G028129	7:15013268-15015289	WT_ML	id1_ML	OK	10.7689	17.3013	0.68401	2.15721	0.00035	0.00127438	yes
GRMZM2G134716	7:149973795-149981684	WT_ML	id1_ML	OK	1.45215	0.553024	-1.39277	-1.4363	0.00175	0.00549891	yes
GRMZM2G422955	7:147350043-147351093	WT_ML	id1_ML	OK	2.42885	1.12058	-1.11604	-2.00125	0.01485	0.0369998	yes
GRMZM2G168330	7:147169505-147171150	WT_ML	id1_ML	OK	64.7905	86.0136	0.408783	1.31086	0.01635	0.0402821	yes
GRMZM2G066528	7:146931997-146933950	WT_ML	id1_ML	OK	1.2891	3.60743	1.48461	1.88104	0.0006	0.00208213	yes
GRMZM2G033634	7:146523577-146527040	WT_ML	id1_ML	OK	22.1613	16.3998	-0.434361	-1.39999	0.0192	0.04642	yes
-	7:14539384-14542064	WT_ML	id1_ML	OK	5.92485	2.72753	-1.11918	-2.31622	5e-05	0.000208612	yes
-	7:14528372-14529928	WT_ML	id1_ML	OK	4.24102	2.21135	-0.939483	-2.28242	0.0015	0.00478726	yes
-	7:14505189-14507496	WT_ML	id1_ML	OK	1.24427	0.656573	-0.922267	-1.57254	0.0135	0.0340306	yes
GRMZM2G058173	7:144873837-144875122	WT_ML	id1_ML	OK	13.9158	20.2536	0.541458	1.74683	0.013	0.0329227	yes
GRMZM2G109448	7:143332751-143334430	WT_ML	id1_ML	OK	4.45158	7.61067	0.773705	2.30955	0.0005	0.00176585	yes
GRMZM2G179024	7:143149747-143155470	WT_ML	id1_ML	OK	28.0327	20.2932	-0.466114	-1.41281	0.0049	0.0138485	yes
GRMZM2G091837	7:143056599-143058520	WT_ML	id1_ML	OK	9.95975	5.1722	-0.945331	-3.13502	5e-05	0.000208612	yes
-	7:141967237-141968547	WT_ML	id1_ML	OK	3.92314	1.78964	-1.13234	-3.04909	0.0024	0.00730815	yes
GRMZM2G078465	7:140044081-140045870	WT_ML	id1_ML	OK	129.096	69.7932	-0.887287	-3.50217	5e-05	0.000208612	yes
GRMZM2G073548	7:134081956-134082903	WT_ML	id1_ML	OK	10.7765	2.75226	-1.9692	-5.59411	5e-05	0.000208612	yes
AC234526.1_FG005	7:133901533-133903865	WT_ML	id1_ML	OK	0.914879	2.06356	1.17348	1.49889	0.0123	0.0313659	yes
GRMZM2G016836	7:133655726-133657708	WT_ML	id1_ML	OK	0.914443	1.80962	0.984722	1.39095	0.01075	0.0278529	yes
GRMZM2G176430	7:132548744-132551332	WT_ML	id1_ML	OK	7.70885	2.72877	-1.49826	-4.42254	5e-05	0.000208612	yes
GRMZM2G181371	7:132215973-132217924	WT_ML	id1_ML	OK	45.6738	31.0832	-0.55523	-1.92989	0.0035	0.0102502	yes
GRMZM2G478160	7:132140323-132141225	WT_ML	id1_ML	OK	2.27016	22.8608	3.33201	7.96604	5e-05	0.000208612	yes
GRMZM2G174799	7:132113568-132115658	WT_ML	id1_ML	OK	3.83635	7.03179	0.874158	2.18242	0.00075	0.0025549	yes
GRMZM2G144653	7:13181809-13184354	WT_ML	id1_ML	OK	407.472	299.627	-0.443535	-1.50648	0.0066	0.0180535	yes
GRMZM2G078779	7:131222526-131224041	WT_ML	id1_ML	OK	7.95477	3.30989	-1.26504	-3.12026	5e-05	0.000208612	yes
GRMZM2G464985	7:130911432-130915354	WT_ML	id1_ML	OK	0.487741	0.927206	0.926776	1.31396	0.0126	0.0320505	yes
GRMZM2G014558	7:130735392-130740508	WT_ML	id1_ML	OK	26.1088	16.1261	-0.695139	-2.45275	5e-05	0.000208612	yes
GRMZM2G056600	7:129296233-129298384	WT_ML	id1_ML	OK	6.9762	11.1909	0.681818	2.15421	0.00105	0.00347084	yes
GRMZM2G053779	7:128902850-128903817	WT_ML	id1_ML	OK	5.15954	8.93541	0.792291	1.87478	0.00395	0.0114162	yes
GRMZM2G414317	7:128884239-128885327	WT_ML	id1_ML	OK	1.67726	3.9779	1.2459	2.52711	0.0015	0.00478726	yes
GRMZM2G165234	7:128602299-128603955	WT_ML	id1_ML	OK	1.78009	0.612934	-1.53814	-2.80536	0.0024	0.00730815	yes
GRMZM2G162598	7:125439039-125444918	WT_ML	id1_ML	OK	6.80651	11.8617	0.801319	2.21293	0.0002	0.00076223	yes
GRMZM2G462883	7:125417993-125419365	WT_ML	id1_ML	OK	2.58259	4.7412	0.876435	2.20893	0.00275	0.0082503	yes
GRMZM2G009166	7:125153748-125156568	WT_ML	id1_ML	OK	1.62306	0.862233	-0.912565	-1.99862	0.00515	0.0144781	yes
GRMZM5G825865	7:124574646-124577048	WT_ML	id1_ML	OK	0.109038	4.11137	5.23672	0.630794	0.0018	0.00563884	yes
GRMZM2G007249	7:124313853-124315851	WT_ML	id1_ML	OK	23.7763	33.5469	0.496655	1.57488	0.00825	0.0220125	yes
GRMZM2G305406	7:123831053-123884962	WT_ML	id1_ML	OK	1.24048	0.51976	-1.25499	-1.13136	0.013	0.0329227	yes
GRMZM2G135739	7:1225455-1236835	WT_ML	id1_ML	OK	12.72	7.67448	-0.728953	-1.53037	0.0158	0.0390758	yes
GRMZM2G101024	7:12253859-12255687	WT_ML	id1_ML	OK	81.297	41.7687	-0.960781	-3.3907	5e-05	0.000208612	yes
GRMZM2G388045	7:122099529-122102429	WT_ML	id1_ML	OK	0.668153	1.97282	1.56201	2.84984	5e-05	0.000208612	yes
GRMZM2G041175	7:118343707-118345876	WT_ML	id1_ML	OK	76.7596	54.1578	-0.503178	-1.89357	0.00445	0.0126989	yes
GRMZM2G156296	7:117397048-117407481	WT_ML	id1_ML	OK	23.1321	16.0207	-0.52996	-1.88053	0.00585	0.0162164	yes
GRMZM2G021416	7:11575308-11578616	WT_ML	id1_ML	OK	8.38813	6.13996	-0.450121	-1.43827	0.01925	0.0465253	yes
GRMZM2G169149	7:115576478-115577711	WT_ML	id1_ML	OK	1.40092	7.27509	2.37659	4.83052	5e-05	0.000208612	yes
GRMZM2G125653	7:115336588-115338419	WT_ML	id1_ML	OK	17.3756	31.5911	0.862453	2.80035	5e-05	0.000208612	yes
GRMZM2G334165	7:110325580-110330405	WT_ML	id1_ML	OK	7.14676	3.48756	-1.03507	-2.84881	5e-05	0.000208612	yes
GRMZM2G115357	7:10975560-10976899	WT_ML	id1_ML	OK	31.5196	18.6842	-0.754432	-1.94431	5e-05	0.000208612	yes
GRMZM2G045638	7:108562825-108563609	WT_ML	id1_ML	OK	130.385	93.9777	-0.472383	-2.30823	0.00495	0.0139766	yes
GRMZM2G019183	7:107954188-107958866	WT_ML	id1_ML	OK	27.9538	21.3315	-0.390058	-1.33905	0.02045	0.0490659	yes
GRMZM2G138450	7:1065941-1067495	WT_ML	id1_ML	OK	1.42075	0.601214	-1.2407	-1.94651	0.01895	0.0459216	yes
-	7:10565597-10566807	WT_ML	id1_ML	OK	1.28055	2.5788	1.00994	1.88177	0.0077	0.0206915	yes
GRMZM2G143494	7:101868273-101871240	WT_ML	id1_ML	OK	20.2224	14.4838	-0.481517	-1.60816	0.0137	0.0344834	yes
GRMZM2G174396	7:100351090-100353679	WT_ML	id1_ML	OK	15.5593	9.62985	-0.692196	-2.29195	0.00025	0.000936653	yes
GRMZM2G141679	7:100267098-100269276	WT_ML	id1_ML	OK	3.82735	2.15461	-0.828916	-2.24361	0.0018	0.00563884	yes
GRMZM2G420715	6:93749501-93750683	WT_ML	id1_ML	OK	18.7422	12.9052	-0.538335	-2.10603	0.00675	0.0184135	yes
-	6:93480806-93483885	WT_ML	id1_ML	OK	5.48244	3.63058	-0.594617	-1.44161	0.0107	0.0277401	yes
-	6:93072267-93076483	WT_ML	id1_ML	OK	4.48466	3.12491	-0.521184	-1.67586	0.00965	0.025334	yes
GRMZM5G841920	6:90969680-90970184	WT_ML	id1_ML	OK	11.5553	6.61027	-0.805769	-2.48459	0.01395	0.0350285	yes
-	6:90742975-90747189	WT_ML	id1_ML	OK	2.22668	1.31768	-0.756896	-1.87599	0.0022	0.00675886	yes
GRMZM2G423833	6:89300488-89308212	WT_ML	id1_ML	OK	2.43555	1.43655	-0.761639	-1.34307	0.01225	0.0312541	yes
-	6:82562133-82563697	WT_ML	id1_ML	OK	1.48308	0.600086	-1.30536	-2.26564	0.00965	0.025334	yes
GRMZM2G102915	6:81887355-81889928	WT_ML	id1_ML	OK	0.662894	1.19722	0.852837	1.32573	0.01825	0.0444104	yes
GRMZM2G000158	6:80078085-80079839	WT_ML	id1_ML	OK	1.10022	0.460612	-1.25617	-1.33278	0.01505	0.0374356	yes
GRMZM2G052825	6:792317-794327	WT_ML	id1_ML	OK	3.67783	2.08382	-0.819625	-1.92273	0.00285	0.00851938	yes
-	6:77970539-77972191	WT_ML	id1_ML	OK	5.18558	3.09729	-0.743501	-1.99377	0.0031	0.00918801	yes
GRMZM2G384884	6:7624205-7626565	WT_ML	id1_ML	OK	13.2248	5.79457	-1.19047	-3.51947	5e-05	0.000208612	yes
-	6:73415575-73418951	WT_ML	id1_ML	OK	1.94086	1.1526	-0.751796	-1.44834	0.01115	0.0287654	yes
GRMZM2G063899	6:73060178-73063402	WT_ML	id1_ML	OK	0.79506	1.59862	1.00769	1.51359	0.00675	0.0184135	yes
GRMZM2G356256	6:70376370-70379582	WT_ML	id1_ML	OK	2.51069	1.00407	-1.32223	-2.00646	0.00065	0.00224012	yes
-	6:68670147-68681352	WT_ML	id1_ML	OK	3.16584	2.29943	-0.461315	-1.45669	0.00925	0.0243954	yes
-	6:68667102-68670030	WT_ML	id1_ML	OK	6.68592	4.34253	-0.622589	-1.82773	0.0015	0.00478726	yes
GRMZM2G059836	6:662044-662968	WT_ML	id1_ML	OK	17.8374	9.50189	-0.908619	-3.02961	5e-05	0.000208612	yes
GRMZM2G069335	6:63696475-63697498	WT_ML	id1_ML	OK	4.75006	1.46763	-1.69446	-4.27784	0.0017	0.00535787	yes
GRMZM2G444845	6:62608917-62613938	WT_ML	id1_ML	OK	3.60167	5.4838	0.606508	1.55725	0.01355	0.0341422	yes
-	6:59952547-59956017	WT_ML	id1_ML	OK	0.979533	0.414312	-1.24138	-2.00938	0.00085	0.00286384	yes
-	6:59947152-59949703	WT_ML	id1_ML	OK	2.06438	0.915133	-1.17366	-2.39344	0.00025	0.000936653	yes
GRMZM2G133698	6:58719030-58720688	WT_ML	id1_ML	OK	50.8948	73.6788	0.533731	1.64006	0.00255	0.00771678	yes
GRMZM2G095252	6:58716317-58718708	WT_ML	id1_ML	OK	75.5704	98.8139	0.386893	1.2137	0.01825	0.0444104	yes
GRMZM5G870170	6:5869543-5874862	WT_ML	id1_ML	OK	43.8269	32.9154	-0.413057	-1.41358	0.01475	0.0367848	yes
GRMZM2G473788	6:58604639-58609219	WT_ML	id1_ML	OK	0.617134	1.20679	0.967524	1.78912	0.0081	0.0216527	yes
GRMZM2G141009	6:57559228-57563669	WT_ML	id1_ML	OK	11.6009	7.11176	-0.705957	-1.75629	0.00185	0.00578069	yes
GRMZM2G014988	6:54083728-54085635	WT_ML	id1_ML	OK	5.79738	2.82347	-1.03793	-2.87602	0.00025	0.000936653	yes
-	6:54059433-54062057	WT_ML	id1_ML	OK	2.50635	1.57953	-0.666093	-1.56768	0.00955	0.0250998	yes
GRMZM2G312997	6:53878627-53884090	WT_ML	id1_ML	OK	11.6051	17.375	0.58226	1.90248	0.00075	0.0025549	yes
-	6:51208276-51212156	WT_ML	id1_ML	OK	1.22959	0.61788	-0.992781	-1.9517	0.00135	0.00435249	yes
AC205677.3_FG001	6:4886867-4893770	WT_ML	id1_ML	OK	2.8966	4.01722	0.471839	1.2953	0.0159	0.0392941	yes
-	6:46084211-46088895	WT_ML	id1_ML	OK	2.44125	1.50173	-0.700994	-1.69502	0.00265	0.00797873	yes
-	6:4535020-4542002	WT_ML	id1_ML	OK	1.05237	0.625047	-0.751604	-1.72746	0.0033	0.0097205	yes
-	6:40373749-40376550	WT_ML	id1_ML	OK	1.6249	0.932748	-0.800794	-1.70015	0.0087	0.0230856	yes
-	6:39540636-39542767	WT_ML	id1_ML	OK	1.3625	0.712828	-0.934628	-1.70315	0.01195	0.030574	yes
GRMZM2G130173	6:38085750-38086440	WT_ML	id1_ML	OK	149.007	201.891	0.4382	1.59882	0.00985	0.0258042	yes
GRMZM2G106042	6:36622294-36624883	WT_ML	id1_ML	OK	0.406446	0.991011	1.28584	0.992826	0.00985	0.0258042	yes
GRMZM2G163406	6:31868237-31869912	WT_ML	id1_ML	OK	1.78724	3.36572	0.913185	1.59483	0.0044	0.0125732	yes
GRMZM2G050412	6:31707694-31709328	WT_ML	id1_ML	OK	1.44448	2.82346	0.96691	1.64827	0.0029	0.00865018	yes
-	6:31376557-31381193	WT_ML	id1_ML	OK	1.28027	0.674237	-0.925116	-1.95441	0.00115	0.0037669	yes
GRMZM2G104836	6:30248251-30253253	WT_ML	id1_ML	OK	26.7804	18.2061	-0.556754	-1.93578	0.00515	0.0144781	yes
GRMZM2G024576	6:29634200-29641062	WT_ML	id1_ML	OK	0.745214	1.40137	0.911106	1.67625	0.0019	0.00592181	yes
GRMZM2G057509	6:2882013-2885585	WT_ML	id1_ML	OK	4.5608	2.60516	-0.807914	-2.39615	0.00055	0.00192435	yes
-	6:27490370-27498440	WT_ML	id1_ML	OK	0	5.00666	inf	#NAME?	5e-05	0.000208612	yes
-	6:25335066-25336536	WT_ML	id1_ML	OK	19.0567	9.59245	-0.990327	-3.26399	5e-05	0.000208612	yes
GRMZM2G160853	6:24742161-24747788	WT_ML	id1_ML	OK	1.22277	0.74286	-0.718996	-1.18439	0.0206	0.0493748	yes
GRMZM2G448607	6:24279261-24281904	WT_ML	id1_ML	OK	34.1647	20.5599	-0.732677	-2.81084	5e-05	0.000208612	yes
GRMZM2G057186	6:23723528-23727896	WT_ML	id1_ML	OK	70.3912	50.2094	-0.487436	-1.56421	0.01475	0.0367848	yes
GRMZM2G423669	6:22002186-22003148	WT_ML	id1_ML	OK	7.97231	2.45716	-1.698	-4.54955	0.00015	0.00058422	yes
-	6:20703454-20703755	WT_ML	id1_ML	OK	108.496	65.6165	-0.725509	-4.39188	0.00185	0.00578069	yes
-	6:20404072-20404395	WT_ML	id1_ML	OK	20.5381	11.1423	-0.882251	-3.53491	0.0181	0.0440845	yes
GRMZM2G077436	6:168299970-168302240	WT_ML	id1_ML	OK	9.39462	4.94592	-0.925595	-2.5921	5e-05	0.000208612	yes
GRMZM2G175593,GRMZM6G704070	6:168066281-168071740	WT_ML	id1_ML	OK	1.1974	3.08072	1.36336	2.29323	0.0001	0.00040078	yes
GRMZM2G113355	6:167671445-167674098	WT_ML	id1_ML	OK	3.40156	6.34822	0.900156	2.17266	0.00035	0.00127438	yes
AC233870.1_FG003	6:167231017-167237405	WT_ML	id1_ML	OK	16.6751	12.2623	-0.443462	-1.2797	0.01905	0.0461101	yes
GRMZM2G163809	6:167024285-167029621	WT_ML	id1_ML	OK	14.0056	9.49964	-0.560057	-1.77196	0.0023	0.00703708	yes
GRMZM2G438895	6:166449604-166457305	WT_ML	id1_ML	OK	7.95783	5.95179	-0.419051	-1.24052	0.01495	0.0372179	yes
GRMZM5G855337	6:165740571-165747225	WT_ML	id1_ML	OK	12.8718	8.69649	-0.565704	-1.52087	0.00595	0.016464	yes
GRMZM2G318180	6:164757947-164758552	WT_ML	id1_ML	OK	9.2103	3.75646	-1.29387	-3.41184	0.00035	0.00127438	yes
GRMZM2G030710	6:164719892-164725158	WT_ML	id1_ML	OK	3.65306	5.159	0.497987	1.4544	0.01475	0.0367848	yes
GRMZM2G085641	6:164063629-164068112	WT_ML	id1_ML	OK	1.86801	1.12992	-0.725291	-1.34735	0.01165	0.029899	yes
GRMZM2G381709	6:164043236-164051870	WT_ML	id1_ML	OK	7.85046	3.48708	-1.17076	-3.53373	5e-05	0.000208612	yes
GRMZM2G320373	6:162859288-162860116	WT_ML	id1_ML	OK	15.9787	31.4305	0.976019	3.68333	5e-05	0.000208612	yes
GRMZM2G004909	6:162843434-162844175	WT_ML	id1_ML	OK	60.7375	84.7043	0.479846	2.42825	0.0061	0.0168355	yes
GRMZM2G170400	6:162503048-162507889	WT_ML	id1_ML	OK	23.5658	51.1251	1.11733	3.4497	5e-05	0.000208612	yes
GRMZM2G476477	6:162351591-162353219	WT_ML	id1_ML	OK	2.51236	1.26372	-0.991363	-2.37603	0.01175	0.0301235	yes
AC204050.4_FG006	6:162337746-162339245	WT_ML	id1_ML	OK	1.43046	0.355124	-2.01009	-2.72604	0.00435	0.0124475	yes
GRMZM2G031580	6:160327058-160328898	WT_ML	id1_ML	OK	24.2836	8.49356	-1.51554	-4.18952	5e-05	0.000208612	yes
AC206788.3_FG015	6:160084241-160087773	WT_ML	id1_ML	OK	30.305	21.687	-0.482726	-1.87801	0.00475	0.0134676	yes
GRMZM2G421791	6:159626480-159630744	WT_ML	id1_ML	OK	9.40643	6.48402	-0.53676	-1.6431	0.0083	0.022136	yes
-	6:15908006-15908371	WT_ML	id1_ML	OK	92.2993	56.3935	-0.710789	-3.98207	0.0009	0.00301578	yes
GRMZM2G124799	6:159037315-159038747	WT_ML	id1_ML	OK	0.544117	2.22029	2.02876	2.95599	0.0003	0.00110738	yes
GRMZM2G138067	6:158101985-158103004	WT_ML	id1_ML	OK	50.6526	36.0696	-0.489851	-2.24845	0.00495	0.0139766	yes
GRMZM2G067992	6:157928569-157929862	WT_ML	id1_ML	OK	49.585	33.3109	-0.573911	-1.92408	0.00385	0.0111571	yes
GRMZM2G078781	6:157072617-157077337	WT_ML	id1_ML	OK	17.386	13.164	-0.401331	-1.49398	0.02065	0.0494765	yes
GRMZM2G020150	6:156591968-156593826	WT_ML	id1_ML	OK	16.2245	10.4727	-0.631541	-2.59502	0.00155	0.00493226	yes
GRMZM2G175870	6:156230704-156237177	WT_ML	id1_ML	OK	1.46517	2.72147	0.893321	1.53745	0.00485	0.0137191	yes
GRMZM2G157596	6:155438110-155443334	WT_ML	id1_ML	OK	13.3592	20.7235	0.633432	1.74341	0.00125	0.0040586	yes
GRMZM2G390436	6:154430641-154433205	WT_ML	id1_ML	OK	6.65031	4.59489	-0.53339	-1.72752	0.01475	0.0367848	yes
GRMZM2G125034	6:153977979-153980913	WT_ML	id1_ML	OK	14.7366	8.27566	-0.832454	-3.36358	5e-05	0.000208612	yes
GRMZM2G095588	6:153166145-153172124	WT_ML	id1_ML	OK	10.6645	6.56741	-0.699416	-1.93017	0.0002	0.00076223	yes
-	6:153160396-153163346	WT_ML	id1_ML	OK	2.52695	1.26136	-1.00241	-2.13246	0.00055	0.00192435	yes
GRMZM2G460617	6:152444838-152445735	WT_ML	id1_ML	OK	8.62787	16.9845	0.977143	3.16029	0.0001	0.00040078	yes
GRMZM2G108723	6:152168192-152168871	WT_ML	id1_ML	OK	10.9236	5.69809	-0.938892	-2.50404	0.00845	0.022487	yes
GRMZM5G850966	6:151832101-151833888	WT_ML	id1_ML	OK	128.911	172.653	0.4215	1.3129	0.01465	0.0365679	yes
GRMZM2G100727	6:150487663-150489012	WT_ML	id1_ML	OK	1.37077	0.423971	-1.69295	-2.42751	0.01165	0.029899	yes
GRMZM2G091201	6:149547175-149548435	WT_ML	id1_ML	OK	9.42212	4.68176	-1.009	-2.84956	0.00075	0.0025549	yes
GRMZM2G073310	6:149280693-149282990	WT_ML	id1_ML	OK	15.0377	8.34407	-0.849761	-3.01872	0.00015	0.00058422	yes
GRMZM2G147867	6:147703726-147707423	WT_ML	id1_ML	OK	1.73516	0.920183	-0.915077	-1.53927	0.01255	0.0319393	yes
GRMZM2G009792	6:14770291-14771363	WT_ML	id1_ML	OK	91.666	63.8136	-0.522523	-2.14788	0.00235	0.00717374	yes
GRMZM2G126302	6:147583450-147584500	WT_ML	id1_ML	OK	1.29048	2.68139	1.05508	1.34493	0.0191	0.04621	yes
GRMZM2G121514	6:147413664-147418505	WT_ML	id1_ML	OK	2.514	4.82551	0.940696	2.10038	0.00035	0.00127438	yes
GRMZM2G054938	6:14714669-14732449	WT_ML	id1_ML	OK	2.40734	4.53277	0.912952	1.39439	0.01355	0.0341422	yes
GRMZM2G026523	6:147008471-147013496	WT_ML	id1_ML	OK	14.7039	25.5068	0.794684	2.37352	5e-05	0.000208612	yes
GRMZM2G080940	6:146421678-146425974	WT_ML	id1_ML	OK	18.2823	12.4763	-0.551249	-1.70122	0.003	0.00892111	yes
GRMZM2G012999	6:145978159-145980232	WT_ML	id1_ML	OK	2.24352	3.41083	0.604356	1.36846	0.02	0.048126	yes
GRMZM2G053921	6:143535554-143540039	WT_ML	id1_ML	OK	4.26621	6.05593	0.505394	1.33963	0.0201	0.0483208	yes
GRMZM2G132461	6:142837865-142839734	WT_ML	id1_ML	OK	4.5673	7.21566	0.65979	1.73363	0.0047	0.0133404	yes
GRMZM2G340807	6:142752578-142753820	WT_ML	id1_ML	OK	3.30393	1.79206	-0.882565	-2.17346	0.01375	0.0345959	yes
GRMZM2G041961	6:142593371-142596579	WT_ML	id1_ML	OK	6.56232	10.1578	0.630308	1.98325	0.0051	0.0143546	yes
GRMZM2G137535	6:142501767-142506498	WT_ML	id1_ML	OK	106.986	54.7007	-0.967788	-3.41466	5e-05	0.000208612	yes
GRMZM2G014055	6:14195922-14197087	WT_ML	id1_ML	OK	276.016	93.0824	-1.56817	-6.63971	5e-05	0.000208612	yes
GRMZM2G012724	6:141604047-141606522	WT_ML	id1_ML	OK	14.1031	7.08692	-0.992786	-3.21723	5e-05	0.000208612	yes
GRMZM2G113276	6:140056132-140067319	WT_ML	id1_ML	OK	0.936558	1.56089	0.736926	1.36974	0.0119	0.0304608	yes
-	6:139907581-139908752	WT_ML	id1_ML	OK	7.92435	4.78983	-0.726318	-2.4926	0.0059	0.0163401	yes
-	6:139898442-139901124	WT_ML	id1_ML	OK	4.95809	3.34827	-0.566369	-1.63055	0.00775	0.020814	yes
GRMZM2G055699	6:137839419-137843385	WT_ML	id1_ML	OK	8.58291	6.01312	-0.513354	-1.56791	0.012	0.0306819	yes
GRMZM2G309071	6:137681650-137683754	WT_ML	id1_ML	OK	2.7219	4.24041	0.639587	1.48966	0.0198	0.0476857	yes
-	6:137498234-137499072	WT_ML	id1_ML	OK	3.67215	6.09293	0.730512	1.82089	0.0183	0.0445202	yes
GRMZM2G701144	6:137451702-137455376	WT_ML	id1_ML	OK	0.573102	1.47266	1.36156	1.07763	0.01395	0.0350285	yes
-	6:13518613-13518891	WT_ML	id1_ML	OK	73.9327	106.628	0.528297	3.85032	0.0169	0.0415022	yes
GRMZM2G031311	6:133839798-133843446	WT_ML	id1_ML	OK	3.17713	4.79401	0.593509	1.46927	0.00475	0.0134676	yes
GRMZM2G318213	6:132453960-132454760	WT_ML	id1_ML	OK	4.27767	7.27604	0.766327	1.64871	0.01435	0.0359001	yes
GRMZM2G051474	6:131324254-131327186	WT_ML	id1_ML	OK	1.37879	0.648497	-1.08823	-1.8404	0.00965	0.025334	yes
GRMZM2G316030	6:130711989-130713703	WT_ML	id1_ML	OK	15.0364	11.0101	-0.449639	-1.83873	0.01875	0.045498	yes
GRMZM2G124890	6:130343020-130345825	WT_ML	id1_ML	OK	1.80173	3.2201	0.837724	1.80176	0.00535	0.0149778	yes
GRMZM2G051806	6:130163345-130166258	WT_ML	id1_ML	OK	22.6657	15.4202	-0.555691	-1.96098	0.00225	0.00689764	yes
GRMZM2G001508	6:129975716-129977955	WT_ML	id1_ML	OK	1.84788	3.34321	0.855363	1.42188	0.01595	0.0394049	yes
GRMZM2G027723	6:128743575-128750030	WT_ML	id1_ML	OK	20.2001	26.7838	0.407	1.36581	0.0155	0.0384253	yes
GRMZM2G323888	6:128648201-128649694	WT_ML	id1_ML	OK	34.3279	11.1252	-1.62556	-5.28003	5e-05	0.000208612	yes
GRMZM2G352618	6:128637988-128638859	WT_ML	id1_ML	OK	64.8803	29.4304	-1.14048	-5.40733	5e-05	0.000208612	yes
-	6:127254102-127257723	WT_ML	id1_ML	OK	1.31049	0.797759	-0.716086	-1.48449	0.01545	0.0383138	yes
TUBG2	6:126762124-126766539	WT_ML	id1_ML	OK	1.68424	3.50792	1.05851	1.38261	0.0073	0.0197345	yes
-	6:124615675-124616469	WT_ML	id1_ML	OK	7.12743	1.25207	-2.50907	-4.75767	0.0001	0.00040078	yes
GRMZM2G122577	6:124097049-124097991	WT_ML	id1_ML	OK	1.99303	0.773249	-1.36596	-2.19545	0.01805	0.0439783	yes
GRMZM2G064096	6:123959993-123961169	WT_ML	id1_ML	OK	378.376	609.745	0.688386	2.86609	0.00015	0.00058422	yes
GRMZM2G127147	6:122910509-122914268	WT_ML	id1_ML	OK	19.1407	11.3649	-0.752059	-2.74303	5e-05	0.000208612	yes
GRMZM2G064657	6:122577592-122582074	WT_ML	id1_ML	OK	10.9631	18.8371	0.780922	2.54855	5e-05	0.000208612	yes
-	6:12231127-12231409	WT_ML	id1_ML	OK	1489.58	958.462	-0.636113	-5.35046	0.00165	0.00521707	yes
GRMZM2G136750	6:121566908-121567683	WT_ML	id1_ML	OK	4.50966	1.77605	-1.34434	-2.93902	0.0035	0.0102502	yes
GRMZM2G420883	6:121259760-121260572	WT_ML	id1_ML	OK	60.0711	38.0724	-0.657928	-3.01348	0.00035	0.00127438	yes
-	6:11956052-11956862	WT_ML	id1_ML	OK	252.213	111.213	-1.18132	-6.15966	5e-05	0.000208612	yes
-	6:11878979-11879406	WT_ML	id1_ML	OK	472.5	337.775	-0.484254	-2.40473	0.01135	0.0292176	yes
GRMZM2G157113	6:116979470-116981601	WT_ML	id1_ML	OK	33.5371	23.2099	-0.531017	-1.94084	0.00295	0.00878519	yes
-	6:116890610-116897375	WT_ML	id1_ML	OK	3.7975	2.13808	-0.828738	-2.27091	5e-05	0.000208612	yes
-	6:116598523-116602357	WT_ML	id1_ML	OK	4.06735	2.48048	-0.71347	-2.12138	0.0006	0.00208213	yes
-	6:116592637-116594907	WT_ML	id1_ML	OK	9.24188	5.92247	-0.641987	-2.1831	0.00105	0.00347084	yes
GRMZM2G120163	6:116457232-116463906	WT_ML	id1_ML	OK	2.26052	3.51631	0.637407	1.72609	0.00425	0.0121936	yes
GRMZM2G349665	6:116081393-116084931	WT_ML	id1_ML	OK	4.20138	2.88809	-0.540745	-1.30311	0.01835	0.0446268	yes
GRMZM5G854551	6:11214336-11215651	WT_ML	id1_ML	OK	6.25768	3.70968	-0.754331	-1.73118	0.00945	0.0248646	yes
GRMZM2G008353	6:112098025-112099381	WT_ML	id1_ML	OK	16.5198	11.9107	-0.471939	-2.00428	0.0185	0.0449534	yes
GRMZM2G156712	6:111640644-111642331	WT_ML	id1_ML	OK	1.96409	0.869498	-1.17561	-2.12276	0.0037	0.0107738	yes
-	6:11161707-11164390	WT_ML	id1_ML	OK	4.10106	2.58842	-0.663924	-1.83242	0.0038	0.0110275	yes
GRMZM2G125072	6:110882162-110883753	WT_ML	id1_ML	OK	54.0215	78.7457	0.543668	1.73735	0.0014	0.00449931	yes
-	6:11005243-11005676	WT_ML	id1_ML	OK	65.8354	41.9062	-0.6517	-3.41917	0.0039	0.0112846	yes
GRMZM2G008558	6:109773722-109788342	WT_ML	id1_ML	OK	2.47897	1.40475	-0.81943	-1.36048	0.0168	0.0412833	yes
GRMZM2G051012	6:105713880-105716557	WT_ML	id1_ML	OK	0.770092	1.7962	1.22185	1.81206	0.00445	0.0126989	yes
-	6:105527017-105528092	WT_ML	id1_ML	OK	0.65852	1.66632	1.33937	1.74622	0.0066	0.0180535	yes
GRMZM2G325650	6:103523305-103525146	WT_ML	id1_ML	OK	48.3296	25.5965	-0.916963	-4.14963	5e-05	0.000208612	yes
GRMZM2G043277	6:102756603-102759557	WT_ML	id1_ML	OK	13.9977	8.88435	-0.655853	-1.91981	0.0009	0.00301578	yes
GRMZM2G054120	6:102454599-102457253	WT_ML	id1_ML	OK	15.6251	30.7765	0.97796	2.76005	5e-05	0.000208612	yes
GRMZM2G048192	6:100306978-100308758	WT_ML	id1_ML	OK	1.57385	3.01826	0.939418	1.66303	0.0079	0.0211742	yes
GRMZM5G844562	5:99030277-99034633	WT_ML	id1_ML	OK	14.3359	22.394	0.643483	2.11516	0.0004	0.00144053	yes
-	5:9830862-9831441	WT_ML	id1_ML	OK	0.854579	2.8085	1.71651	2.35901	0.01245	0.0317095	yes
GRMZM2G104316	5:9812424-9818002	WT_ML	id1_ML	OK	1.49388	0.763426	-0.968506	-1.7311	0.01345	0.0339276	yes
GRMZM2G148052	5:96567988-96569945	WT_ML	id1_ML	OK	1.86213	0.507041	-1.87678	-2.86674	0.00015	0.00058422	yes
GRMZM5G834658	5:96344215-96348837	WT_ML	id1_ML	OK	8.00167	4.61467	-0.794073	-2.53499	5e-05	0.000208612	yes
GRMZM2G120320	5:92841737-92843574	WT_ML	id1_ML	OK	111.953	76.8771	-0.542268	-1.84132	0.0027	0.00811538	yes
GRMZM2G148772	5:89751515-89753301	WT_ML	id1_ML	OK	25.5861	15.6793	-0.706497	-3.35005	0.0001	0.00040078	yes
GRMZM2G075333	5:89189677-89194264	WT_ML	id1_ML	OK	10.1572	18.0625	0.8305	1.9767	0.00045	0.00160467	yes
GRMZM2G146614	5:87758519-87759788	WT_ML	id1_ML	OK	4.81752	1.55838	-1.62824	-4.28273	0.00015	0.00058422	yes
GRMZM2G052544	5:86297887-86301272	WT_ML	id1_ML	OK	4.10828	5.9498	0.534305	1.40253	0.0117	0.0300094	yes
AC207043.3_FG002	5:86050122-86051813	WT_ML	id1_ML	OK	6.69433	4.0262	-0.733521	-2.38023	0.0024	0.00730815	yes
GRMZM2G087495	5:83438256-83442241	WT_ML	id1_ML	OK	0.852388	1.58705	0.896769	1.68892	0.00185	0.00578069	yes
GRMZM2G443332	5:82645718-82646644	WT_ML	id1_ML	OK	0.822502	2.07767	1.33687	2.00945	0.01155	0.0296651	yes
-	5:82362091-82362903	WT_ML	id1_ML	OK	89.4135	48.3467	-0.887076	-4.05968	5e-05	0.000208612	yes
GRMZM2G482256	5:80840219-80844409	WT_ML	id1_ML	OK	4.42983	6.40301	0.531499	1.5817	0.0183	0.0445202	yes
GRMZM2G067350	5:80231620-80236467	WT_ML	id1_ML	OK	2.60486	1.45666	-0.838545	-1.27943	0.0112	0.0288814	yes
-	5:80178369-80181312	WT_ML	id1_ML	OK	0	4.74543	inf	#NAME?	5e-05	0.000208612	yes
-	5:79665589-79677827	WT_ML	id1_ML	OK	6.75392	3.78559	-0.835205	-2.85904	5e-05	0.000208612	yes
-	5:77501249-77502173	WT_ML	id1_ML	OK	4.64372	2.63143	-0.819432	-1.76226	0.01185	0.0303527	yes
-	5:77491495-77498614	WT_ML	id1_ML	OK	1.99223	1.15058	-0.792027	-1.51072	0.01705	0.0418182	yes
GRMZM2G319573	5:77291913-77306098	WT_ML	id1_ML	OK	1.99772	1.19064	-0.746615	-1.32285	0.01955	0.0471523	yes
GRMZM2G168747	5:74642610-74646364	WT_ML	id1_ML	OK	1.17842	0.337288	-1.80481	-2.19471	0.0013	0.00420651	yes
GRMZM2G371167	5:74437026-74438004	WT_ML	id1_ML	OK	5.84357	3.48095	-0.74737	-2.0751	0.01455	0.0363448	yes
GRMZM2G172132	5:7231740-7248363	WT_ML	id1_ML	OK	3.68694	5.46341	0.567378	1.38206	0.00775	0.020814	yes
-	5:72114569-72117066	WT_ML	id1_ML	OK	3.54513	2.16304	-0.712779	-1.89978	0.00465	0.0132152	yes
GRMZM2G064406	5:71410032-71413111	WT_ML	id1_ML	OK	2.81328	1.2455	-1.17553	-2.40853	0.00025	0.000936653	yes
GRMZM5G891373	5:70956258-70960042	WT_ML	id1_ML	OK	6.97514	10.5479	0.596657	1.57382	0.0052	0.0146004	yes
GRMZM2G120539	5:70710603-70713043	WT_ML	id1_ML	OK	36.0354	22.1558	-0.701734	-3.00818	0.0001	0.00040078	yes
GRMZM2G165308	5:70546369-70559763	WT_ML	id1_ML	OK	9.28354	5.72146	-0.698291	-1.53672	0.0164	0.0403944	yes
-	5:70539974-70546160	WT_ML	id1_ML	OK	3.01352	2.09918	-0.521627	-1.59065	0.00705	0.0191269	yes
GRMZM2G074896	5:68452172-68454303	WT_ML	id1_ML	OK	1.55592	2.93788	0.91701	1.94674	0.0024	0.00730815	yes
GRMZM2G130260	5:682637-683446	WT_ML	id1_ML	OK	4.45638	2.41215	-0.885555	-2.05788	0.01525	0.0378768	yes
GRMZM2G173192	5:67502087-67503405	WT_ML	id1_ML	OK	0.108066	2.80312	4.69705	3.30412	0.0026	0.00784369	yes
GRMZM2G090432	5:6548811-6551287	WT_ML	id1_ML	OK	58.9913	41.7916	-0.49729	-2.18373	0.00295	0.00878519	yes
GRMZM2G312069	5:6510805-6513056	WT_ML	id1_ML	OK	6.21922	2.94488	-1.07852	-3.27845	5e-05	0.000208612	yes
GRMZM2G060659	5:64797548-64801915	WT_ML	id1_ML	OK	1.87029	0.311771	-2.58471	-3.52596	5e-05	0.000208612	yes
GRMZM2G377904	5:6442300-6445406	WT_ML	id1_ML	OK	21.2167	14.7717	-0.522369	-1.62503	0.00565	0.0157185	yes
GRMZM5G866581	5:6355953-6362051	WT_ML	id1_ML	OK	1.83921	0.981615	-0.905855	-1.8438	0.00245	0.00744537	yes
GRMZM2G035103	5:6321177-6322741	WT_ML	id1_ML	OK	5.22663	2.62505	-0.993537	-2.58078	0.0004	0.00144053	yes
GRMZM2G300133	5:61698660-61702214	WT_ML	id1_ML	OK	2.62443	1.44228	-0.86365	-2.47852	0.00135	0.00435249	yes
GRMZM2G399136	5:61551929-61553730	WT_ML	id1_ML	OK	136.836	78.353	-0.80439	-2.88404	5e-05	0.000208612	yes
GRMZM2G171468	5:6146191-6148391	WT_ML	id1_ML	OK	20.1937	13.4496	-0.586344	-1.81154	0.00125	0.0040586	yes
GRMZM2G158131	5:61024957-61025879	WT_ML	id1_ML	OK	22.4384	15.6352	-0.521167	-2.36068	0.0134	0.0338152	yes
GRMZM2G361993	5:60955198-60956616	WT_ML	id1_ML	OK	1.35887	2.53486	0.8995	1.84324	0.0088	0.0233176	yes
-	5:57531452-57532912	WT_ML	id1_ML	OK	3.36781	5.13887	0.609641	1.65937	0.01565	0.0387489	yes
GRMZM2G048672	5:56049022-56051725	WT_ML	id1_ML	OK	40.303	54.4617	0.434356	1.36575	0.01815	0.0441945	yes
-	5:55334174-55336070	WT_ML	id1_ML	OK	1.1196	0.449952	-1.31514	-1.89392	0.00705	0.0191269	yes
GRMZM2G425351	5:52427075-52443982	WT_ML	id1_ML	OK	9.20165	2.48608	-1.88802	-1.98861	0.0025	0.00757985	yes
GRMZM2G084935	5:51547348-51548121	WT_ML	id1_ML	OK	173.869	103.168	-0.753	-3.8897	5e-05	0.000208612	yes
AC225718.2_FG006	5:48530874-48532160	WT_ML	id1_ML	OK	16.0227	10.3451	-0.631169	-1.67837	0.00465	0.0132152	yes
GRMZM2G320506	5:4670692-4674066	WT_ML	id1_ML	OK	2.21186	1.411	-0.648535	-1.54796	0.0194	0.0468325	yes
GRMZM2G148807	5:46557813-46567200	WT_ML	id1_ML	OK	2.60499	3.79579	0.54312	1.39235	0.0118	0.0302376	yes
-	5:46474935-46477088	WT_ML	id1_ML	OK	1.43858	0.420513	-1.77442	-2.83151	0.00035	0.00127438	yes
AC159612.1_FG007	5:4582910-4585535	WT_ML	id1_ML	OK	5.41883	2.92169	-0.891177	-2.09178	0.00205	0.00633991	yes
GRMZM2G004356	5:4217935-4222849	WT_ML	id1_ML	OK	3.00633	4.73363	0.654943	1.55868	0.0059	0.0163401	yes
GRMZM2G048205	5:39822486-39827212	WT_ML	id1_ML	OK	9.88971	6.79905	-0.540595	-1.459	0.00645	0.0176982	yes
GRMZM2G071087	5:38494016-38501637	WT_ML	id1_ML	OK	71.7676	99.8954	0.477086	1.59722	0.00355	0.0103829	yes
GRMZM5G883250	5:3833054-3836756	WT_ML	id1_ML	OK	13.8444	7.80103	-0.827568	-2.32267	0.00055	0.00192435	yes
GRMZM2G173596	5:36976139-36977007	WT_ML	id1_ML	OK	60.3518	31.08	-0.95741	-3.93424	5e-05	0.000208612	yes
AC210013.4_FG018	5:3428186-3429834	WT_ML	id1_ML	OK	24.4842	16.4199	-0.576404	-2.03702	0.00195	0.00606126	yes
AC210013.4_FG014	5:3403641-3412827	WT_ML	id1_ML	OK	31.0113	19.8463	-0.643922	-2.04991	0.0004	0.00144053	yes
GRMZM2G046021	5:33838755-33844703	WT_ML	id1_ML	OK	3.70341	5.45704	0.559266	1.37992	0.0122	0.0311393	yes
GRMZM2G122654	5:31967709-31969649	WT_ML	id1_ML	OK	0.335861	1.43493	2.09504	2.74927	0.00085	0.00286384	yes
GRMZM2G326707	5:31900809-31903008	WT_ML	id1_ML	OK	29.038	21.0662	-0.463011	-1.87045	0.0061	0.0168355	yes
GRMZM2G123480	5:30611105-30611798	WT_ML	id1_ML	OK	19.381	10.8647	-0.834993	-2.73578	0.00115	0.0037669	yes
GRMZM2G053485	5:30459616-30460180	WT_ML	id1_ML	OK	71.5624	37.1021	-0.947698	-4.19326	5e-05	0.000208612	yes
GRMZM2G041424	5:30384872-30385423	WT_ML	id1_ML	OK	30.3039	16.9364	-0.839377	-3.20672	0.0011	0.00361937	yes
GRMZM2G112309	5:30237107-30241622	WT_ML	id1_ML	OK	1.28835	0.846346	-0.606201	-1.3053	0.0209	0.0499926	yes
GRMZM2G412373	5:30224745-30227108	WT_ML	id1_ML	OK	1.63185	2.95527	0.856782	1.97543	0.00275	0.0082503	yes
GRMZM2G405090	5:27787538-27789506	WT_ML	id1_ML	OK	9.74766	6.24713	-0.641863	-1.87159	0.01735	0.0424651	yes
TIP3-1	5:25531004-25532346	WT_ML	id1_ML	OK	2.83816	1.30913	-1.11635	-1.94009	0.011	0.0284276	yes
GRMZM2G073034	5:24988453-24989647	WT_ML	id1_ML	OK	11.4891	6.73388	-0.770755	-2.25184	0.0015	0.00478726	yes
GRMZM2G119186	5:2496041-2497923	WT_ML	id1_ML	OK	26.8187	16.0231	-0.743088	-2.4152	0.0002	0.00076223	yes
GRMZM2G387360	5:23858168-23858843	WT_ML	id1_ML	OK	40.2764	13.041	-1.62688	-6.40013	5e-05	0.000208612	yes
GRMZM2G339562	5:23203522-23204571	WT_ML	id1_ML	OK	4.96997	2.39293	-1.05446	-2.45904	0.00195	0.00606126	yes
-	5:23084497-23086037	WT_ML	id1_ML	OK	1.75753	0.718335	-1.29082	-2.04107	0.0048	0.0135931	yes
-	5:23079668-23080842	WT_ML	id1_ML	OK	1.89536	0.663119	-1.51513	-2.35874	0.0105	0.027283	yes
GRMZM2G113135	5:23018080-23020148	WT_ML	id1_ML	OK	4.5134	2.23486	-1.01403	-1.85844	0.00555	0.0154754	yes
GRMZM2G144020	5:2265275-2268450	WT_ML	id1_ML	OK	4.0893	2.51362	-0.702085	-1.37579	0.00835	0.0222511	yes
GRMZM2G166719	5:22377172-22379131	WT_ML	id1_ML	OK	0.655613	1.57014	1.25998	2.20484	0.00345	0.0101178	yes
AC209835.4_FG004	5:21900466-21909030	WT_ML	id1_ML	OK	6.23171	3.75484	-0.730876	-1.79492	0.00165	0.00521707	yes
GRMZM2G004054	5:217236957-217241327	WT_ML	id1_ML	OK	1.85022	1.07077	-0.78905	-1.47618	0.00735	0.0198497	yes
GRMZM2G013704	5:216544542-216545465	WT_ML	id1_ML	OK	11.1845	7.2101	-0.633412	-2.00426	0.00755	0.0203334	yes
GRMZM2G364172	5:216024691-216036833	WT_ML	id1_ML	OK	2.03326	3.19397	0.65156	1.34704	0.01075	0.0278529	yes
GRMZM2G342327	5:215985453-215990602	WT_ML	id1_ML	OK	0.712367	1.41045	0.985462	1.62113	0.00235	0.00717374	yes
GRMZM2G356938	5:215861535-215867283	WT_ML	id1_ML	OK	1.32545	2.90706	1.13307	2.36737	0.0015	0.00478726	yes
-	5:214784409-214787679	WT_ML	id1_ML	OK	0.399086	1.31157	1.71653	1.85456	0.0032	0.00945416	yes
GRMZM2G178887	5:214334762-214336487	WT_ML	id1_ML	OK	1.94683	0.917773	-1.08492	-2.29435	0.0064	0.017579	yes
GRMZM2G467756	5:214126398-214126887	WT_ML	id1_ML	OK	8.80049	2.99454	-1.55525	-3.99104	0.00135	0.00435249	yes
GRMZM5G819464	5:21385924-21388463	WT_ML	id1_ML	OK	15.8347	5.8604	-1.43402	-4.75243	5e-05	0.000208612	yes
GRMZM2G121843	5:2137958-2140703	WT_ML	id1_ML	OK	2.36264	1.10013	-1.10273	-1.85346	0.0194	0.0468325	yes
-	5:213605793-213609408	WT_ML	id1_ML	OK	2.32036	1.32041	-0.813366	-1.67208	0.003	0.00892111	yes
GRMZM2G122231	5:213103735-213108130	WT_ML	id1_ML	OK	34.0323	22.1769	-0.617847	-2.07532	0.00035	0.00127438	yes
GRMZM2G080843	5:213077231-213080945	WT_ML	id1_ML	OK	3.81168	1.25586	-1.60176	-3.10203	5e-05	0.000208612	yes
GRMZM2G040890	5:212866653-212870353	WT_ML	id1_ML	OK	3.35344	4.88558	0.542888	1.57509	0.00975	0.0255662	yes
GRMZM2G023711	5:211399848-211401713	WT_ML	id1_ML	OK	46.0121	62.8922	0.450867	1.4345	0.00765	0.020572	yes
GRMZM2G121743	5:2112292-2115244	WT_ML	id1_ML	OK	10.3964	15.0929	0.537781	1.37813	0.01255	0.0319393	yes
GRMZM2G052422	5:210825845-210828416	WT_ML	id1_ML	OK	12.4712	7.80281	-0.676538	-2.30733	0.0012	0.00391488	yes
GRMZM5G878558	5:210781198-210784644	WT_ML	id1_ML	OK	9.44456	4.04766	-1.22239	-3.88409	5e-05	0.000208612	yes
GRMZM2G337330	5:20996291-20997250	WT_ML	id1_ML	OK	69.5884	48.1637	-0.530902	-2.74676	0.002	0.00619996	yes
GRMZM2G102959	5:209955745-209958660	WT_ML	id1_ML	OK	19.0062	12.2531	-0.633322	-2.38338	0.0003	0.00110738	yes
GRMZM2G090576	5:20815034-20817354	WT_ML	id1_ML	OK	1.0109	1.68638	0.738293	1.49714	0.0185	0.0449534	yes
GRMZM2G017355	5:207946919-207948448	WT_ML	id1_ML	OK	1.64967	3.06757	0.894918	2.07225	0.0071	0.019253	yes
GRMZM2G127632	5:206671763-206685193	WT_ML	id1_ML	OK	6.82082	5.02787	-0.439998	-1.24915	0.01865	0.0452778	yes
-	5:20602152-20605264	WT_ML	id1_ML	OK	12.3267	8.52773	-0.531553	-1.50577	0.01055	0.0273989	yes
GRMZM2G078725	5:205845193-205848987	WT_ML	id1_ML	OK	2.0725	3.40059	0.714414	1.83079	0.0039	0.0112846	yes
GRMZM2G151257	5:205619238-205622844	WT_ML	id1_ML	OK	1.03941	2.18293	1.07051	2.09398	0.0019	0.00592181	yes
GRMZM2G059496	5:205425709-205427122	WT_ML	id1_ML	OK	1.15931	2.69576	1.21743	2.38719	0.00155	0.00493226	yes
GRMZM5G872068	5:205293913-205297428	WT_ML	id1_ML	OK	48.4694	69.1238	0.512107	1.98347	0.0028	0.00838435	yes
GRMZM2G090419	5:205204190-205205349	WT_ML	id1_ML	OK	20.7759	14.0415	-0.56521	-2.30057	0.0064	0.017579	yes
-	5:204922003-204924235	WT_ML	id1_ML	OK	2.69912	1.16304	-1.21459	-2.98341	0.0002	0.00076223	yes
GRMZM2G462047	5:203144923-203148461	WT_ML	id1_ML	OK	3.93137	1.96443	-1.00092	-1.3877	0.0161	0.039734	yes
-	5:203137626-203142079	WT_ML	id1_ML	OK	4.30113	2.79967	-0.619458	-1.89355	0.00155	0.00493226	yes
GRMZM2G123371	5:202620584-202628449	WT_ML	id1_ML	OK	1.44183	2.21759	0.621093	1.32964	0.0133	0.0335993	yes
GRMZM2G466298	5:202350895-202359932	WT_ML	id1_ML	OK	2.74599	1.76651	-0.63642	-1.70652	0.00385	0.0111571	yes
GRMZM2G164912	5:202342213-202345325	WT_ML	id1_ML	OK	1.04403	2.14912	1.04158	2.27906	0.0017	0.00535787	yes
AC204212.4_FG001	5:201176613-201176904	WT_ML	id1_ML	OK	45.9856	14.6606	-1.64924	-7.37588	0.00015	0.00058422	yes
GRMZM2G050734	5:201124855-201131079	WT_ML	id1_ML	OK	19.5849	14.8053	-0.403627	-1.22732	0.0191	0.04621	yes
GRMZM2G181637	5:200652629-200654540	WT_ML	id1_ML	OK	4.80575	2.99214	-0.683584	-1.74252	0.00905	0.0239163	yes
GRMZM2G092749	5:200542413-200548836	WT_ML	id1_ML	OK	2.44513	3.69125	0.5942	1.19337	0.01935	0.0467283	yes
GRMZM2G028605,GRMZM2G325019	5:200487554-200493172	WT_ML	id1_ML	OK	5.48055	8.04441	0.553666	1.5574	0.00425	0.0121936	yes
GRMZM2G001724	5:19911335-19915925	WT_ML	id1_ML	OK	70.3401	38.4215	-0.872433	-2.7947	5e-05	0.000208612	yes
GRMZM2G413829	5:198928568-198929823	WT_ML	id1_ML	OK	5.44418	3.4723	-0.648821	-1.96892	0.01985	0.047796	yes
GRMZM2G126572	5:198085202-198086627	WT_ML	id1_ML	OK	4.43098	2.56093	-0.790959	-2.31	0.00865	0.022968	yes
GRMZM2G011006	5:196852725-196853684	WT_ML	id1_ML	OK	110.769	52.4948	-1.07731	-5.42267	5e-05	0.000208612	yes
GRMZM2G137341	5:195885969-195887098	WT_ML	id1_ML	OK	5.06289	2.88824	-0.809772	-2.07002	0.0091	0.024034	yes
GRMZM2G160563	5:195453918-195457072	WT_ML	id1_ML	OK	10.4412	15.3048	0.5517	1.56585	0.0133	0.0335993	yes
PIP2-4	5:195239678-195242694	WT_ML	id1_ML	OK	0.585178	1.43891	1.29803	2.14031	0.0119	0.0304608	yes
GRMZM2G144097	5:194758091-194763444	WT_ML	id1_ML	OK	9.20899	12.9822	0.495419	1.47783	0.00675	0.0184135	yes
GRMZM2G074245	5:194149303-194150870	WT_ML	id1_ML	OK	2.66375	1.33797	-0.99341	-2.15583	0.0033	0.0097205	yes
GRMZM2G097704	5:191140732-191142771	WT_ML	id1_ML	OK	11.4988	6.94975	-0.726451	-3.03109	0.00065	0.00224012	yes
YS1	5:190726051-190729182	WT_ML	id1_ML	OK	0.580612	10.0197	4.10912	7.67917	5e-05	0.000208612	yes
GRMZM2G170016	5:188902404-188905518	WT_ML	id1_ML	OK	3.86731	5.66037	0.549567	1.36091	0.0178	0.0434356	yes
GRMZM2G170008	5:188894597-188899999	WT_ML	id1_ML	OK	53.4598	36.7319	-0.541421	-2.17146	0.00185	0.00578069	yes
GRMZM2G074604	5:186727238-186730980	WT_ML	id1_ML	OK	45.0124	59.6519	0.406245	1.4627	0.01805	0.0439783	yes
GRMZM2G540538	5:186567332-186573192	WT_ML	id1_ML	OK	22.9916	45.7403	0.992357	2.81008	5e-05	0.000208612	yes
GRMZM2G422510	5:184394812-184397542	WT_ML	id1_ML	OK	0.472832	0.994049	1.07199	1.68362	0.00755	0.0203334	yes
GRMZM2G035584	5:183657904-183663110	WT_ML	id1_ML	OK	44.3617	27.652	-0.681929	-2.21019	0.00195	0.00606126	yes
GRMZM2G129189	5:182569000-182570164	WT_ML	id1_ML	OK	36.9015	26.5941	-0.472574	-1.79252	0.00865	0.022968	yes
GRMZM2G095299	5:182486592-182488058	WT_ML	id1_ML	OK	45.0819	32.0355	-0.492876	-2.16442	0.0047	0.0133404	yes
GRMZM2G176307	5:181570932-181575725	WT_ML	id1_ML	OK	6.64954	10.2777	0.628191	1.53391	0.00315	0.0093223	yes
-	5:181071468-181072011	WT_ML	id1_ML	OK	11.137	5.79529	-0.942409	-2.75527	0.017	0.0417097	yes
-	5:180469107-180473837	WT_ML	id1_ML	OK	6.01387	3.38297	-0.830003	-2.62018	5e-05	0.000208612	yes
-	5:180467982-180468769	WT_ML	id1_ML	OK	1.83751	0.521823	-1.81612	-2.10722	0.0117	0.0300094	yes
GRMZM2G038073	5:180419618-180423120	WT_ML	id1_ML	OK	6.49755	3.11759	-1.05947	-2.2554	5e-05	0.000208612	yes
GRMZM2G325693	5:176922128-176923226	WT_ML	id1_ML	OK	7.09966	11.9836	0.755236	2.40975	0.00175	0.00549891	yes
GRMZM2G325683	5:176916703-176917333	WT_ML	id1_ML	OK	12.5333	22.1968	0.824586	3.38707	0.00255	0.00771678	yes
GRMZM2G049798	5:175632811-175634654	WT_ML	id1_ML	OK	7.81038	3.5258	-1.14744	-3.20982	5e-05	0.000208612	yes
GRMZM5G861800	5:175503559-175504988	WT_ML	id1_ML	OK	33.7804	45.7174	0.436558	1.34888	0.0115	0.0295522	yes
GRMZM2G128421	5:17364512-17366296	WT_ML	id1_ML	OK	1.43267	2.58037	0.848872	1.29029	0.01655	0.0407302	yes
CNR9	5:1728110-1729390	WT_ML	id1_ML	OK	15.9264	6.92459	-1.20162	-4.39217	5e-05	0.000208612	yes
GRMZM2G007385	5:171921650-171924420	WT_ML	id1_ML	OK	3.39477	4.92824	0.537755	1.39725	0.01945	0.046945	yes
GRMZM2G118737	5:171319247-171323303	WT_ML	id1_ML	OK	23.3015	17.0097	-0.454067	-1.68239	0.00695	0.0188873	yes
GRMZM2G451314	5:170458850-170463366	WT_ML	id1_ML	OK	34.4373	45.112	0.389542	1.28873	0.0159	0.0392941	yes
GRMZM2G017991	5:170066164-170067331	WT_ML	id1_ML	OK	6.96202	11.4314	0.71543	2.32143	0.0016	0.00507536	yes
-	5:169805525-169805682	WT_ML	id1_ML	OK	58.7593	145.437	1.3075	20.8886	0.0071	0.019253	yes
GRMZM2G172230	5:167978616-167983282	WT_ML	id1_ML	OK	51.8292	38.6063	-0.424926	-1.41465	0.0128	0.0324947	yes
GRMZM2G062848	5:167815704-167831673	WT_ML	id1_ML	OK	5.50373	8.33897	0.599459	1.56879	0.0065	0.0178091	yes
GRMZM2G018820	5:164767364-164770740	WT_ML	id1_ML	OK	72.7799	54.4642	-0.418231	-1.33667	0.0129	0.0327165	yes
GRMZM2G307368	5:163778564-163779731	WT_ML	id1_ML	OK	147.968	100.259	-0.56155	-2.49223	0.00055	0.00192435	yes
GRMZM2G012046	5:160693219-160699570	WT_ML	id1_ML	OK	2.90674	1.9862	-0.549392	-1.40185	0.01705	0.0418182	yes
GRMZM2G412604	5:158723798-158728514	WT_ML	id1_ML	OK	132.668	80.7233	-0.716766	-2.77473	5e-05	0.000208612	yes
GRMZM2G439195	5:15816564-15818557	WT_ML	id1_ML	OK	16.7425	11.1796	-0.582652	-2.26515	0.00155	0.00493226	yes
GRMZM2G366910	5:157241006-157241636	WT_ML	id1_ML	OK	29.9993	15.0313	-0.996964	-3.97685	0.0001	0.00040078	yes
-	5:157130196-157138671	WT_ML	id1_ML	OK	4.37144	2.61544	-0.741052	-2.21156	5e-05	0.000208612	yes
GRMZM2G133430	5:156390612-156391564	WT_ML	id1_ML	OK	22.4381	14.6977	-0.610365	-2.47039	0.003	0.00892111	yes
GRMZM2G112149	5:15563427-15569803	WT_ML	id1_ML	OK	14.1081	28.5505	1.01699	2.99155	5e-05	0.000208612	yes
GRMZM2G100412	5:15330211-15332467	WT_ML	id1_ML	OK	0.412356	1.58027	1.93821	2.52192	0.00145	0.00464162	yes
GRMZM2G173668	5:149848816-149850994	WT_ML	id1_ML	OK	1.54889	0.737021	-1.07146	-1.35368	0.01425	0.0356818	yes
GRMZM2G176723	5:14609874-14610673	WT_ML	id1_ML	OK	7.69559	3.9446	-0.964155	-2.54796	0.0027	0.00811538	yes
GRMZM2G069542	5:144847480-144855080	WT_ML	id1_ML	OK	8.51943	11.4682	0.428815	1.40443	0.0123	0.0313659	yes
-	5:144410234-144410783	WT_ML	id1_ML	OK	1.2799	0	#NAME?	#NAME?	5e-05	0.000208612	yes
GRMZM2G178356	5:144352658-144356822	WT_ML	id1_ML	OK	2.90378	8.1489	1.48868	3.63273	5e-05	0.000208612	yes
GRMZM2G038874	5:142084360-142085001	WT_ML	id1_ML	OK	3.62748	1.51461	-1.26002	-2.181	0.0096	0.0252172	yes
GRMZM2G107380	5:140301353-140303444	WT_ML	id1_ML	OK	12.4832	9.02839	-0.467446	-1.43848	0.01355	0.0341422	yes
GRMZM2G039443	5:140019862-140023732	WT_ML	id1_ML	OK	2.89746	0.571218	-2.34267	-1.32406	0.00035	0.00127438	yes
GRMZM2G300841	5:139868732-139877960	WT_ML	id1_ML	OK	5.10336	3.08736	-0.725072	-1.62356	0.0037	0.0107738	yes
GRMZM2G120408	5:139273123-139276362	WT_ML	id1_ML	OK	1.18899	2.47825	1.05959	2.09271	0.0006	0.00208213	yes
GRMZM2G033489	5:13809754-13811807	WT_ML	id1_ML	OK	0.283231	1.0539	1.89569	1.41977	0.0051	0.0143546	yes
GRMZM2G069596	5:135674011-135683723	WT_ML	id1_ML	OK	4.66932	6.84788	0.552443	1.40137	0.01135	0.0292176	yes
GRMZM5G861357	5:13190417-13193714	WT_ML	id1_ML	OK	16.1066	10.8562	-0.569134	-1.49261	0.0197	0.0474673	yes
-	5:128997867-128999620	WT_ML	id1_ML	OK	5.126	2.55538	-1.0043	-2.84749	0.0002	0.00076223	yes
GRMZM2G144581	5:127638854-127642404	WT_ML	id1_ML	OK	1.32761	2.30591	0.796507	1.28263	0.01715	0.0420371	yes
AC212351.4_FG001	5:124589794-124592240	WT_ML	id1_ML	OK	10.6379	7.04855	-0.593821	-1.99196	0.00315	0.0093223	yes
-	5:123792297-123797248	WT_ML	id1_ML	OK	1.23103	0.744299	-0.725914	-1.57822	0.0083	0.022136	yes
GRMZM2G306771	5:123288471-123294117	WT_ML	id1_ML	OK	0.888312	1.40666	0.663139	1.43917	0.00745	0.0200925	yes
GRMZM2G102760	5:12285655-12290564	WT_ML	id1_ML	OK	3.01655	5.53461	0.87558	2.30307	5e-05	0.000208612	yes
GRMZM2G070744	5:115425554-115427931	WT_ML	id1_ML	OK	2.92099	1.6293	-0.84221	-2.16333	0.0027	0.00811538	yes
GRMZM2G449941	5:114408209-114409765	WT_ML	id1_ML	OK	1.70417	0.783909	-1.12031	-1.86665	0.0055	0.0153479	yes
GRMZM2G011098	5:11401084-11403182	WT_ML	id1_ML	OK	13.1485	8.62052	-0.609055	-1.61157	0.00585	0.0162164	yes
GRMZM2G137046	5:112670142-112675628	WT_ML	id1_ML	OK	7.41522	3.68736	-1.0079	-1.87231	0.0006	0.00208213	yes
GRMZM2G094353	5:112033687-112034938	WT_ML	id1_ML	OK	6.80915	1.94863	-1.80501	-3.16214	5e-05	0.000208612	yes
GRMZM2G054378,GRMZM2G356260	5:10730-29894	WT_ML	id1_ML	OK	2.73768	4.46612	0.706068	1.37928	0.00515	0.0144781	yes
-	5:106030641-106093216	WT_ML	id1_ML	OK	6.57894	4.71341	-0.481085	-1.3455	0.01545	0.0383138	yes
GRMZM2G152328	5:10234131-10236831	WT_ML	id1_ML	OK	2.97272	1.71468	-0.793843	-1.6329	0.0054	0.0150977	yes
GRMZM2G079653	5:100106763-100108719	WT_ML	id1_ML	OK	1.99725	0.695167	-1.52259	-2.0026	0.0055	0.0153479	yes
GRMZM2G075140	4:9744390-9747626	WT_ML	id1_ML	OK	10.6578	6.89983	-0.627276	-2.11439	0.01055	0.0273989	yes
GRMZM2G117942	4:9703015-9703902	WT_ML	id1_ML	OK	11.5364	23.8291	1.04653	3.30946	5e-05	0.000208612	yes
GRMZM2G117971	4:9685549-9686426	WT_ML	id1_ML	OK	9.56744	28.5811	1.57886	4.83339	5e-05	0.000208612	yes
GRMZM2G378949	4:96452067-96456185	WT_ML	id1_ML	OK	0	1.9017	inf	#NAME?	5e-05	0.000208612	yes
GRMZM2G039983	4:9594060-9597440	WT_ML	id1_ML	OK	4.46125	6.72104	0.591236	1.49721	0.00785	0.0210545	yes
-	4:95331765-95333798	WT_ML	id1_ML	OK	1.33443	0.714211	-0.901804	-1.53596	0.0206	0.0493748	yes
GRMZM2G419836	4:9355158-9358375	WT_ML	id1_ML	OK	2.06442	3.82502	0.889733	1.93564	0.0184	0.0447342	yes
GRMZM2G068239	4:92085373-92086981	WT_ML	id1_ML	OK	5.24748	2.29962	-1.19023	-3.05583	0.00085	0.00286384	yes
GRMZM2G123328	4:84452642-84454029	WT_ML	id1_ML	OK	1.49271	0.725911	-1.04007	-1.65786	0.0197	0.0474673	yes
GRMZM2G073779	4:836060-838338	WT_ML	id1_ML	OK	1.31412	0.661792	-0.989645	-1.75198	0.0062	0.0170854	yes
GRMZM2G117786	4:82035093-82039089	WT_ML	id1_ML	OK	5.52594	7.82129	0.501186	1.54955	0.0166	0.0408415	yes
GRMZM2G172834	4:79784327-79785919	WT_ML	id1_ML	OK	6.45763	4.20017	-0.620559	-1.91885	0.01105	0.0285423	yes
GRMZM2G114988	4:78570476-78572699	WT_ML	id1_ML	OK	14.3828	7.62674	-0.91521	-3.45065	5e-05	0.000208612	yes
GRMZM2G118104	4:74621050-74623345	WT_ML	id1_ML	OK	8.57871	4.8372	-0.82659	-2.42235	0.00055	0.00192435	yes
GRMZM2G117755	4:74478987-74488082	WT_ML	id1_ML	OK	52.2305	38.5932	-0.436546	-1.32428	0.01055	0.0273989	yes
GRMZM2G073079	4:70091435-70093852	WT_ML	id1_ML	OK	1.11698	2.46008	1.1391	1.53414	0.00485	0.0137191	yes
-	4:69184319-69185163	WT_ML	id1_ML	OK	111.583	20.3322	-2.45628	-8.16276	5e-05	0.000208612	yes
GRMZM5G874178	4:68913931-68921867	WT_ML	id1_ML	OK	1.68415	1.04662	-0.686285	-1.78173	0.0022	0.00675886	yes
-	4:68902738-68904672	WT_ML	id1_ML	OK	0.998397	0.269219	-1.89083	-2.30106	0.0036	0.0105143	yes
GRMZM2G133675	4:6601555-6606664	WT_ML	id1_ML	OK	5.45364	3.37548	-0.692127	-1.3459	0.01575	0.0389676	yes
GRMZM2G076345	4:62888699-62889422	WT_ML	id1_ML	OK	1.33677	3.74682	1.48692	2.5987	0.00485	0.0137191	yes
GRMZM2G044818	4:61811744-61814563	WT_ML	id1_ML	OK	1.77575	0.941903	-0.914777	-1.68787	0.0062	0.0170854	yes
GRMZM2G157722	4:57698246-57703688	WT_ML	id1_ML	OK	0.722498	1.29277	0.839403	1.2379	0.02005	0.0482243	yes
-	4:56518467-56519399	WT_ML	id1_ML	OK	1.94004	0.831004	-1.22316	-1.80766	0.0189	0.045815	yes
GRMZM2G568636	4:56335734-56340792	WT_ML	id1_ML	OK	23.3771	12.691	-0.881291	-3.39194	5e-05	0.000208612	yes
-	4:55690524-55692731	WT_ML	id1_ML	OK	1.12976	2.62448	1.21602	1.92598	0.01315	0.0332577	yes
-	4:547371-549677	WT_ML	id1_ML	OK	1.4209	0.674962	-1.07393	-1.84996	0.00535	0.0149778	yes
GRMZM2G154523	4:5460336-5462342	WT_ML	id1_ML	OK	0.844022	1.72002	1.02707	1.67563	0.00585	0.0162164	yes
GRMZM2G570968	4:53313095-53320504	WT_ML	id1_ML	OK	4.72331	2.58446	-0.869935	-1.38893	0.02045	0.0490659	yes
-	4:52156635-52161794	WT_ML	id1_ML	OK	2.9261	5.21679	0.834182	2.06918	0.00075	0.0025549	yes
GRMZM2G165461	4:4865880-4866960	WT_ML	id1_ML	OK	14.6501	21.3686	0.544576	1.79066	0.0065	0.0178091	yes
GRMZM5G857848	4:47481496-47482865	WT_ML	id1_ML	OK	5.62071	3.25897	-0.786337	-1.8129	0.00285	0.00851938	yes
-	4:43510491-43514363	WT_ML	id1_ML	OK	2.94878	1.7096	-0.786458	-2.18562	0.0011	0.00361937	yes
-	4:43503167-43509970	WT_ML	id1_ML	OK	2.42835	1.42266	-0.771387	-2.21814	0.00025	0.000936653	yes
GRMZM2G075496	4:42128753-42132190	WT_ML	id1_ML	OK	2.76834	1.59441	-0.796001	-1.64449	0.0138	0.0347052	yes
GRMZM2G398057	4:4172107-4182321	WT_ML	id1_ML	OK	14.8044	10.6737	-0.471969	-1.20159	0.02055	0.0492739	yes
GRMZM2G138060	4:41396389-41405179	WT_ML	id1_ML	OK	1.31496	2.47736	0.913787	1.95946	0.0004	0.00144053	yes
GRMZM2G059325	4:40421076-40423907	WT_ML	id1_ML	OK	4.84664	7.51336	0.632474	1.44461	0.01355	0.0341422	yes
GRMZM2G135568	4:39632911-39637441	WT_ML	id1_ML	OK	0.787011	1.43406	0.865651	1.19694	0.01665	0.0409572	yes
GRMZM2G006480	4:3893114-3896141	WT_ML	id1_ML	OK	10.8732	6.27341	-0.793449	-2.26026	0.0004	0.00144053	yes
GRMZM2G069102	4:38054120-38060274	WT_ML	id1_ML	OK	3.58095	2.20829	-0.697411	-1.5937	0.00685	0.0186507	yes
-	4:37996745-37997404	WT_ML	id1_ML	OK	0	2.9436	inf	#NAME?	5e-05	0.000208612	yes
-	4:37991672-37992781	WT_ML	id1_ML	OK	0	3.77819	inf	#NAME?	5e-05	0.000208612	yes
GRMZM2G049185	4:36941398-36944291	WT_ML	id1_ML	OK	7.03794	3.7639	-0.902924	-2.56692	5e-05	0.000208612	yes
GRMZM2G089106	4:36350125-36351360	WT_ML	id1_ML	OK	3.96523	1.69166	-1.22897	-1.669	0.0065	0.0178091	yes
GRMZM5G860607	4:3482020-3482359	WT_ML	id1_ML	OK	9.46271	0.824359	-3.52091	-4.76853	0.01595	0.0394049	yes
GRMZM2G371063	4:3478454-3478977	WT_ML	id1_ML	OK	10.4754	3.88355	-1.43155	-3.75239	0.0008	0.00271009	yes
-	4:33912306-33916465	WT_ML	id1_ML	OK	2.63149	1.39254	-0.918156	-1.80369	0.00055	0.00192435	yes
GRMZM2G152573	4:32845872-32848668	WT_ML	id1_ML	OK	19.7853	27.8219	0.491794	1.37341	0.0094	0.0247482	yes
BX1	4:3260761-3263006	WT_ML	id1_ML	OK	3.84471	8.19404	1.0917	2.72911	5e-05	0.000208612	yes
GRMZM5G814904	4:32278570-32280767	WT_ML	id1_ML	OK	16.9167	28.8048	0.767863	1.77304	0.01375	0.0345959	yes
AC196475.3_FG004	4:32278570-32280767	WT_ML	id1_ML	OK	50.6471	83.8663	0.727611	2.20608	0.00035	0.00127438	yes
CYP71C3	4:3112924-3115501	WT_ML	id1_ML	OK	30.04	44.0658	0.552772	2.05823	0.0011	0.00361937	yes
CYP71C2	4:3003161-3005932	WT_ML	id1_ML	OK	21.7704	32.8047	0.591532	1.76853	0.00195	0.00606126	yes
GRMZM2G093076	4:28666782-28668051	WT_ML	id1_ML	OK	0.385147	1.57066	2.02789	2.24487	0.00895	0.0236789	yes
GRMZM2G062129	4:2835288-2841246	WT_ML	id1_ML	OK	13.2536	9.50993	-0.478878	-1.48909	0.00985	0.0258042	yes
GRMZM2G106429	4:2685044-2688112	WT_ML	id1_ML	OK	0.407657	1.04413	1.35688	1.58084	0.00405	0.0116769	yes
GRMZM2G174449	4:25096836-25098362	WT_ML	id1_ML	OK	3.83701	5.82458	0.602172	1.70072	0.0115	0.0295522	yes
GRMZM2G131087	4:241391622-241395486	WT_ML	id1_ML	OK	106.324	74.1862	-0.519245	-1.58201	0.0051	0.0143546	yes
CAT3	4:240651913-240656142	WT_ML	id1_ML	OK	297.063	211.968	-0.486917	-1.67094	0.0045	0.0128288	yes
GRMZM2G136085	4:240442321-240444292	WT_ML	id1_ML	OK	2.61211	1.41911	-0.88023	-2.03793	0.00405	0.0116769	yes
GRMZM2G361611	4:239887666-239890292	WT_ML	id1_ML	OK	1.74454	0.75726	-1.20398	-2.39246	0.00105	0.00347084	yes
GRMZM2G154312	4:23973731-23978150	WT_ML	id1_ML	OK	34.7049	46.5743	0.424396	1.28981	0.0135	0.0340306	yes
GRMZM2G010044	4:239420849-239424948	WT_ML	id1_ML	OK	8.27261	11.7687	0.508543	1.42182	0.00845	0.022487	yes
GRMZM2G155370	4:238141111-238145215	WT_ML	id1_ML	OK	7.16928	10.2733	0.519004	1.63606	0.0074	0.0199675	yes
GRMZM2G052720	4:237684791-237686205	WT_ML	id1_ML	OK	12.6575	7.82302	-0.694195	-2.59234	0.00135	0.00435249	yes
GRMZM2G410963	4:237508857-237512478	WT_ML	id1_ML	OK	2.81461	1.47466	-0.932555	-1.9023	0.0014	0.00449931	yes
GRMZM2G111304	4:237495365-237500609	WT_ML	id1_ML	OK	4.4339	6.14472	0.470771	1.25912	0.01525	0.0378768	yes
GRMZM2G169020	4:236956521-236961354	WT_ML	id1_ML	OK	12.5328	7.06773	-0.826385	-1.96167	0.00035	0.00127438	yes
GRMZM2G471304	4:236922303-236923096	WT_ML	id1_ML	OK	0.723313	2.82727	1.96672	3.01309	0.00475	0.0134676	yes
GRMZM2G051004	4:236626966-236631977	WT_ML	id1_ML	OK	1.13173	2.00292	0.823583	1.5608	0.01255	0.0319393	yes
GRMZM2G303091	4:236232401-236233265	WT_ML	id1_ML	OK	0.682078	2.08655	1.61311	2.37544	0.0098	0.0256855	yes
GRMZM2G133653	4:235739593-235743357	WT_ML	id1_ML	OK	2.87158	1.69589	-0.759803	-1.45251	0.01205	0.0307971	yes
-	4:235658045-235659919	WT_ML	id1_ML	OK	13.0503	3.6406	-1.84183	-4.95211	5e-05	0.000208612	yes
GRMZM2G378580	4:23548741-23554591	WT_ML	id1_ML	OK	13.584	10.0848	-0.429722	-1.3357	0.01855	0.0450645	yes
GRMZM2G143457	4:235454838-235457276	WT_ML	id1_ML	OK	1.14504	1.9527	0.770073	1.8438	0.0123	0.0313659	yes
GRMZM2G104419	4:235260669-235267150	WT_ML	id1_ML	OK	5.42981	7.60858	0.486725	1.59556	0.0084	0.02237	yes
GRMZM2G304712	4:235105067-235107110	WT_ML	id1_ML	OK	41.265	21.0888	-0.968441	-4.46602	5e-05	0.000208612	yes
GRMZM2G026151	4:234531365-234533650	WT_ML	id1_ML	OK	2.34205	1.23276	-0.925874	-2.3573	0.0038	0.0110275	yes
GRMZM2G116079	4:232434817-232442130	WT_ML	id1_ML	OK	16.1606	11.015	-0.553009	-1.57941	0.0079	0.0211742	yes
GRMZM2G413069	4:230503088-230513487	WT_ML	id1_ML	OK	8.34946	6.1343	-0.444785	-1.29649	0.01615	0.0398359	yes
GRMZM2G085750	4:229708904-229712933	WT_ML	id1_ML	OK	19.8151	26.8891	0.440425	1.57458	0.01915	0.0463154	yes
GRMZM2G081666	4:227476358-227484998	WT_ML	id1_ML	OK	3.67377	5.2954	0.527477	1.24719	0.01955	0.0471523	yes
GRMZM2G038335	4:226822667-226823719	WT_ML	id1_ML	OK	3.37943	1.55872	-1.11642	-2.52725	0.00485	0.0137191	yes
GRMZM2G474119	4:225417945-225420179	WT_ML	id1_ML	OK	56.6862	35.1688	-0.688701	-2.35258	5e-05	0.000208612	yes
GRMZM2G356034	4:223586395-223592611	WT_ML	id1_ML	OK	1.61434	2.44461	0.598659	1.22746	0.017	0.0417097	yes
-	4:221376148-221376469	WT_ML	id1_ML	OK	38.838	78.2407	1.01045	9.15675	0.0059	0.0163401	yes
GRMZM2G132531	4:217952616-217956390	WT_ML	id1_ML	OK	1.23604	0.307256	-2.00821	-1.4524	0.0191	0.04621	yes
GRMZM2G091715	4:217239597-217243310	WT_ML	id1_ML	OK	5.55716	8.67293	0.642171	1.39139	0.01385	0.0348156	yes
-	4:216387784-216388763	WT_ML	id1_ML	OK	0.579792	1.43835	1.31081	1.69164	0.0207	0.0495799	yes
GRMZM2G374629	4:215038154-215040440	WT_ML	id1_ML	OK	6.06462	3.16357	-0.938866	-3.16866	0.00015	0.00058422	yes
GRMZM2G002555	4:212012577-212014687	WT_ML	id1_ML	OK	0.834079	1.62075	0.958409	1.74347	0.00585	0.0162164	yes
GRMZM2G015295	4:21158460-21161610	WT_ML	id1_ML	OK	49.158	67.0089	0.446925	1.53321	0.0069	0.0187689	yes
-	4:211258056-211263685	WT_ML	id1_ML	OK	4.38106	2.95182	-0.569677	-1.49735	0.0081	0.0216527	yes
GRMZM2G040559	4:210564129-210566275	WT_ML	id1_ML	OK	35.3931	22.0988	-0.679499	-2.93187	0.00035	0.00127438	yes
-	4:20638459-20639675	WT_ML	id1_ML	OK	2.80601	0.851128	-1.72107	-3.22937	0.00145	0.00464162	yes
GRMZM2G155253	4:204774263-204776415	WT_ML	id1_ML	OK	64.4195	88.0034	0.450063	1.56291	0.00695	0.0188873	yes
GRMZM2G027479	4:204450541-204451323	WT_ML	id1_ML	OK	413.967	315.283	-0.392868	-1.33744	0.02045	0.0490659	yes
GRMZM2G321153	4:203869036-203881349	WT_ML	id1_ML	OK	1.99642	0.933251	-1.09708	-1.8534	0.0006	0.00208213	yes
GRMZM2G076810	4:203306521-203308549	WT_ML	id1_ML	OK	10.8782	15.7278	0.531868	1.48616	0.0095	0.0249832	yes
GRMZM2G095873	4:202250463-202252939	WT_ML	id1_ML	OK	6.26617	3.68746	-0.764958	-2.25474	0.01215	0.0310243	yes
GRMZM2G079436	4:201286273-201289489	WT_ML	id1_ML	OK	1.1602	2.62508	1.17799	2.44243	0.0002	0.00076223	yes
-	4:200547397-200548099	WT_ML	id1_ML	OK	1.03976	3.34355	1.68513	2.50668	0.00995	0.0260408	yes
GRMZM2G457287	4:1996896-1999476	WT_ML	id1_ML	OK	1.44837	2.83272	0.96776	1.78815	0.0045	0.0128288	yes
-	4:199404972-199421835	WT_ML	id1_ML	OK	1.92583	3.54477	0.88021	2.10668	0.0002	0.00076223	yes
GRMZM2G048665	4:198357440-198361279	WT_ML	id1_ML	OK	1.36632	0.750856	-0.863689	-1.20358	0.01375	0.0345959	yes
GRMZM2G332522	4:198256536-198258374	WT_ML	id1_ML	OK	5.74447	9.42812	0.714795	1.83589	0.0047	0.0133404	yes
GRMZM2G050307	4:197928262-197929796	WT_ML	id1_ML	OK	21.6147	13.7526	-0.652302	-2.30304	0.00045	0.00160467	yes
GRMZM2G301908	4:197852910-197854441	WT_ML	id1_ML	OK	2.49254	5.00859	1.00679	2.66504	0.00065	0.00224012	yes
GRMZM2G440925	4:197104003-197109971	WT_ML	id1_ML	OK	20.3313	14.1502	-0.522879	-1.41802	0.01095	0.0283144	yes
-	4:196547273-196552961	WT_ML	id1_ML	OK	3.95614	2.67197	-0.566192	-1.54204	0.0092	0.0242771	yes
GRMZM2G436084	4:196094696-196096648	WT_ML	id1_ML	OK	65.0313	44.7008	-0.540834	-2.11739	0.00135	0.00435249	yes
GRMZM2G104041	4:195932306-195934184	WT_ML	id1_ML	OK	28.9961	19.4186	-0.578419	-1.72865	0.00325	0.00958743	yes
GRMZM2G173684	4:193939186-193942875	WT_ML	id1_ML	OK	1.96158	3.1791	0.696604	1.68197	0.0131	0.0331441	yes
GRMZM2G097297	4:193094388-193096319	WT_ML	id1_ML	OK	13.7388	25.2926	0.880461	2.73795	5e-05	0.000208612	yes
GRMZM2G422750	4:192758390-192761788	WT_ML	id1_ML	OK	43.8058	65.2636	0.575155	1.97698	0.00105	0.00347084	yes
GRMZM2G439311	4:188375245-188379468	WT_ML	id1_ML	OK	3.01603	1.93809	-0.638014	-1.31035	0.0184	0.0447342	yes
-	4:188019594-188020192	WT_ML	id1_ML	OK	5.60002	2.5212	-1.15132	-2.54149	0.01035	0.0269376	yes
-	4:187962884-187965367	WT_ML	id1_ML	OK	3.53915	2.2618	-0.645931	-1.83366	0.01155	0.0296651	yes
GRMZM5G896260	4:187595471-187596527	WT_ML	id1_ML	OK	3.96458	1.79895	-1.14001	-2.45375	0.00185	0.00578069	yes
GRMZM2G336448	4:186680753-186686184	WT_ML	id1_ML	OK	19.6815	12.6721	-0.635178	-1.98417	0.0006	0.00208213	yes
GRMZM2G071166	4:186039401-186041459	WT_ML	id1_ML	OK	22.6898	14.2347	-0.672637	-2.10837	0.0007	0.00239762	yes
GRMZM2G099754	4:185250048-185255064	WT_ML	id1_ML	OK	2.10546	3.75111	0.833183	1.63401	0.0029	0.00865018	yes
GRMZM2G032619	4:184329836-184335525	WT_ML	id1_ML	OK	6.38094	3.97855	-0.681526	-1.57872	0.0087	0.0230856	yes
GRMZM2G113967	4:184154909-184157690	WT_ML	id1_ML	OK	12.1459	6.20225	-0.969607	-2.56203	5e-05	0.000208612	yes
GRMZM2G090728	4:183812393-183815979	WT_ML	id1_ML	OK	1.79816	2.97613	0.726915	1.62006	0.0029	0.00865018	yes
GRMZM2G161566	4:181757979-181760735	WT_ML	id1_ML	OK	77.3281	56.3472	-0.456649	-1.5408	0.0075	0.0202162	yes
GRMZM2G134104	4:181214147-181218629	WT_ML	id1_ML	OK	8.84777	6.35505	-0.477409	-1.21998	0.01925	0.0465253	yes
GRMZM2G046353	4:180301500-180302602	WT_ML	id1_ML	OK	2.33785	0.842519	-1.4724	-1.98249	0.0047	0.0133404	yes
GRMZM2G149422	4:180266486-180268040	WT_ML	id1_ML	OK	28.0832	20.1732	-0.477264	-1.97267	0.0087	0.0230856	yes
GRMZM2G007729	4:179852642-179853912	WT_ML	id1_ML	OK	8.8993	15.2104	0.773294	2.0856	0.0003	0.00110738	yes
GRMZM2G008819	4:179823337-179824412	WT_ML	id1_ML	OK	0.259898	1.55614	2.58196	2.44576	0.0149	0.0371096	yes
GRMZM2G075074	4:179639157-179641844	WT_ML	id1_ML	OK	33.7384	47.4615	0.492364	1.60743	0.0065	0.0178091	yes
NIR	4:178613062-178616985	WT_ML	id1_ML	OK	43.7215	32.5657	-0.424989	-1.48065	0.0177	0.0432231	yes
GRMZM2G126732	4:177657801-177660210	WT_ML	id1_ML	OK	3.07772	1.52458	-1.01345	-1.71625	0.00445	0.0126989	yes
GRMZM5G843484	4:176110749-176125981	WT_ML	id1_ML	OK	2.81381	5.26986	0.90524	1.6084	0.0091	0.024034	yes
GRMZM2G032443	4:176105951-176108321	WT_ML	id1_ML	OK	1.30882	0.387499	-1.756	-1.2994	0.01645	0.0405081	yes
GRMZM2G312521	4:174991783-174996304	WT_ML	id1_ML	OK	19.143	11.1874	-0.774946	-2.77345	5e-05	0.000208612	yes
GRMZM2G010933	4:174068643-174070587	WT_ML	id1_ML	OK	4.9204	8.13847	0.725981	1.34437	0.01835	0.0446268	yes
GRMZM2G010491	4:174019149-174020537	WT_ML	id1_ML	OK	136.153	90.589	-0.587825	-1.99145	0.0005	0.00176585	yes
GRMZM2G466532	4:171938024-171939815	WT_ML	id1_ML	OK	4.69167	8.51046	0.859137	2.45567	0.005	0.0141024	yes
GRMZM2G099420	4:171813346-171815152	WT_ML	id1_ML	OK	1.71487	0.730162	-1.23181	-1.95758	0.00865	0.022968	yes
GRMZM2G079559	4:17180597-17181618	WT_ML	id1_ML	OK	5.12234	2.14937	-1.25289	-2.52449	0.00115	0.0037669	yes
GRMZM2G420571	4:171154894-171157377	WT_ML	id1_ML	OK	1.35077	2.3161	0.777921	1.35269	0.01325	0.033489	yes
GRMZM2G063276	4:167063263-167064549	WT_ML	id1_ML	OK	10.5214	6.81199	-0.627186	-1.82495	0.00815	0.0217727	yes
GRMZM2G362823	4:167009155-167009883	WT_ML	id1_ML	OK	7.25527	4.12854	-0.813399	-1.9899	0.01435	0.0359001	yes
GRMZM2G166713	4:165947299-165953456	WT_ML	id1_ML	OK	4.91784	3.32028	-0.566721	-1.22587	0.0164	0.0403944	yes
GRMZM2G169911	4:162593911-162595604	WT_ML	id1_ML	OK	1.48286	3.26214	1.13744	1.88901	0.0013	0.00420651	yes
GRMZM2G365298	4:162299119-162300478	WT_ML	id1_ML	OK	1.58522	2.78394	0.812442	1.76241	0.0171	0.0419303	yes
GRMZM2G137673	4:161530373-161531978	WT_ML	id1_ML	OK	7.72721	4.74125	-0.704681	-1.83197	0.0033	0.0097205	yes
-	4:159895331-159900347	WT_ML	id1_ML	OK	12.9534	19.9856	0.625632	1.24628	0.01915	0.0463154	yes
-	4:159755808-159759646	WT_ML	id1_ML	OK	3.75104	1.29977	-1.52904	-2.3998	0.0037	0.0107738	yes
GRMZM2G110192	4:159750699-159753347	WT_ML	id1_ML	OK	29.4099	20.015	-0.555221	-2.08323	0.0013	0.00420651	yes
-	4:158380859-158384012	WT_ML	id1_ML	OK	3.65434	1.92771	-0.922724	-2.05636	0.0005	0.00176585	yes
-	4:158376931-158378646	WT_ML	id1_ML	OK	1.07918	0.356984	-1.59601	-2.05144	0.00745	0.0200925	yes
GRMZM2G371486	4:156418467-156419660	WT_ML	id1_ML	OK	3.19384	1.70998	-0.901316	-1.37382	0.017	0.0417097	yes
GRMZM2G134023	4:156218330-156219514	WT_ML	id1_ML	OK	27.0236	17.3949	-0.635558	-2.66591	0.0037	0.0107738	yes
GRMZM2G028438	4:156049664-156051935	WT_ML	id1_ML	OK	4.27712	1.66667	-1.35967	-4.18026	5e-05	0.000208612	yes
GRMZM2G118693	4:155860242-155865096	WT_ML	id1_ML	OK	3.94238	2.6658	-0.564499	-1.27594	0.0184	0.0447342	yes
-	4:155602761-155603407	WT_ML	id1_ML	OK	0	6.57618	inf	#NAME?	5e-05	0.000208612	yes
GRMZM2G006219	4:148451287-148454914	WT_ML	id1_ML	OK	2.94874	1.4853	-0.989344	-1.88705	0.00385	0.0111571	yes
-	4:147604887-147607110	WT_ML	id1_ML	OK	1.7985	0.94661	-0.92595	-1.90408	0.00585	0.0162164	yes
GRMZM2G143669	4:147489431-147491430	WT_ML	id1_ML	OK	5.47794	2.705	-1.01801	-2.03159	0.0002	0.00076223	yes
GRMZM2G458659	4:147280515-147282914	WT_ML	id1_ML	OK	88.779	53.0034	-0.744133	-2.27784	5e-05	0.000208612	yes
PIP2-3	4:143891074-143894123	WT_ML	id1_ML	OK	2.87366	1.02495	-1.48733	-3.15629	0.0002	0.00076223	yes
GRMZM2G135132	4:143110277-143115226	WT_ML	id1_ML	OK	1.93073	3.78413	0.970814	2.05059	0.0031	0.00918801	yes
GRMZM2G159700	4:141306781-141307799	WT_ML	id1_ML	OK	18.0686	11.4912	-0.652956	-2.00419	0.00305	0.00905174	yes
-	4:13722914-13723329	WT_ML	id1_ML	OK	1.62356	6.51379	2.00434	3.2755	0.00285	0.00851938	yes
-	4:13706002-13706827	WT_ML	id1_ML	OK	93.9408	59.4969	-0.658938	-2.35133	0.00105	0.00347084	yes
GRMZM2G144742	4:135936200-135940640	WT_ML	id1_ML	OK	25.8155	18.4697	-0.483081	-1.4862	0.00605	0.01671	yes
-	4:135829775-135832295	WT_ML	id1_ML	OK	3.84396	2.29438	-0.744489	-1.71775	0.00875	0.0232026	yes
GRMZM5G872279	4:135634569-135636430	WT_ML	id1_ML	OK	2.36594	1.07748	-1.13475	-1.62247	0.00435	0.0124475	yes
GRMZM2G407044	4:135184887-135190352	WT_ML	id1_ML	OK	1.76731	2.73613	0.630586	1.25573	0.0181	0.0440845	yes
GAPC3	4:133130992-133134382	WT_ML	id1_ML	OK	13.1837	18.182	0.463754	1.33985	0.01245	0.0317095	yes
GRMZM2G025154	4:13176995-13181084	WT_ML	id1_ML	OK	3.91132	5.69263	0.541438	1.35617	0.01325	0.033489	yes
-	4:128308587-128310912	WT_ML	id1_ML	OK	1.86279	1.00851	-0.885243	-1.65452	0.0196	0.0472588	yes
GRMZM2G008748	4:128289716-128292060	WT_ML	id1_ML	OK	20.5514	29.05	0.499301	1.55008	0.0056	0.0156003	yes
GRMZM2G048136	4:1269055-1270457	WT_ML	id1_ML	OK	3.55936	7.32107	1.04044	2.03819	5e-05	0.000208612	yes
GRMZM2G312806	4:125520718-125522276	WT_ML	id1_ML	OK	0.637204	1.595	1.32373	1.51334	0.0084	0.02237	yes
GRMZM5G842556	4:125419111-125422824	WT_ML	id1_ML	OK	4.36323	2.94845	-0.565438	-1.58254	0.0065	0.0178091	yes
-	4:125319527-125320578	WT_ML	id1_ML	OK	1.29841	2.50604	0.948668	1.67882	0.01855	0.0450645	yes
BX6	4:1252637-1254044	WT_ML	id1_ML	OK	72.032	113.143	0.651438	2.67441	0.00015	0.00058422	yes
-	4:122770257-122773965	WT_ML	id1_ML	OK	2.61038	1.41412	-0.884359	-2.36965	0.0005	0.00176585	yes
GRMZM2G128219	4:122702505-122703826	WT_ML	id1_ML	OK	2.38834	1.21578	-0.974131	-2.17136	0.01585	0.0391875	yes
GRMZM5G870077	4:11719256-11721829	WT_ML	id1_ML	OK	95.8928	70.6191	-0.441365	-1.75898	0.0084	0.02237	yes
GRMZM2G085711	4:11480619-11484467	WT_ML	id1_ML	OK	3.04519	5.93567	0.96288	2.10493	0.00015	0.00058422	yes
GRMZM2G120784	4:113877294-113882154	WT_ML	id1_ML	OK	8.10132	12.6265	0.640231	1.4721	0.0076	0.0204528	yes
-	4:11137464-11139257	WT_ML	id1_ML	OK	4.33575	0.272119	-3.99397	-5.19419	5e-05	0.000208612	yes
-	4:110278092-110292654	WT_ML	id1_ML	OK	1.715	1.1341	-0.596663	-1.78923	0.00145	0.00464162	yes
-	4:108596848-108604053	WT_ML	id1_ML	OK	2.33331	1.38059	-0.757096	-2.18711	0.00025	0.000936653	yes
-	4:1078579-1080482	WT_ML	id1_ML	OK	1468.03	1066.07	-0.461575	-1.65785	0.0114	0.0293315	yes
-	4:107218830-107222735	WT_ML	id1_ML	OK	5.18395	3.36621	-0.622929	-1.93877	0.0014	0.00449931	yes
GRMZM2G098460	4:102833674-102834649	WT_ML	id1_ML	OK	24.2366	16.6213	-0.544156	-2.09223	0.00695	0.0188873	yes
GRMZM2G011896	4:10038645-10044977	WT_ML	id1_ML	OK	1.98883	1.32522	-0.585682	-1.34211	0.01905	0.0461101	yes
AC233900.1_FG002	3:99978950-99985771	WT_ML	id1_ML	OK	0	1.78088	inf	#NAME?	5e-05	0.000208612	yes
GRMZM2G363554	3:9581837-9583728	WT_ML	id1_ML	OK	55.5019	36.7842	-0.593451	-2.75165	0.0003	0.00110738	yes
-	3:94591636-94594701	WT_ML	id1_ML	OK	2.39087	1.3183	-0.858855	-2.12855	0.0017	0.00535787	yes
GRMZM2G035520	3:93429054-93435735	WT_ML	id1_ML	OK	5.06377	6.85149	0.436205	1.27083	0.019	0.0460281	yes
GRMZM2G110395	3:92994574-92996356	WT_ML	id1_ML	OK	1.9681	0.765001	-1.36327	-2.63152	0.0016	0.00507536	yes
GRMZM2G391794	3:91614916-91618846	WT_ML	id1_ML	OK	3.72905	2.50884	-0.571787	-1.64921	0.011	0.0284276	yes
GRMZM2G119523	3:90422237-90426285	WT_ML	id1_ML	OK	1.94274	0.744948	-1.38288	-2.14159	0.0006	0.00208213	yes
-	3:90170699-90177768	WT_ML	id1_ML	OK	2.35817	1.65461	-0.511173	-1.42432	0.01555	0.0385361	yes
GRMZM2G144668	3:8980484-8982638	WT_ML	id1_ML	OK	7.15141	3.29625	-1.1174	-3.24976	5e-05	0.000208612	yes
GRMZM2G456669	3:88399947-88403516	WT_ML	id1_ML	OK	1.02907	1.73409	0.752841	1.66126	0.0065	0.0178091	yes
GRMZM2G086835	3:86786437-86788300	WT_ML	id1_ML	OK	38.8261	28.5739	-0.442329	-1.49765	0.0175	0.0427926	yes
-	3:84020157-84023157	WT_ML	id1_ML	OK	4.04057	1.88592	-1.09929	-3.1087	5e-05	0.000208612	yes
-	3:83982812-83985733	WT_ML	id1_ML	OK	2.7535	1.17045	-1.2342	-2.93845	5e-05	0.000208612	yes
GRMZM2G314927	3:8308510-8329319	WT_ML	id1_ML	OK	2.11513	1.2753	-0.729904	-1.4523	0.00875	0.0232026	yes
-	3:80945535-80949913	WT_ML	id1_ML	OK	2.72039	1.78134	-0.610849	-1.71707	0.0063	0.0173352	yes
-	3:80065208-80067541	WT_ML	id1_ML	OK	5.24102	3.14994	-0.734525	-2.23175	0.00145	0.00464162	yes
GRMZM2G355572	3:7938774-7940982	WT_ML	id1_ML	OK	14.9093	4.81669	-1.6301	-5.55087	5e-05	0.000208612	yes
-	3:72095436-72096823	WT_ML	id1_ML	OK	1.89015	0.91531	-1.04617	-1.80225	0.00965	0.025334	yes
GRMZM2G587231	3:71647012-71651094	WT_ML	id1_ML	OK	58.2447	42.8442	-0.443028	-1.55761	0.00885	0.0234365	yes
GRMZM2G328005	3:71565814-71570793	WT_ML	id1_ML	OK	4.37051	2.85503	-0.614297	-1.55554	0.00935	0.0246322	yes
GRMZM2G328005	3:71565814-71570793	WT_ML	id1_ML	OK	4.26142	2.22846	-0.935291	-1.31998	0.01545	0.0383138	yes
GRMZM2G104176	3:7118666-7121305	WT_ML	id1_ML	OK	3.28093	5.18634	0.660611	1.95586	0.0054	0.0150977	yes
GRMZM2G052796	3:69207653-69208356	WT_ML	id1_ML	OK	54.3833	31.6673	-0.780167	-3.33453	5e-05	0.000208612	yes
GRMZM2G110286	3:68754990-68755502	WT_ML	id1_ML	OK	24.1744	7.33523	-1.72057	-5.35768	5e-05	0.000208612	yes
GRMZM2G383699	3:65739866-65740452	WT_ML	id1_ML	OK	11.8176	7.00599	-0.754281	-2.10821	0.0093	0.0245141	yes
GRMZM2G014797	3:65662113-65662673	WT_ML	id1_ML	OK	1.60744	5.05109	1.65183	2.89588	0.00195	0.00606126	yes
GRMZM2G331811	3:57209539-57231705	WT_ML	id1_ML	OK	2.3756	1.36584	-0.798505	-1.11396	0.01915	0.0463154	yes
GRMZM2G099003	3:56900209-56902028	WT_ML	id1_ML	OK	2.7664	1.51977	-0.864161	-1.87679	0.00555	0.0154754	yes
GRMZM2G341366	3:50808980-50826499	WT_ML	id1_ML	OK	13.7902	9.33072	-0.563582	-1.41671	0.0047	0.0133404	yes
GRMZM2G170120	3:50606696-50611749	WT_ML	id1_ML	OK	92.8781	59.5017	-0.642408	-2.01825	5e-05	0.000208612	yes
-	3:49723360-49725870	WT_ML	id1_ML	OK	4.47027	1.71974	-1.37817	-2.52317	5e-05	0.000208612	yes
GRMZM2G471089	3:4861406-4871398	WT_ML	id1_ML	OK	3.59591	5.60708	0.640891	1.3247	0.0121	0.0309116	yes
GRMZM2G130348	3:46176615-46180369	WT_ML	id1_ML	OK	8.23017	5.57271	-0.562543	-1.4028	0.01575	0.0389676	yes
GRMZM2G161310	3:45563076-45577326	WT_ML	id1_ML	OK	6.15737	10.6205	0.786465	1.96159	0.0002	0.00076223	yes
GRMZM2G035256	3:4546940-4548651	WT_ML	id1_ML	OK	7.40841	5.11603	-0.534138	-1.79791	0.01815	0.0441945	yes
GRMZM2G378442	3:45047680-45048782	WT_ML	id1_ML	OK	2.46637	0.971967	-1.34341	-2.78001	0.01305	0.0330383	yes
GRMZM2G005788	3:4062859-4065184	WT_ML	id1_ML	OK	4.23851	6.34603	0.582297	1.57345	0.0174	0.0425746	yes
AC233853.1_FG003	3:3830101-3832889	WT_ML	id1_ML	OK	1.99632	0.888689	-1.16759	-2.56048	0.0014	0.00449931	yes
GRMZM2G402977	3:35965643-35966737	WT_ML	id1_ML	OK	0.775505	1.93663	1.32034	1.92701	0.01275	0.0323882	yes
GRMZM5G835235	3:34948700-34953175	WT_ML	id1_ML	OK	12.6982	8.598	-0.562551	-1.46816	0.0046	0.0130894	yes
GRMZM2G099960	3:32534480-32535195	WT_ML	id1_ML	OK	18.595	34.3429	0.885098	3.58768	5e-05	0.000208612	yes
-	3:32484272-32484503	WT_ML	id1_ML	OK	29.4669	50.3152	0.771896	4.79392	0.0175	0.0427926	yes
GRMZM2G083176	3:32124815-32128214	WT_ML	id1_ML	OK	4.90087	3.37004	-0.540271	-1.61514	0.014	0.0351354	yes
GRMZM2G103748	3:27956862-27957863	WT_ML	id1_ML	OK	59.2229	42.1964	-0.489035	-1.36786	0.0185	0.0449534	yes
GRMZM2G011523	3:23906022-24097603	WT_ML	id1_ML	OK	58.5791	81.3222	0.473265	1.67442	0.0154	0.0382085	yes
GRMZM2G175076	3:231978324-231979884	WT_ML	id1_ML	OK	4.42728	7.1658	0.694707	1.99754	0.0055	0.0153479	yes
GRMZM2G136069,GRMZM2G435761	3:231743425-231749407	WT_ML	id1_ML	OK	3.7726	1.72155	-1.13185	-1.57862	0.01255	0.0319393	yes
GRMZM2G003033	3:229329223-229335445	WT_ML	id1_ML	OK	6.39873	4.40277	-0.539375	-1.60413	0.00525	0.0147272	yes
GRMZM2G001415	3:229171728-229177514	WT_ML	id1_ML	OK	2.43429	1.2494	-0.962261	-1.26962	0.01995	0.0480216	yes
AC185276.2_FG004	3:228670389-228673914	WT_ML	id1_ML	OK	2.69316	4.2186	0.647463	1.36617	0.01565	0.0387489	yes
GRMZM2G113365,GRMZM2G498613	3:228153385-228287233	WT_ML	id1_ML	OK	150.295	8.47022	-4.14926	-9.8728	5e-05	0.000208612	yes
GRMZM2G011592	3:227277687-227282452	WT_ML	id1_ML	OK	116.062	69.6019	-0.7377	-2.84524	5e-05	0.000208612	yes
GRMZM2G070797	3:227063183-227064829	WT_ML	id1_ML	OK	41.0446	27.3751	-0.584328	-2.27764	0.00095	0.00316885	yes
-	3:226967427-226975086	WT_ML	id1_ML	OK	4.50089	3.1427	-0.518204	-1.71795	0.00335	0.00985445	yes
GRMZM5G832362	3:226961579-226964697	WT_ML	id1_ML	OK	2.82822	1.83298	-0.625708	-1.46056	0.0115	0.0295522	yes
GRMZM2G394876	3:224391217-224393953	WT_ML	id1_ML	OK	1.55106	0.685918	-1.17715	-1.19617	0.01965	0.0473635	yes
GRMZM2G480607	3:223645943-223656016	WT_ML	id1_ML	OK	10.0199	7.2069	-0.475412	-1.33788	0.0106	0.0275147	yes
GRMZM2G066428	3:223036123-223037874	WT_ML	id1_ML	OK	13.1178	6.72784	-0.963311	-3.13801	5e-05	0.000208612	yes
GRMZM2G059392	3:221622807-221626947	WT_ML	id1_ML	OK	152.74	106.496	-0.520282	-1.88233	0.00205	0.00633991	yes
AC217499.3_FG002	3:221242865-221244002	WT_ML	id1_ML	OK	0.71767	2.68109	1.90143	1.72138	0.0021	0.00647965	yes
GRMZM2G037015	3:220851574-220853637	WT_ML	id1_ML	OK	20.4696	10.5436	-0.957116	-3.8845	5e-05	0.000208612	yes
GRMZM2G371606	3:220761679-220767180	WT_ML	id1_ML	OK	6.53893	4.15662	-0.653642	-2.11869	0.00185	0.00578069	yes
GRMZM2G095534	3:220213732-220218654	WT_ML	id1_ML	OK	4.74015	7.94675	0.745433	1.81568	0.0009	0.00301578	yes
GRMZM2G177693	3:219659069-219663682	WT_ML	id1_ML	OK	1.90269	0.999536	-0.928713	-1.62088	0.00425	0.0121936	yes
GRMZM2G061723	3:219482090-219485065	WT_ML	id1_ML	OK	12.0056	5.46707	-1.13486	-3.18891	5e-05	0.000208612	yes
THI1-2	3:218917242-218918947	WT_ML	id1_ML	OK	309.809	438.836	0.502303	2.01723	0.004	0.0115483	yes
GRMZM2G114315	3:218621154-218631182	WT_ML	id1_ML	OK	1.34501	2.2148	0.719565	1.4531	0.00475	0.0134676	yes
GRMZM2G129860	3:217217937-217221692	WT_ML	id1_ML	OK	92.0608	61.1647	-0.589888	-1.86212	0.00065	0.00224012	yes
GRMZM2G364528	3:216875652-216884244	WT_ML	id1_ML	OK	5.54754	8.90069	0.68207	1.50741	0.0091	0.024034	yes
GRMZM2G105604	3:216674297-216678588	WT_ML	id1_ML	OK	14.1932	8.67232	-0.710708	-2.14054	0.0002	0.00076223	yes
GRMZM2G429899	3:216495940-216505345	WT_ML	id1_ML	OK	0.434937	0.876593	1.0111	1.23628	0.00995	0.0260408	yes
GRMZM2G150260	3:216312170-216314107	WT_ML	id1_ML	OK	4.43154	11.0448	1.31749	3.37508	5e-05	0.000208612	yes
GRMZM2G122028	3:215559622-215561400	WT_ML	id1_ML	OK	2.32555	1.09996	-1.08011	-2.32327	0.0032	0.00945416	yes
GRMZM2G348512	3:215506033-215518935	WT_ML	id1_ML	OK	275.676	362.278	0.394119	1.3476	0.0173	0.0423549	yes
GRMZM2G150952	3:213086586-213098617	WT_ML	id1_ML	OK	30.6598	58.9246	0.942521	2.78303	5e-05	0.000208612	yes
GRMZM2G003526	3:212347718-212350128	WT_ML	id1_ML	OK	5.10834	2.1876	-1.2235	-3.0629	0.00045	0.00160467	yes
GRMZM2G031400	3:211311670-211315424	WT_ML	id1_ML	OK	0.906963	1.54413	0.767675	1.45038	0.017	0.0417097	yes
AC230013.2_FG007	3:210795642-210797026	WT_ML	id1_ML	OK	42.8544	57.2879	0.418786	1.78391	0.02035	0.0488525	yes
GRMZM2G023436	3:210617225-210619029	WT_ML	id1_ML	OK	13.59	7.69458	-0.82063	-2.41563	0.00015	0.00058422	yes
GRMZM2G023237	3:210603532-210605561	WT_ML	id1_ML	OK	24.9012	14.0518	-0.825464	-2.91343	5e-05	0.000208612	yes
GRMZM2G022931	3:210588268-210590012	WT_ML	id1_ML	OK	16.5583	11.8081	-0.487781	-1.85689	0.01055	0.0273989	yes
GRMZM2G059799	3:210146052-210148967	WT_ML	id1_ML	OK	26.0928	13.1412	-0.989552	-2.48647	5e-05	0.000208612	yes
GRMZM2G069018	3:210131503-210135228	WT_ML	id1_ML	OK	28.2237	20.3252	-0.473637	-1.43716	0.0109	0.0281984	yes
GRMZM2G062121	3:209737060-209737905	WT_ML	id1_ML	OK	26.3295	16.0895	-0.71056	-2.44183	0.00125	0.0040586	yes
GRMZM2G037368	3:209176236-209179599	WT_ML	id1_ML	OK	7.27952	4.96429	-0.552257	-1.66779	0.0136	0.0342562	yes
GRMZM2G085078	3:208411763-208423753	WT_ML	id1_ML	OK	16.2535	21.4408	0.399606	1.24777	0.01925	0.0465253	yes
GRMZM2G054663	3:208134373-208137678	WT_ML	id1_ML	OK	1.43616	3.32909	1.21292	1.87397	0.0006	0.00208213	yes
-	3:20711843-20712821	WT_ML	id1_ML	OK	29.9081	12.517	-1.25665	-4.62769	5e-05	0.000208612	yes
GRMZM2G169654	3:206678254-206680041	WT_ML	id1_ML	OK	15.802	11.5978	-0.446256	-1.79309	0.02005	0.0482243	yes
AC233882.1_FG003	3:205916339-205926533	WT_ML	id1_ML	OK	1.7625	3.25583	0.885397	2.19287	5e-05	0.000208612	yes
GRMZM2G165099	3:205449652-205451359	WT_ML	id1_ML	OK	1.61034	0.637361	-1.33719	-2.47939	0.00735	0.0198497	yes
GRMZM2G091540	3:204651105-204656000	WT_ML	id1_ML	OK	13.3117	8.29494	-0.682386	-2.15533	0.0008	0.00271009	yes
GRMZM2G437100	3:20433459-20434421	WT_ML	id1_ML	OK	5.28981	8.35543	0.659498	1.79186	0.01255	0.0319393	yes
GRMZM2G181135	3:202838552-202840720	WT_ML	id1_ML	OK	4.58596	1.91339	-1.26109	-2.92016	5e-05	0.000208612	yes
GRMZM2G054221	3:202782831-202787886	WT_ML	id1_ML	OK	9.72351	5.3332	-0.866475	-1.80318	0.0008	0.00271009	yes
GRMZM2G015908	3:202254408-202255643	WT_ML	id1_ML	OK	3.06789	1.72672	-0.829214	-1.86043	0.01725	0.0422505	yes
GRMZM2G468111	3:201981098-201981984	WT_ML	id1_ML	OK	4.92547	17.2851	1.8112	5.18908	5e-05	0.000208612	yes
GRMZM2G059753	3:201136449-201141927	WT_ML	id1_ML	OK	99.9866	68.2591	-0.550714	-1.88956	0.0009	0.00301578	yes
GRMZM2G051151	3:199722329-199732519	WT_ML	id1_ML	OK	103.032	67.2858	-0.614718	-1.96414	0.00425	0.0121936	yes
GRMZM2G039246	3:199176384-199178480	WT_ML	id1_ML	OK	62.0828	19.7797	-1.65017	-4.91232	5e-05	0.000208612	yes
GRMZM2G323622	3:199091358-199098676	WT_ML	id1_ML	OK	0.865383	1.5529	0.843551	1.57034	0.00655	0.0179321	yes
GRMZM2G358830	3:198462618-198467206	WT_ML	id1_ML	OK	1.68249	1.0251	-0.714829	-1.5828	0.0148	0.0368934	yes
GRMZM2G123277	3:198017195-198022787	WT_ML	id1_ML	OK	23.9917	17.7707	-0.43304	-1.33848	0.0129	0.0327165	yes
GRMZM2G021704	3:197390611-197395439	WT_ML	id1_ML	OK	4.92758	7.23382	0.553878	1.36745	0.0124	0.0315945	yes
GRMZM2G069694	3:197351585-197353580	WT_ML	id1_ML	OK	32.2601	15.6737	-1.0414	-3.09169	5e-05	0.000208612	yes
-	3:196372912-196376349	WT_ML	id1_ML	OK	3.30094	2.13664	-0.627531	-1.83373	0.0072	0.0194991	yes
GRMZM2G028234	3:196270339-196271399	WT_ML	id1_ML	OK	3.68342	1.89806	-0.956522	-2.24606	0.0106	0.0275147	yes
-	3:19565867-19566448	WT_ML	id1_ML	OK	4.90746	11.2356	1.19503	3.14084	0.0007	0.00239762	yes
-	3:194554619-194556359	WT_ML	id1_ML	OK	0.681426	1.49951	1.13786	1.2158	0.01725	0.0422505	yes
GRMZM2G156877	3:194233181-194235220	WT_ML	id1_ML	OK	46.7219	26.6153	-0.811844	-2.65926	0.0001	0.00040078	yes
GRMZM2G152451	3:194111404-194112251	WT_ML	id1_ML	OK	8.26954	4.07664	-1.02043	-3.52064	0.00395	0.0114162	yes
AC204381.3_FG001	3:192472924-192479556	WT_ML	id1_ML	OK	1.38485	0.753496	-0.878056	-1.64622	0.00805	0.0215337	yes
GRMZM2G047262	3:192083346-192085893	WT_ML	id1_ML	OK	1.98488	0.905814	-1.13176	-2.03359	0.00255	0.00771678	yes
GRMZM2G093101	3:191821977-191826354	WT_ML	id1_ML	OK	3.13923	1.6831	-0.89929	-1.8701	0.0009	0.00301578	yes
AC194425.3_FG005	3:191337215-191338021	WT_ML	id1_ML	OK	0.562998	1.95145	1.79335	2.20759	0.0159	0.0392941	yes
GRMZM2G135027	3:190984355-190988701	WT_ML	id1_ML	OK	22.4228	15.3512	-0.546617	-1.53812	0.0035	0.0102502	yes
GRMZM2G116670	3:189994701-189997505	WT_ML	id1_ML	OK	9.98635	14.4441	0.532454	1.78779	0.00515	0.0144781	yes
AC233851.1_FG010	3:189522077-189522467	WT_ML	id1_ML	OK	12.8764	4.28653	-1.58685	-3.63643	0.00045	0.00160467	yes
GRMZM2G002165	3:188589431-188595258	WT_ML	id1_ML	OK	81.3442	106.474	0.388397	1.30378	0.01765	0.0431171	yes
-	3:18752494-18764246	WT_ML	id1_ML	OK	2.45555	1.62463	-0.595935	-1.39925	0.01005	0.0262755	yes
-	3:18749968-18751759	WT_ML	id1_ML	OK	2.51579	1.41764	-0.827521	-1.78539	0.007	0.0190044	yes
TUBB6	3:187499361-187503653	WT_ML	id1_ML	OK	13.0393	18.3869	0.495807	1.45092	0.00715	0.019376	yes
GRMZM2G024806	3:186886604-186888845	WT_ML	id1_ML	OK	19.9856	13.8733	-0.526654	-1.86334	0.00275	0.0082503	yes
GRMZM2G133189	3:186287289-186289439	WT_ML	id1_ML	OK	5.55481	2.87174	-0.95181	-2.50357	0.0006	0.00208213	yes
GRMZM2G009849	3:186230719-186250485	WT_ML	id1_ML	OK	1.41058	2.03122	0.526054	1.30062	0.0146	0.0364571	yes
GRMZM5G891187	3:185606578-185608592	WT_ML	id1_ML	OK	0.774577	2.01918	1.38229	2.20465	0.00365	0.0106429	yes
GRMZM2G158328	3:184905731-184908623	WT_ML	id1_ML	OK	7.04085	3.90786	-0.849372	-2.22091	0.0009	0.00301578	yes
GRMZM2G027375	3:184324542-184326998	WT_ML	id1_ML	OK	8.92883	3.8606	-1.20965	-4.47372	5e-05	0.000208612	yes
GRMZM2G148087	3:183944438-183947443	WT_ML	id1_ML	OK	2.05505	0.860295	-1.25627	-2.53092	0.0003	0.00110738	yes
GRMZM2G006229	3:183439100-183444846	WT_ML	id1_ML	OK	12.0398	17.1723	0.512268	1.48803	0.0077	0.0206915	yes
GRMZM2G456473	3:182649757-182717315	WT_ML	id1_ML	OK	2.91777	4.38184	0.586673	1.31624	0.0153	0.0379872	yes
GRMZM2G326933	3:182181542-182182149	WT_ML	id1_ML	OK	9.79983	5.1912	-0.916689	-2.32228	0.0036	0.0105143	yes
-	3:181418595-181420204	WT_ML	id1_ML	OK	9.5094	6.18207	-0.621263	-2.21211	0.00505	0.0142296	yes
AC209784.3_FG007	3:181162936-181166123	WT_ML	id1_ML	OK	0.996397	1.77447	0.832598	1.47117	0.0129	0.0327165	yes
GRMZM2G072808	3:180720547-180723394	WT_ML	id1_ML	OK	0.728235	1.39065	0.933282	1.57131	0.01165	0.029899	yes
GRMZM2G054807	3:180252598-180254787	WT_ML	id1_ML	OK	2.37836	1.09076	-1.12464	-2.19578	0.0013	0.00420651	yes
GRMZM2G065557	3:179467489-179472151	WT_ML	id1_ML	OK	14.4152	6.24399	-1.20705	-2.12789	0.00025	0.000936653	yes
GRMZM2G085577	3:179031417-179040320	WT_ML	id1_ML	OK	62.0258	86.8877	0.486282	1.71222	0.0028	0.00838435	yes
GRMZM2G083195	3:178232719-178236298	WT_ML	id1_ML	OK	6.78479	4.01503	-0.756894	-2.2044	0.00015	0.00058422	yes
GRMZM2G003682	3:178149613-178151478	WT_ML	id1_ML	OK	17.4055	8.26103	-1.07515	-3.9731	5e-05	0.000208612	yes
GRMZM2G128923	3:178022362-178024064	WT_ML	id1_ML	OK	2.6511	1.13297	-1.22648	-1.79489	0.00855	0.0227245	yes
GRMZM2G154958	3:177542992-177548349	WT_ML	id1_ML	OK	2.94549	1.51651	-0.957756	-2.05712	0.00135	0.00435249	yes
AC199067.2_FG004	3:176496309-176498217	WT_ML	id1_ML	OK	1.99243	0.959606	-1.05401	-1.49467	0.0153	0.0379872	yes
GRMZM2G133311	3:176399486-176401158	WT_ML	id1_ML	OK	0.383044	1.53421	2.00192	2.65956	0.0016	0.00507536	yes
GRMZM2G002626	3:174731416-174737508	WT_ML	id1_ML	OK	2.19661	1.00537	-1.12755	-1.65166	0.0019	0.00592181	yes
GRMZM2G339699	3:173844518-173847385	WT_ML	id1_ML	OK	23.2635	16.0488	-0.535598	-1.99166	0.00265	0.00797873	yes
GRMZM2G078667	3:172375175-172375884	WT_ML	id1_ML	OK	0.879327	3.60237	2.03448	3.07703	0.00175	0.00549891	yes
GRMZM2G162527	3:17191198-17194774	WT_ML	id1_ML	OK	8.96442	12.5996	0.491092	1.28348	0.012	0.0306819	yes
GRMZM2G368411	3:170942900-170945698	WT_ML	id1_ML	OK	0.620305	1.53842	1.31041	2.24156	0.008	0.0214154	yes
GRMZM5G856881	3:170158856-170162163	WT_ML	id1_ML	OK	8.62848	12.4771	0.532102	1.41567	0.01025	0.0267083	yes
GRMZM2G329069	3:169766113-169766751	WT_ML	id1_ML	OK	59.3941	20.6088	-1.52706	-6.84451	5e-05	0.000208612	yes
GRMZM2G156861	3:168738872-168882335	WT_ML	id1_ML	OK	13.1507	18.5835	0.49888	1.69356	0.0063	0.0173352	yes
-	3:167975746-167979070	WT_ML	id1_ML	OK	2.61996	1.65346	-0.664061	-1.74176	0.00635	0.0174605	yes
GRMZM2G045433	3:166286488-166289296	WT_ML	id1_ML	OK	1.50423	0.642412	-1.22745	-1.8916	0.00405	0.0116769	yes
GRMZM2G419328	3:166242278-166245490	WT_ML	id1_ML	OK	34.3851	25.0584	-0.456493	-1.77711	0.00745	0.0200925	yes
AC190933.3_FG004	3:16622199-16624527	WT_ML	id1_ML	OK	4.19935	6.91807	0.720204	1.63111	0.00775	0.020814	yes
GRMZM2G177227	3:165900406-165902629	WT_ML	id1_ML	OK	7.09945	3.98316	-0.833795	-2.43418	0.0005	0.00176585	yes
GRMZM2G004161	3:165009762-165021304	WT_ML	id1_ML	OK	36.4613	25.2787	-0.528444	-1.67268	0.01225	0.0312541	yes
GRMZM2G077809	3:164623340-164628257	WT_ML	id1_ML	OK	28.7854	19.7052	-0.546763	-1.62057	0.0033	0.0097205	yes
AC214534.3_FG010,GRMZM5G846152	3:162641816-162647867	WT_ML	id1_ML	OK	6.49042	3.40939	-0.928798	-2.53381	0.00245	0.00744537	yes
GRMZM2G166548	3:162138014-162139431	WT_ML	id1_ML	OK	19.756	12.2783	-0.686174	-3.06505	0.0009	0.00301578	yes
GRMZM2G082608	3:159212535-159213062	WT_ML	id1_ML	OK	64.7881	19.2332	-1.75213	-7.13233	5e-05	0.000208612	yes
GRMZM2G081102	3:158562947-158568434	WT_ML	id1_ML	OK	38.2479	51.5644	0.430995	1.38118	0.0113	0.029102	yes
GRMZM5G898668	3:157059865-157062287	WT_ML	id1_ML	OK	1.79045	3.51318	0.97246	2.09335	0.00095	0.00316885	yes
GRMZM2G084779	3:155829889-155835177	WT_ML	id1_ML	OK	0.472293	3.39481	2.84558	4.1602	5e-05	0.000208612	yes
GRMZM2G019686	3:155132783-155133636	WT_ML	id1_ML	OK	0.825225	2.64592	1.68091	1.67267	0.0154	0.0382085	yes
GRMZM2G425004	3:154780581-154782807	WT_ML	id1_ML	OK	13.2205	5.50248	-1.26463	-3.42232	5e-05	0.000208612	yes
GRMZM2G126386	3:154698328-154701733	WT_ML	id1_ML	OK	14.2756	9.23402	-0.628521	-1.71863	0.00505	0.0142296	yes
GRMZM2G035625	3:154632778-154636610	WT_ML	id1_ML	OK	2.02849	3.14555	0.632902	1.67282	0.0079	0.0211742	yes
GRMZM6G188781	3:154162733-154165422	WT_ML	id1_ML	OK	2.1945	3.67334	0.743199	1.33933	0.01515	0.0376591	yes
-	3:151292183-151296108	WT_ML	id1_ML	OK	2.40065	1.48762	-0.690425	-1.81668	0.00465	0.0132152	yes
-	3:151281318-151284551	WT_ML	id1_ML	OK	1.95876	1.20043	-0.706397	-1.66884	0.00885	0.0234365	yes
GRMZM2G177242	3:15069943-15071380	WT_ML	id1_ML	OK	5.93357	12.4244	1.06621	3.56285	5e-05	0.000208612	yes
GRMZM2G165044	3:15061544-15066771	WT_ML	id1_ML	OK	18.2508	12.5925	-0.535389	-1.37661	0.00825	0.0220125	yes
-	3:150432388-150653797	WT_ML	id1_ML	OK	5.96141	9.61794	0.690074	1.97782	0.00225	0.00689764	yes
GRMZM2G037422,GRMZM2G037452	3:150207834-150212426	WT_ML	id1_ML	OK	162.491	119.429	-0.444204	-1.71667	0.0128	0.0324947	yes
GRMZM2G106945	3:149591715-149594172	WT_ML	id1_ML	OK	6.54263	2.71242	-1.27029	-2.7174	0.0003	0.00110738	yes
GRMZM2G028556	3:149477874-149478958	WT_ML	id1_ML	OK	123.337	77.2119	-0.675712	-2.41608	5e-05	0.000208612	yes
GRMZM2G146475	3:149448033-149449090	WT_ML	id1_ML	OK	12.321	7.8058	-0.658495	-2.17192	0.0041	0.0118062	yes
GRMZM2G052571	3:149424177-149425328	WT_ML	id1_ML	OK	1.51797	5.92491	1.96464	3.81304	5e-05	0.000208612	yes
GRMZM2G428168	3:149349808-149353721	WT_ML	id1_ML	OK	29.7039	20.0938	-0.563903	-1.87649	0.0017	0.00535787	yes
GRMZM2G087714	3:1477247-1479163	WT_ML	id1_ML	OK	1.22171	3.20762	1.39261	1.4855	0.015	0.0373248	yes
GRMZM2G426046	3:147659494-147660806	WT_ML	id1_ML	OK	9.76141	2.48334	-1.97481	-5.80189	5e-05	0.000208612	yes
GRMZM2G171390	3:146639762-146642645	WT_ML	id1_ML	OK	15.318	10.3944	-0.559424	-1.75701	0.0023	0.00703708	yes
GRMZM2G174769	3:139245032-139254248	WT_ML	id1_ML	OK	1.27249	3.41447	1.42401	1.54586	0.0166	0.0408415	yes
GRMZM2G338160	3:137741649-137742777	WT_ML	id1_ML	OK	13.1275	18.9654	0.530778	1.76929	0.0081	0.0216527	yes
GRMZM2G077015	3:136606239-136609821	WT_ML	id1_ML	OK	9.98976	0.22637	-5.46369	-6.50265	5e-05	0.000208612	yes
GRMZM2G110369	3:134709193-134711574	WT_ML	id1_ML	OK	27.4723	18.0572	-0.605404	-1.91242	0.00135	0.00435249	yes
-	3:130676593-130678070	WT_ML	id1_ML	OK	3.35992	1.73318	-0.955006	-2.18496	0.0047	0.0133404	yes
GRMZM2G139786	3:127533188-127534038	WT_ML	id1_ML	OK	97.2685	65.8586	-0.5626	-2.42378	0.0012	0.00391488	yes
GRMZM2G076499	3:126127257-126128283	WT_ML	id1_ML	OK	3.21655	5.2789	0.714722	1.68682	0.0199	0.0479072	yes
GRMZM5G871347	3:1260107-1262611	WT_ML	id1_ML	OK	5.75493	3.00509	-0.93739	-2.37288	0.0002	0.00076223	yes
GRMZM2G098397	3:124661902-124666812	WT_ML	id1_ML	OK	17.3407	26.1152	0.590727	1.89737	0.00065	0.00224012	yes
GRMZM5G835463	3:124069751-124073320	WT_ML	id1_ML	OK	6.13173	4.30168	-0.511394	-1.47583	0.0112	0.0288814	yes
GRMZM2G066413	3:12295519-12298243	WT_ML	id1_ML	OK	12.1229	8.4539	-0.520049	-1.62827	0.00775	0.020814	yes
-	3:119930126-119931855	WT_ML	id1_ML	OK	1.35528	2.25424	0.734043	1.51524	0.01895	0.0459216	yes
GRMZM2G039454	3:11648912-11655958	WT_ML	id1_ML	OK	4.47557	6.29507	0.492151	1.33179	0.01325	0.033489	yes
GRMZM2G176282	3:114893018-114902035	WT_ML	id1_ML	OK	1.40087	2.1629	0.626638	1.36715	0.01585	0.0391875	yes
GRMZM2G028665	3:114101556-114105440	WT_ML	id1_ML	OK	164.33	249.178	0.600584	2.02414	0.0005	0.00176585	yes
GRMZM2G026203	3:114038541-114041766	WT_ML	id1_ML	OK	2.33503	3.97	0.765699	1.80277	0.0009	0.00301578	yes
GRMZM2G434572	3:111522514-111523526	WT_ML	id1_ML	OK	0	5.77631	inf	#NAME?	5e-05	0.000208612	yes
GRMZM2G061732	3:109640359-109717923	WT_ML	id1_ML	OK	12.77	8.81894	-0.534082	-1.60173	0.01365	0.0343702	yes
GRMZM2G179349	3:108721005-108722375	WT_ML	id1_ML	OK	82.5574	111.034	0.427536	2.02288	0.0109	0.0281984	yes
GRMZM2G404132	3:108156206-108161259	WT_ML	id1_ML	OK	0.737048	1.30414	0.823274	1.46954	0.0074	0.0199675	yes
GRMZM2G479038	3:10690422-10692428	WT_ML	id1_ML	OK	14.7171	6.73026	-1.12876	-4.30464	5e-05	0.000208612	yes
GRMZM2G178209	3:10681254-10684112	WT_ML	id1_ML	OK	2.55452	1.11099	-1.2012	-1.88712	0.00245	0.00744537	yes
GRMZM2G413113	3:10615277-10620379	WT_ML	id1_ML	OK	0.548498	1.67348	1.60929	2.40211	0.0007	0.00239762	yes
GRMZM5G825444	3:105980936-105982406	WT_ML	id1_ML	OK	1.08382	0.237169	-2.19214	-2.21691	0.00575	0.0159714	yes
-	3:10551736-10553018	WT_ML	id1_ML	OK	0.661798	2.26406	1.77445	2.35262	0.0067	0.0182964	yes
GRMZM2G062531	3:101750340-101752385	WT_ML	id1_ML	OK	140.446	251.909	0.842885	3.42852	5e-05	0.000208612	yes
-	2:9818995-9819556	WT_ML	id1_ML	OK	0.787464	8.04326	3.35249	4.47579	0.00095	0.00316885	yes
-	2:97768572-97770724	WT_ML	id1_ML	OK	1.67678	0.717977	-1.22369	-2.15916	0.00065	0.00224012	yes
-	2:96370388-96372090	WT_ML	id1_ML	OK	1.12783	0.328019	-1.7817	-2.28561	0.00425	0.0121936	yes
GRMZM2G093320	2:92634735-92640197	WT_ML	id1_ML	OK	3.72268	2.67772	-0.475336	-1.32225	0.0197	0.0474673	yes
GRMZM2G438243	2:92127233-92128049	WT_ML	id1_ML	OK	3.89577	6.97926	0.841165	2.17029	0.0059	0.0163401	yes
GRMZM2G084046	2:9088604-9092553	WT_ML	id1_ML	OK	0.486695	1.57062	1.69024	1.92042	0.0001	0.00040078	yes
-	2:90809754-90816834	WT_ML	id1_ML	OK	6.63252	4.19809	-0.659826	-1.36961	0.01975	0.047577	yes
-	2:89672208-89673173	WT_ML	id1_ML	OK	0.52116	1.41082	1.43674	1.80892	0.0204	0.0489562	yes
GRMZM5G806387	2:89243070-89244691	WT_ML	id1_ML	OK	23.848	14.8738	-0.681097	-2.0545	0.00125	0.0040586	yes
-	2:88976962-88981112	WT_ML	id1_ML	OK	22.6967	16.0504	-0.499876	-1.56504	0.00325	0.00958743	yes
GRMZM2G443445	2:8784043-8786297	WT_ML	id1_ML	OK	6.19049	2.94473	-1.07192	-2.31833	5e-05	0.000208612	yes
-	2:81496999-81500190	WT_ML	id1_ML	OK	2.72487	1.60716	-0.761675	-1.94398	0.00275	0.0082503	yes
-	2:80381619-80384902	WT_ML	id1_ML	OK	1.17269	0.492131	-1.2527	-2.18815	0.0007	0.00239762	yes
-	2:80376670-80379404	WT_ML	id1_ML	OK	1.08969	0.608582	-0.840393	-1.46755	0.0156	0.0386411	yes
-	2:80371202-80375867	WT_ML	id1_ML	OK	3.09614	2.05754	-0.589555	-1.61937	0.0056	0.0156003	yes
GRMZM2G178321	2:76828990-76829964	WT_ML	id1_ML	OK	9.65116	5.89623	-0.71091	-2.29311	0.0052	0.0146004	yes
GRMZM2G114861	2:7626632-7631527	WT_ML	id1_ML	OK	1.33352	2.13487	0.678904	1.45842	0.01275	0.0323882	yes
-	2:75561835-75562035	WT_ML	id1_ML	OK	46.0766	17.6165	-1.3871	-9.21149	0.0079	0.0211742	yes
GRMZM2G015136,GRMZM5G828131	2:754065-758579	WT_ML	id1_ML	OK	0.986191	17.1352	4.11895	2.94213	0.006	0.0165886	yes
-	2:75014390-75017075	WT_ML	id1_ML	OK	1.1159	0.617983	-0.852564	-1.50591	0.01985	0.047796	yes
-	2:75010719-75012414	WT_ML	id1_ML	OK	11.7656	7.08615	-0.731506	-1.73608	0.0052	0.0146004	yes
GRMZM2G016928	2:73918694-73922789	WT_ML	id1_ML	OK	64.1449	87.2152	0.443245	1.34569	0.01325	0.033489	yes
-	2:71858713-71866890	WT_ML	id1_ML	OK	4.83307	1.86734	-1.37195	-2.27728	0.0006	0.00208213	yes
-	2:71858713-71866890	WT_ML	id1_ML	OK	40.8341	14.6095	-1.48287	-1.69275	0.0036	0.0105143	yes
AC177924.2_FG003	2:71370497-71370833	WT_ML	id1_ML	OK	23.1588	10.8034	-1.10007	-4.14435	0.0026	0.00784369	yes
GRMZM2G106393	2:6982788-6983559	WT_ML	id1_ML	OK	3.92232	7.1745	0.871169	2.15844	0.00405	0.0116769	yes
GRMZM2G106413	2:6980500-6981214	WT_ML	id1_ML	OK	15.963	31.8662	0.997297	3.67208	0.0001	0.00040078	yes
GRMZM2G106445	2:6975675-6976610	WT_ML	id1_ML	OK	0.208618	3.06239	3.87573	3.66159	0.01215	0.0310243	yes
GRMZM5G829946	2:67338682-67343275	WT_ML	id1_ML	OK	1.50482	3.62562	1.26864	2.33929	0.0001	0.00040078	yes
-	2:66530432-66531033	WT_ML	id1_ML	OK	15.5239	10.1037	-0.619605	-2.00887	0.0143	0.0357914	yes
-	2:66027833-66034033	WT_ML	id1_ML	OK	1.89715	1.28576	-0.561212	-1.56375	0.01235	0.0314823	yes
GRMZM2G090566	2:65855874-65857143	WT_ML	id1_ML	OK	1.57606	0.456085	-1.78894	-2.65567	0.006	0.0165886	yes
GRMZM2G087059	2:64001712-64004098	WT_ML	id1_ML	OK	1.23332	0.317778	-1.95646	-2.43965	0.0027	0.00811538	yes
-	2:6229248-6229926	WT_ML	id1_ML	OK	2.10039	0.396199	-2.40636	-2.48305	0.01835	0.0446268	yes
-	2:61729411-61730256	WT_ML	id1_ML	OK	3.17474	7.59067	1.25759	3.11366	5e-05	0.000208612	yes
-	2:61713567-61721708	WT_ML	id1_ML	OK	20.1388	12.8274	-0.65075	-1.77214	0.00285	0.00851938	yes
GRMZM2G134235	2:60341236-60344028	WT_ML	id1_ML	OK	3.07223	1.54425	-0.992382	-2.33491	0.00375	0.0109018	yes
GRMZM2G091124	2:59912425-59915092	WT_ML	id1_ML	OK	40.972	20.8642	-0.973608	-4.11368	5e-05	0.000208612	yes
GRMZM2G437912	2:59667645-59669581	WT_ML	id1_ML	OK	10.6329	7.51034	-0.501581	-1.89452	0.0145	0.0362357	yes
GRMZM2G073054	2:59216697-59227005	WT_ML	id1_ML	OK	43.4251	65.7831	0.599188	1.8747	0.0004	0.00144053	yes
GRMZM2G076584	2:57755132-57758575	WT_ML	id1_ML	OK	1.12332	0.356698	-1.65499	-2.06322	0.003	0.00892111	yes
GRMZM2G136364	2:56316541-56317722	WT_ML	id1_ML	OK	17.8133	36.0153	1.01566	3.39367	5e-05	0.000208612	yes
GRMZM5G800014	2:56111773-56113119	WT_ML	id1_ML	OK	5.18691	7.70129	0.570225	1.78935	0.01855	0.0450645	yes
-	2:5505768-5506682	WT_ML	id1_ML	OK	6.36861	3.62267	-0.813926	-2.07969	0.0065	0.0178091	yes
GRMZM2G400961	2:5465396-5467995	WT_ML	id1_ML	OK	51.8939	32.5716	-0.671949	-2.60488	0.00015	0.00058422	yes
GRMZM5G806182	2:54473261-54475154	WT_ML	id1_ML	OK	128.204	85.1952	-0.589592	-2.19599	0.002	0.00619996	yes
GRMZM2G074546	2:52379031-52383850	WT_ML	id1_ML	OK	17.6415	13.0175	-0.438522	-1.62805	0.01135	0.0292176	yes
GRMZM2G159481	2:51788481-51793805	WT_ML	id1_ML	OK	6.90101	4.24617	-0.700647	-1.67674	0.0151	0.037547	yes
GRMZM2G135935	2:49916489-49920212	WT_ML	id1_ML	OK	6.58963	24.5051	1.89481	4.90926	5e-05	0.000208612	yes
GRMZM2G021834,GRMZM2G323844	2:49050349-49060145	WT_ML	id1_ML	OK	19.6584	13.8001	-0.510464	-1.74056	0.0066	0.0180535	yes
GRMZM2G047681	2:49031064-49036390	WT_ML	id1_ML	OK	17.9681	12.5131	-0.521998	-1.26207	0.01515	0.0376591	yes
GRMZM2G104843	2:45820537-45825220	WT_ML	id1_ML	OK	17.5026	11.3725	-0.622013	-2.20613	0.00115	0.0037669	yes
GRMZM2G347488	2:44965943-44966908	WT_ML	id1_ML	OK	2.20929	0.954843	-1.21024	-2.08916	0.017	0.0417097	yes
GRMZM2G076212	2:4470157-4472253	WT_ML	id1_ML	OK	3.0149	1.68574	-0.83873	-1.77039	0.0042	0.0120663	yes
GRMZM2G019404	2:4305356-4312971	WT_ML	id1_ML	OK	89.398	63.9799	-0.482625	-1.47483	0.00925	0.0243954	yes
GRMZM2G414537	2:42111734-42114321	WT_ML	id1_ML	OK	12.1274	16.778	0.4683	1.65463	0.01955	0.0471523	yes
GRMZM2G040095	2:4192151-4196263	WT_ML	id1_ML	OK	82.527	63.0656	-0.388011	-1.40776	0.01745	0.0426817	yes
GRMZM2G119975	2:40429831-40430859	WT_ML	id1_ML	OK	7.71853	15.6459	1.01939	2.9717	0.0001	0.00040078	yes
GRMZM2G057113	2:34460087-34469096	WT_ML	id1_ML	OK	15.2328	11.1329	-0.452347	-1.34732	0.01425	0.0356818	yes
GRMZM2G062673	2:34358962-34360177	WT_ML	id1_ML	OK	11.0693	7.05447	-0.649958	-2.25608	0.0036	0.0105143	yes
GRMZM2G018876	2:34309163-34357072	WT_ML	id1_ML	OK	129.963	80.3003	-0.694628	-2.07288	0.0113	0.029102	yes
GRMZM2G051571	2:34092699-34094857	WT_ML	id1_ML	OK	3.81343	1.62383	-1.23169	-2.92275	0.00125	0.0040586	yes
GRMZM2G095598	2:33216133-33217640	WT_ML	id1_ML	OK	47.6089	34.1101	-0.481031	-2.23919	0.00495	0.0139766	yes
GRMZM2G158083	2:32452525-32458616	WT_ML	id1_ML	OK	4.6288	7.05305	0.607608	1.55312	0.0067	0.0182964	yes
GRMZM2G018716	2:3229355-3231990	WT_ML	id1_ML	OK	1.43201	2.35713	0.71899	1.61351	0.01735	0.0424652	yes
GRMZM2G035370	2:3109830-3113100	WT_ML	id1_ML	OK	1.09714	0.549508	-0.99754	-1.24232	0.018	0.0438713	yes
GRMZM2G111975	2:31027230-31029285	WT_ML	id1_ML	OK	8.9023	2.6101	-1.77007	-3.97335	5e-05	0.000208612	yes
GRMZM2G049541	2:30268596-30270037	WT_ML	id1_ML	OK	0.993493	2.85897	1.52491	2.57029	0.00105	0.00347084	yes
GRMZM2G032602	2:29557861-29562262	WT_ML	id1_ML	OK	19.4173	11.3341	-0.776678	-1.90336	5e-05	0.000208612	yes
GRMZM2G145045	2:28823442-28827415	WT_ML	id1_ML	OK	3.03488	4.45691	0.554405	1.39311	0.0118	0.0302376	yes
GRMZM2G441347	2:28745741-28748887	WT_ML	id1_ML	OK	5.52956	11.6455	1.07454	3.18448	5e-05	0.000208612	yes
GRMZM2G079683	2:28579824-28580941	WT_ML	id1_ML	OK	9.41308	5.92275	-0.6684	-2.21234	0.00635	0.0174605	yes
GRMZM2G306741	2:28210011-28218234	WT_ML	id1_ML	OK	10.7143	18.1394	0.759585	1.96745	0.00135	0.00435249	yes
AC212859.3_FG008	2:26370682-26372507	WT_ML	id1_ML	OK	0.714468	1.86363	1.38317	1.87718	0.00125	0.0040586	yes
GRMZM2G177812	2:24498592-24503843	WT_ML	id1_ML	OK	35.7255	25.2204	-0.502366	-1.61408	0.00805	0.0215337	yes
GRMZM2G139467	2:234927958-234929946	WT_ML	id1_ML	OK	15.304	7.58423	-1.01283	-4.06121	5e-05	0.000208612	yes
GRMZM2G098637	2:234898159-234900736	WT_ML	id1_ML	OK	11.1208	6.20071	-0.84276	-2.33954	5e-05	0.000208612	yes
GRMZM2G170934	2:234342801-234346899	WT_ML	id1_ML	OK	7.097	4.53269	-0.646841	-1.60614	0.00715	0.019376	yes
GRMZM2G082886	2:233641331-233642928	WT_ML	id1_ML	OK	9.74573	5.34042	-0.867818	-1.84818	0.00175	0.00549891	yes
GRMZM2G437445	2:233563273-233565668	WT_ML	id1_ML	OK	3.39785	2.16863	-0.647837	-1.44991	0.01185	0.0303527	yes
GRMZM2G444560	2:233142180-233144014	WT_ML	id1_ML	OK	2.87513	4.95211	0.784416	1.78046	0.0024	0.00730815	yes
GRMZM2G053206	2:232655975-232657347	WT_ML	id1_ML	OK	31.2623	20.1469	-0.633866	-2.66533	0.0006	0.00208213	yes
-	2:232577787-232579293	WT_ML	id1_ML	OK	2.64038	4.69702	0.831001	1.93287	0.0032	0.00945416	yes
-	2:232321990-232323338	WT_ML	id1_ML	OK	1.51393	0.60847	-1.31504	-1.87094	0.00955	0.0250998	yes
-	2:232318757-232321923	WT_ML	id1_ML	OK	1.43804	0.87542	-0.716056	-1.47416	0.01505	0.0374356	yes
GRMZM2G180172	2:231783917-231788292	WT_ML	id1_ML	OK	5.23479	3.54943	-0.560544	-1.39178	0.0147	0.0366774	yes
GRMZM5G892308	2:231368258-231368589	WT_ML	id1_ML	OK	33.9007	14.5336	-1.22193	-4.90596	0.00015	0.00058422	yes
GRMZM2G041549	2:229800853-229802637	WT_ML	id1_ML	OK	12.191	6.98508	-0.803463	-3.12949	0.0002	0.00076223	yes
GRMZM2G151227	2:224558004-224561990	WT_ML	id1_ML	OK	8.54608	12.2653	0.521244	1.72856	0.01025	0.0267083	yes
GRMZM2G056329	2:223841502-223842665	WT_ML	id1_ML	OK	4.42902	13.2077	1.57632	3.32823	5e-05	0.000208612	yes
GRMZM2G176433	2:223004703-223005762	WT_ML	id1_ML	OK	22.8649	9.79017	-1.22373	-3.13548	5e-05	0.000208612	yes
GRMZM2G154735	2:222878519-222879755	WT_ML	id1_ML	OK	0.838609	2.17894	1.37756	2.01723	0.01515	0.0376591	yes
GRMZM5G843434	2:221314238-221315150	WT_ML	id1_ML	OK	9.18906	15.3278	0.738163	2.35167	0.00455	0.0129605	yes
GRMZM2G125196	2:220705173-220706691	WT_ML	id1_ML	OK	28.4985	16.924	-0.751816	-2.71014	5e-05	0.000208612	yes
GRMZM2G021530	2:21948508-21951226	WT_ML	id1_ML	OK	6.48005	9.31147	0.523004	1.40861	0.0189	0.045815	yes
GRMZM2G097277,GRMZM2G402307	2:218316770-218330252	WT_ML	id1_ML	OK	12.6588	7.58558	-0.738814	-2.04452	0.0001	0.00040078	yes
GRMZM2G172485	2:217679509-217682041	WT_ML	id1_ML	OK	3.52769	1.0836	-1.7029	-3.86144	5e-05	0.000208612	yes
GRMZM2G009876	2:217219348-217222007	WT_ML	id1_ML	OK	7.3901	10.8508	0.554137	1.68089	0.0067	0.0182964	yes
-	2:215016242-215017323	WT_ML	id1_ML	OK	1.12181	0.375294	-1.57973	-1.74735	0.01775	0.0433305	yes
-	2:214998346-215011985	WT_ML	id1_ML	OK	9.46546	6.58157	-0.524242	-1.50837	0.0066	0.0180535	yes
GRMZM2G322618	2:214663332-214664742	WT_ML	id1_ML	OK	2.0738	5.57011	1.42543	3.27238	0.0003	0.00110738	yes
GRMZM2G075461	2:213866058-213868082	WT_ML	id1_ML	OK	23.5696	12.8931	-0.870325	-2.95387	5e-05	0.000208612	yes
GRMZM2G075244	2:213854717-213857130	WT_ML	id1_ML	OK	12.7656	7.37844	-0.790873	-2.22849	0.00025	0.000936653	yes
GRMZM2G064640	2:213309485-213312385	WT_ML	id1_ML	OK	17.523	24.8503	0.504011	1.46602	0.00725	0.0196152	yes
GRMZM2G365160	2:212844777-212848625	WT_ML	id1_ML	OK	10.2889	17.5081	0.76693	2.19693	0.0001	0.00040078	yes
-	2:212330295-212331468	WT_ML	id1_ML	OK	26.2432	9.92534	-1.40276	-4.70429	5e-05	0.000208612	yes
GRMZM2G024708	2:208361754-208363896	WT_ML	id1_ML	OK	5.25577	10.2042	0.957194	2.72365	5e-05	0.000208612	yes
GRMZM2G137864	2:207242498-207244542	WT_ML	id1_ML	OK	125.284	173.466	0.469454	1.79139	0.0066	0.0180535	yes
GRMZM2G448715	2:205720860-205724467	WT_ML	id1_ML	OK	1.30911	2.56116	0.968203	1.26351	0.0173	0.0423549	yes
GRMZM5G821439	2:204949824-204954417	WT_ML	id1_ML	OK	34.6101	21.5018	-0.686736	-2.21745	5e-05	0.000208612	yes
GRMZM2G175874	2:204604212-204608080	WT_ML	id1_ML	OK	1.14843	1.92744	0.747019	1.38114	0.01135	0.0292176	yes
GRMZM2G026672	2:204166885-204169330	WT_ML	id1_ML	OK	38.4519	52.8323	0.458365	1.42583	0.0097	0.0254477	yes
GRMZM2G479045	2:203810046-203810848	WT_ML	id1_ML	OK	3.38575	1.54858	-1.12853	-2.35694	0.0173	0.0423549	yes
GRMZM2G087254	2:203181027-203184455	WT_ML	id1_ML	OK	9.09398	4.63002	-0.973895	-2.69349	0.00015	0.00058422	yes
GRMZM2G457003	2:202808348-202815062	WT_ML	id1_ML	OK	3.04563	4.47865	0.556324	1.46674	0.00975	0.0255662	yes
GRMZM2G158191	2:201401771-201408548	WT_ML	id1_ML	OK	1.47272	0.338414	-2.12163	-2.07286	0.0115	0.0295522	yes
GRMZM2G153523	2:199047826-199049991	WT_ML	id1_ML	OK	14.57	8.76049	-0.733913	-2.69988	0.00045	0.00160467	yes
GRMZM2G002948	2:198671901-198674170	WT_ML	id1_ML	OK	2.89335	1.44326	-1.00341	-0.982022	0.0175	0.0427926	yes
GRMZM2G162276	2:19823667-19824729	WT_ML	id1_ML	OK	11.8475	20.1322	0.764922	2.82038	0.0003	0.00110738	yes
GRMZM2G140116	2:197884433-197885893	WT_ML	id1_ML	OK	89.7984	119.079	0.407159	1.70808	0.0138	0.0347052	yes
GRMZM2G151656	2:197798871-197799562	WT_ML	id1_ML	OK	1.50812	0.193059	-2.96563	-1.91806	0.00655	0.0179321	yes
GRMZM2G063533	2:196479895-196484677	WT_ML	id1_ML	OK	7.32318	5.01669	-0.545733	-1.40334	0.01715	0.0420371	yes
GRMZM2G172826	2:195934971-195937356	WT_ML	id1_ML	OK	67.4856	50.2732	-0.424792	-1.48508	0.0123	0.0313659	yes
GRMZM2G703309	2:195045969-195046975	WT_ML	id1_ML	OK	0.667522	3.86676	2.53424	3.91424	0.0003	0.00110738	yes
GRMZM2G179049	2:193103405-193105706	WT_ML	id1_ML	OK	3.14269	5.19005	0.723747	1.63892	0.0077	0.0206915	yes
GRMZM2G479586	2:193057417-193060536	WT_ML	id1_ML	OK	2.1038	0.852645	-1.30298	-1.39242	0.0194	0.0468325	yes
GRMZM2G120016	2:19268232-19269788	WT_ML	id1_ML	OK	3.9641	7.79697	0.97592	2.90725	0.0001	0.00040078	yes
GRMZM2G144153	2:19239894-19243413	WT_ML	id1_ML	OK	109.248	80.9249	-0.432951	-1.5432	0.00925	0.0243954	yes
-	2:191865849-191867633	WT_ML	id1_ML	OK	3.14662	1.45137	-1.11639	-2.66423	0.00115	0.0037669	yes
CISZOG1	2:19085184-19087692	WT_ML	id1_ML	OK	9.49618	3.32504	-1.51398	-4.41441	5e-05	0.000208612	yes
GRMZM2G134334	2:190221216-190222430	WT_ML	id1_ML	OK	31.7205	18.9331	-0.744503	-2.75375	0.00045	0.00160467	yes
GRMZM2G026065	2:189521915-189525816	WT_ML	id1_ML	OK	3.82507	5.49911	0.523712	1.37162	0.01205	0.0307971	yes
-	2:188511913-188512916	WT_ML	id1_ML	OK	5.70913	2.48802	-1.19827	-1.50755	0.0055	0.0153479	yes
GRMZM2G063747	2:187289766-187291275	WT_ML	id1_ML	OK	0.479761	1.175	1.29228	1.30856	0.0173	0.0423549	yes
GRMZM2G381071	2:187109913-187110975	WT_ML	id1_ML	OK	141.286	107.081	-0.399914	-1.68229	0.0159	0.0392941	yes
GRMZM2G001973	2:186763950-186768173	WT_ML	id1_ML	OK	12.3635	17.0072	0.460061	1.28668	0.0136	0.0342562	yes
GRMZM2G322819	2:18479385-18490163	WT_ML	id1_ML	OK	45.6316	29.616	-0.623656	-2.01549	0.00035	0.00127438	yes
-	2:183975942-183978083	WT_ML	id1_ML	OK	1.5045	0.536255	-1.48829	-2.41378	0.00095	0.00316885	yes
-	2:180111410-180112432	WT_ML	id1_ML	OK	3.67343	6.61409	0.848414	2.17489	0.00485	0.0137191	yes
GRMZM2G125775	2:179011180-179012357	WT_ML	id1_ML	OK	96.0915	50.7643	-0.920594	-3.97182	5e-05	0.000208612	yes
GRMZM5G876379	2:177589-179372	WT_ML	id1_ML	OK	22.0696	16.0032	-0.463702	-1.98656	0.0123	0.0313659	yes
GRMZM2G082487	2:176186304-176187719	WT_ML	id1_ML	OK	3.48744	1.80715	-0.948453	-2.61881	0.0085	0.0226048	yes
GRMZM2G143426	2:175928362-175932948	WT_ML	id1_ML	OK	3.81653	1.79194	-1.09074	-2.56557	5e-05	0.000208612	yes
GRMZM2G443291	2:175917252-175925225	WT_ML	id1_ML	OK	2.16124	1.43996	-0.585828	-1.6136	0.007	0.0190044	yes
-	2:175814852-175816031	WT_ML	id1_ML	OK	2.23919	4.13342	0.884362	1.9438	0.0084	0.02237	yes
GRMZM2G091857	2:175208054-175209178	WT_ML	id1_ML	OK	9.59814	5.69402	-0.753308	-2.4694	0.00225	0.00689764	yes
GRMZM6G654251	2:173431736-173433706	WT_ML	id1_ML	OK	0.713568	13.8593	4.27966	6.61576	5e-05	0.000208612	yes
GRMZM5G872070	2:167997797-167999287	WT_ML	id1_ML	OK	4.76256	9.16253	0.94401	2.14553	0.0022	0.00675886	yes
GRMZM2G085939	2:165608807-165613804	WT_ML	id1_ML	OK	5.56794	3.55868	-0.645799	-1.8214	0.0071	0.019253	yes
GRMZM2G142502	2:165514482-165520224	WT_ML	id1_ML	OK	4.92844	7.59093	0.623144	1.34706	0.012	0.0306819	yes
AC210204.3_FG002	2:165300680-165302426	WT_ML	id1_ML	OK	57.0155	37.5769	-0.601508	-2.68023	0.00045	0.00160467	yes
GRMZM2G114192	2:15987368-15991086	WT_ML	id1_ML	OK	9.4644	13.5001	0.512388	1.41786	0.01115	0.0287654	yes
GRMZM2G162739	2:159575159-159577058	WT_ML	id1_ML	OK	45.602	21.818	-1.06358	-3.69816	5e-05	0.000208612	yes
GRMZM2G164340	2:15883247-15884172	WT_ML	id1_ML	OK	0.798544	3.20563	2.00517	2.82731	0.002	0.00619996	yes
-	2:155410702-155413530	WT_ML	id1_ML	OK	5.80707	11.7964	1.02247	1.73322	0.00465	0.0132152	yes
GRMZM2G010363	2:155236087-155244997	WT_ML	id1_ML	OK	17.1023	24.0814	0.493724	1.5161	0.00505	0.0142296	yes
GRMZM2G353024	2:152204374-152206588	WT_ML	id1_ML	OK	4.27396	2.03359	-1.07155	-3.19932	0.00025	0.000936653	yes
GRMZM2G094589	2:151469645-151470871	WT_ML	id1_ML	OK	1.97075	0.698958	-1.49547	-2.56404	0.00495	0.0139766	yes
GRMZM2G141081	2:149196832-149201442	WT_ML	id1_ML	OK	7.92892	4.80565	-0.722395	-1.89067	0.0006	0.00208213	yes
GRMZM2G152512	2:148523924-148527700	WT_ML	id1_ML	OK	1.41147	0.774234	-0.866355	-1.43745	0.01955	0.0471523	yes
GRMZM2G076771	2:14815297-14817644	WT_ML	id1_ML	OK	20.7489	12.0349	-0.785809	-2.7687	5e-05	0.000208612	yes
GRMZM2G076844	2:14809772-14812111	WT_ML	id1_ML	OK	165.953	73.5381	-1.17421	-4.81195	5e-05	0.000208612	yes
H4C7	2:14631514-14632312	WT_ML	id1_ML	OK	0.89779	2.37125	1.4012	1.16976	0.01745	0.0426817	yes
GRMZM2G135990	2:144017182-144018538	WT_ML	id1_ML	OK	5.02324	2.25243	-1.15714	-2.30574	0.0002	0.00076223	yes
GRMZM2G322817	2:14233436-14234354	WT_ML	id1_ML	OK	31.526	21.0401	-0.583403	-1.77712	0.00225	0.00689764	yes
GRMZM5G854138	2:139700112-139701207	WT_ML	id1_ML	OK	162.169	217.543	0.423802	1.38385	0.0097	0.0254477	yes
GRMZM2G131280	2:13553047-13555243	WT_ML	id1_ML	OK	20.7607	15.3881	-0.432036	-1.47174	0.01565	0.0387489	yes
GRMZM2G178199	2:133202452-133203441	WT_ML	id1_ML	OK	5.29315	9.00375	0.7664	2.2933	0.00315	0.0093223	yes
GRMZM2G565940	2:132746640-132747026	WT_ML	id1_ML	OK	19.5912	32.9733	0.751089	3.22579	0.004	0.0115483	yes
GRMZM2G088778	2:131507027-131512775	WT_ML	id1_ML	OK	0.147485	1.10436	2.90457	3.13071	0.00345	0.0101178	yes
GRMZM2G085924	2:127723812-127725400	WT_ML	id1_ML	OK	86.9426	146.959	0.757277	2.76516	5e-05	0.000208612	yes
GRMZM2G180160	2:12635541-12640213	WT_ML	id1_ML	OK	2.79066	4.4159	0.6621	1.6477	0.003	0.00892111	yes
GRMZM2G074743	2:12274610-12276371	WT_ML	id1_ML	OK	1.35921	3.60948	1.40902	2.68362	0.00015	0.00058422	yes
-	2:120540894-120549929	WT_ML	id1_ML	OK	3.8023	1.45914	-1.38175	-2.31008	0.0002	0.00076223	yes
GRMZM2G140328	2:11635167-11654959	WT_ML	id1_ML	OK	15.1243	20.7983	0.459599	1.43281	0.0094	0.0247482	yes
-	2:116064227-116065765	WT_ML	id1_ML	OK	7.404	4.62199	-0.679791	-2.35723	0.0038	0.0110275	yes
GRMZM2G444762	2:115191594-115196388	WT_ML	id1_ML	OK	0.845161	1.37622	0.703414	1.21477	0.01555	0.0385361	yes
-	2:115126843-115127914	WT_ML	id1_ML	OK	1.95882	4.05574	1.04998	2.21459	0.0062	0.0170854	yes
-	2:113373044-113375455	WT_ML	id1_ML	OK	2.52097	1.61417	-0.643189	-1.5956	0.0147	0.0366774	yes
GRMZM2G168382	2:113028380-113030682	WT_ML	id1_ML	OK	2.99076	4.87262	0.704187	1.90247	0.0032	0.00945416	yes
GRMZM2G163086	2:112543983-112546918	WT_ML	id1_ML	OK	4.25119	6.94431	0.707965	1.65081	0.00575	0.0159714	yes
GRMZM2G069773	2:111452831-111456698	WT_ML	id1_ML	OK	60.2748	43.4429	-0.472434	-1.68984	0.00535	0.0149778	yes
GRMZM2G071771	2:10831178-10831910	WT_ML	id1_ML	OK	23.0029	37.8632	0.718981	3.04218	0.00055	0.00192435	yes
RPS11	2:10483474-10486040	WT_ML	id1_ML	OK	78.8262	102.766	0.382612	1.58404	0.0184	0.0447342	yes
GRMZM2G056500	2:103380501-103382701	WT_ML	id1_ML	OK	17.0083	26.1921	0.622898	2.05597	0.0006	0.00208213	yes
GRMZM2G061929	2:101720458-101721602	WT_ML	id1_ML	OK	59.071	102.219	0.791136	2.42544	5e-05	0.000208612	yes
GRMZM2G089574	2:101532512-101535486	WT_ML	id1_ML	OK	127.865	237.187	0.891402	2.85167	5e-05	0.000208612	yes
GRMZM2G072383	2:101462168-101462933	WT_ML	id1_ML	OK	126.737	208.417	0.717639	3.10748	5e-05	0.000208612	yes
GRMZM2G119127	10:99619221-99624673	WT_ML	id1_ML	OK	11.4503	8.01127	-0.515287	-1.42256	0.01285	0.0326108	yes
GRMZM2G019246	10:99220151-99222969	WT_ML	id1_ML	OK	27.4968	18.2364	-0.592443	-1.93614	0.00125	0.0040586	yes
GRMZM2G098677,GRMZM2G098697	10:97327065-97345061	WT_ML	id1_ML	OK	1.79141	1.07949	-0.730739	-1.38191	0.00675	0.0184135	yes
GRMZM2G436448	10:96702430-96704829	WT_ML	id1_ML	OK	1.35809	2.20459	0.698928	1.45083	0.0168	0.0412833	yes
GRMZM2G116520	10:96691686-96692590	WT_ML	id1_ML	OK	7.98513	16.4869	1.04593	3.29946	5e-05	0.000208612	yes
GRMZM2G148441	10:96108545-96110569	WT_ML	id1_ML	OK	4.61485	7.01765	0.604704	1.94035	0.007	0.0190044	yes
GRMZM2G401883	10:95090165-95090929	WT_ML	id1_ML	OK	4.05197	0.817584	-2.30918	-3.47284	0.0005	0.00176585	yes
HSP82	10:93697765-93700740	WT_ML	id1_ML	OK	0.857376	2.9736	1.79421	3.60607	5e-05	0.000208612	yes
GRMZM2G061879	10:93409988-93411340	WT_ML	id1_ML	OK	1.59441	0.635049	-1.32809	-1.9142	0.01115	0.0287654	yes
GRMZM2G450512	10:93390801-93391432	WT_ML	id1_ML	OK	2.75101	0.987141	-1.47863	-2.12096	0.0147	0.0366774	yes
GRMZM2G176998	10:92146424-92149043	WT_ML	id1_ML	OK	2.34108	1.41327	-0.728143	-1.72123	0.0073	0.0197345	yes
GRMZM2G424651	10:91599087-91609112	WT_ML	id1_ML	OK	0.803754	1.38608	0.786182	1.27855	0.01965	0.0473635	yes
GRMZM2G357737	10:89081563-89087982	WT_ML	id1_ML	OK	1.08317	0.648511	-0.740062	-1.35222	0.01015	0.0264753	yes
GRMZM2G107388	10:88131804-88135214	WT_ML	id1_ML	OK	5.63226	3.2201	-0.806605	-2.18081	0.00155	0.00493226	yes
GRMZM2G062541	10:87704025-87707214	WT_ML	id1_ML	OK	2.20933	0.978012	-1.17568	-2.41131	0.0004	0.00144053	yes
GRMZM2G028104	10:86998325-87000553	WT_ML	id1_ML	OK	4.61705	7.11989	0.624883	2.00641	0.0059	0.0163401	yes
-	10:8609933-8611595	WT_ML	id1_ML	OK	1269.89	328.876	-1.94909	-8.02678	5e-05	0.000208612	yes
GRMZM2G310453	10:84172028-84174098	WT_ML	id1_ML	OK	2.82929	4.80807	0.765016	1.49085	0.0077	0.0206915	yes
GRMZM2G003715	10:78142497-78147050	WT_ML	id1_ML	OK	8.23545	5.77577	-0.511832	-1.39734	0.0078	0.0209335	yes
TPS10	10:74488468-74492360	WT_ML	id1_ML	OK	1.83514	3.65771	0.995053	1.9161	0.00045	0.00160467	yes
GRMZM2G380765	10:74212010-74219160	WT_ML	id1_ML	OK	5.234	2.97676	-0.814173	-1.93433	0.00375	0.0109018	yes
GRMZM2G465812	10:73850130-73851474	WT_ML	id1_ML	OK	1.31924	0.228464	-2.52967	-2.31176	0.0168	0.0412833	yes
GRMZM2G121096	10:67944957-67951837	WT_ML	id1_ML	OK	4.09251	2.70708	-0.596246	-1.42549	0.0122	0.0311393	yes
GRMZM2G020054	10:65437298-65438594	WT_ML	id1_ML	OK	8.19989	2.97905	-1.46075	-4.14436	5e-05	0.000208612	yes
GRMZM2G034152	10:62256659-62265303	WT_ML	id1_ML	OK	24.5563	35.791	0.543503	1.48926	0.00795	0.0212936	yes
-	10:61728153-61729848	WT_ML	id1_ML	OK	1.50573	0.497545	-1.59756	-2.36561	0.0016	0.00507536	yes
GRMZM2G092363	10:54474925-54476332	WT_ML	id1_ML	OK	2.10821	1.1092	-0.926503	-1.90399	0.01835	0.0446268	yes
-	10:50544501-50544973	WT_ML	id1_ML	OK	2.89019	7.82057	1.43611	3.03741	0.0025	0.00757985	yes
-	10:48970075-48973835	WT_ML	id1_ML	OK	7.48499	5.38517	-0.475008	-1.54747	0.011	0.0284276	yes
GRMZM2G146981	10:47784941-47787276	WT_ML	id1_ML	OK	25.1284	13.7073	-0.874378	-2.43974	5e-05	0.000208612	yes
GRMZM2G146951	10:47756413-47760396	WT_ML	id1_ML	OK	16.1682	21.2746	0.395978	1.39641	0.0193	0.0466256	yes
GRMZM2G031261	10:4752398-4753182	WT_ML	id1_ML	OK	2.01376	0.596168	-1.7561	-1.56932	0.0149	0.0371096	yes
GRMZM2G015599	10:46274086-46275527	WT_ML	id1_ML	OK	8.56045	4.32033	-0.986544	-3.12349	0.0001	0.00040078	yes
GRMZM2G125001	10:4396453-4399347	WT_ML	id1_ML	OK	1.38538	0.736944	-0.910659	-1.32624	0.01075	0.0278529	yes
GRMZM5G898755	10:4246279-4247510	WT_ML	id1_ML	OK	0.514656	1.61017	1.64553	1.53527	0.0105	0.027283	yes
-	10:42416118-42419598	WT_ML	id1_ML	OK	2.11452	1.27001	-0.735484	-1.86631	0.0044	0.0125732	yes
GRMZM2G101958	10:4168396-4169548	WT_ML	id1_ML	OK	312.959	228.49	-0.453842	-1.98842	0.0087	0.0230856	yes
GRMZM2G041055	10:40894398-40898893	WT_ML	id1_ML	OK	12.211	7.24303	-0.753513	-2.37521	0.00105	0.00347084	yes
GRMZM2G008247	10:37762908-37767713	WT_ML	id1_ML	OK	354.237	121.167	-1.54771	-5.04214	5e-05	0.000208612	yes
-	10:33810128-33811328	WT_ML	id1_ML	OK	2.64628	1.41836	-0.899744	-1.89051	0.0191	0.04621	yes
-	10:33400287-33403750	WT_ML	id1_ML	OK	2.12452	1.14465	-0.892224	-2.16371	0.00065	0.00224012	yes
-	10:33283679-33284444	WT_ML	id1_ML	OK	0	46.9334	inf	#NAME?	0.00075	0.0025549	yes
GRMZM2G058595,GRMZM5G862857	10:3192609-3196051	WT_ML	id1_ML	OK	15.5675	10.7458	-0.534766	-2.05309	0.00255	0.00771678	yes
GRMZM2G132140	10:30147198-30149362	WT_ML	id1_ML	OK	3.42374	5.02643	0.553959	1.53922	0.01265	0.0321651	yes
GRMZM2G102683	10:29630934-29634878	WT_ML	id1_ML	OK	8.03263	4.69857	-0.773651	-2.38928	0.00095	0.00316885	yes
GRMZM2G166686	10:27560439-27564972	WT_ML	id1_ML	OK	4.76321	2.73715	-0.79926	-2.01358	0.0031	0.00918801	yes
GRMZM2G127379	10:2682267-2684357	WT_ML	id1_ML	OK	2.508	1.18668	-1.07961	-1.36042	0.00875	0.0232026	yes
GRMZM2G337706	10:25037413-25038459	WT_ML	id1_ML	OK	59.9419	34.4832	-0.79767	-3.42306	5e-05	0.000208612	yes
GRMZM2G153206	10:24585901-24588478	WT_ML	id1_ML	OK	66.9496	49.2046	-0.444283	-1.7733	0.0115	0.0295522	yes
GRMZM2G176472	10:23812686-23816765	WT_ML	id1_ML	OK	1.92533	3.93085	1.02974	2.32952	5e-05	0.000208612	yes
GRMZM2G109582	10:21828431-21829618	WT_ML	id1_ML	OK	2.2097	1.06295	-1.05577	-2.06798	0.0172	0.0421431	yes
GRMZM2G006287	10:19523269-19525984	WT_ML	id1_ML	OK	42.72	57.4887	0.428366	1.44762	0.0118	0.0302376	yes
GRMZM2G068382	10:18664336-18675684	WT_ML	id1_ML	OK	8.1568	11.4219	0.485734	1.55699	0.0143	0.0357914	yes
GRMZM2G009048	10:16377557-16378557	WT_ML	id1_ML	OK	238.81	178.485	-0.420059	-1.92425	0.0103	0.0268243	yes
GRMZM2G380112	10:15155158-15159035	WT_ML	id1_ML	OK	1.50125	0.881252	-0.768541	-1.55119	0.00885	0.0234365	yes
GRMZM2G406099	10:148284708-148286097	WT_ML	id1_ML	OK	8.44359	5.78046	-0.546673	-1.84725	0.01745	0.0426817	yes
GRMZM2G106792	10:148253983-148256380	WT_ML	id1_ML	OK	32.2484	15.656	-1.04252	-3.68377	5e-05	0.000208612	yes
GRMZM2G177340	10:148200365-148204566	WT_ML	id1_ML	OK	5.96119	1.80791	-1.72127	-3.50828	5e-05	0.000208612	yes
GRMZM2G074107	10:148077633-148081474	WT_ML	id1_ML	OK	24.3364	18.3877	-0.404377	-1.47693	0.0198	0.0476857	yes
GRMZM2G074759	10:148065470-148067620	WT_ML	id1_ML	OK	8.45539	5.91543	-0.515387	-1.83336	0.0143	0.0357914	yes
GRMZM2G440259	10:147866270-147868486	WT_ML	id1_ML	OK	7.18897	4.99669	-0.524812	-1.25993	0.0193	0.0466256	yes
GRMZM2G142802	10:147860136-147861369	WT_ML	id1_ML	OK	80.8169	39.8186	-1.02122	-5.05726	5e-05	0.000208612	yes
GRMZM2G173669	10:14767639-14770295	WT_ML	id1_ML	OK	95.2027	127.257	0.418677	1.73448	0.0104	0.0270498	yes
GRMZM2G343149	10:147524978-147527260	WT_ML	id1_ML	OK	31.8406	41.9779	0.398763	1.50472	0.0196	0.0472588	yes
-	10:146788198-146790041	WT_ML	id1_ML	OK	6.31503	3.32281	-0.926387	-2.84989	0.0002	0.00076223	yes
GRMZM2G124495	10:146575425-146578826	WT_ML	id1_ML	OK	8.80293	4.90436	-0.84392	-2.41335	0.0001	0.00040078	yes
GRMZM2G445616	10:144892213-144893091	WT_ML	id1_ML	OK	39.3434	21.915	-0.844203	-3.91682	5e-05	0.000208612	yes
GRMZM2G106622	10:14307489-14310723	WT_ML	id1_ML	OK	1.96266	1.00879	-0.960187	-1.84201	0.0121	0.0309116	yes
GRMZM2G396846	10:142492824-142495065	WT_ML	id1_ML	OK	2.21527	3.52392	0.669698	1.44494	0.01065	0.0276309	yes
GRMZM2G396856	10:142484990-142490335	WT_ML	id1_ML	OK	4.32575	2.51346	-0.783275	-1.44676	0.00885	0.0234365	yes
GRMZM2G438202	10:141249355-141251027	WT_ML	id1_ML	OK	6.84803	4.40107	-0.637836	-1.96443	0.00675	0.0184135	yes
GRMZM2G094051	10:140775949-140778570	WT_ML	id1_ML	OK	48.2464	67.1856	0.477733	1.49323	0.00545	0.015222	yes
GRMZM2G080516	10:139299145-139301101	WT_ML	id1_ML	OK	11.9496	8.12873	-0.555855	-2.08507	0.0042	0.0120663	yes
GRMZM2G429000	10:138833996-138835213	WT_ML	id1_ML	OK	20.8647	30.3847	0.542275	2.16832	0.003	0.00892111	yes
GRMZM2G003057	10:137776899-137779836	WT_ML	id1_ML	OK	5.80658	8.4546	0.542048	1.24958	0.0189	0.045815	yes
AC233979.1_FG008	10:135159066-135160386	WT_ML	id1_ML	OK	7.6362	4.74216	-0.687312	-1.60693	0.00645	0.0176982	yes
GRMZM2G018027	10:134740951-134743390	WT_ML	id1_ML	OK	48.8801	26.02	-0.909627	-3.04309	5e-05	0.000208612	yes
GRMZM2G427097	10:134077908-134083866	WT_ML	id1_ML	OK	43.6658	27.8306	-0.649834	-2.16543	0.0001	0.00040078	yes
-	10:134075909-134076995	WT_ML	id1_ML	OK	5.47456	3.12834	-0.807347	-1.72192	0.0065	0.0178091	yes
GRMZM2G046841	10:132446111-132447465	WT_ML	id1_ML	OK	15.8014	21.7279	0.459493	1.71833	0.01185	0.0303527	yes
GRMZM2G046952	10:132120549-132121962	WT_ML	id1_ML	OK	56.7061	23.9411	-1.24401	-3.91236	5e-05	0.000208612	yes
GRMZM2G046782	10:132115901-132117377	WT_ML	id1_ML	OK	4.42567	1.37843	-1.68287	-3.11601	5e-05	0.000208612	yes
GRMZM2G414503	10:129226770-129228229	WT_ML	id1_ML	OK	15.8866	6.20389	-1.35657	-5.24043	5e-05	0.000208612	yes
-	10:129223951-129225080	WT_ML	id1_ML	OK	1.96599	0.920898	-1.09414	-1.6693	0.01385	0.0348156	yes
GRMZM2G006216	10:127378244-127382972	WT_ML	id1_ML	OK	3.3645	2.18969	-0.619663	-1.25022	0.01765	0.0431171	yes
GRMZM2G175313	10:127058936-127070536	WT_ML	id1_ML	OK	1.13611	1.99401	0.811577	1.32298	0.0105	0.027283	yes
GRMZM5G802115	10:126920500-126922347	WT_ML	id1_ML	OK	3.99244	2.28042	-0.807966	-2.1528	0.00435	0.0124475	yes
-	10:126707469-126709705	WT_ML	id1_ML	OK	3.77505	2.2441	-0.75036	-1.98612	0.0034	0.00998483	yes
-	10:126704489-126705052	WT_ML	id1_ML	OK	2.11033	0.257574	-3.03441	-2.14272	0.00525	0.0147272	yes
GRMZM2G094375	10:12171952-12174498	WT_ML	id1_ML	OK	1.45985	0.321975	-2.1808	-2.2933	0.0003	0.00110738	yes
GRMZM2G079342	10:121555600-121559148	WT_ML	id1_ML	OK	3.71002	6.79769	0.87362	2.35535	0.0005	0.00176585	yes
-	10:121113420-121123764	WT_ML	id1_ML	OK	28.2679	21.2319	-0.41293	-1.46014	0.01015	0.0264753	yes
GRMZM2G132875	10:120514492-120516188	WT_ML	id1_ML	OK	21.3593	12.6827	-0.752006	-2.28937	5e-05	0.000208612	yes
GRMZM2G096365	10:118937210-118950971	WT_ML	id1_ML	OK	10.6749	7.16934	-0.574305	-1.75596	0.00135	0.00435249	yes
GRMZM2G333013	10:117672550-117674170	WT_ML	id1_ML	OK	7.88598	4.26033	-0.888326	-2.78366	0.00025	0.000936653	yes
GRMZM2G333029	10:117664447-117666582	WT_ML	id1_ML	OK	9.54367	4.98069	-0.938198	-3.10595	5e-05	0.000208612	yes
GRMZM2G072174	10:117593704-117595286	WT_ML	id1_ML	OK	7.55628	12.0247	0.670259	2.09966	0.0021	0.00647965	yes
GRMZM2G052100	10:116077390-116078438	WT_ML	id1_ML	OK	437.82	264.734	-0.725792	-2.99155	5e-05	0.000208612	yes
-	10:113114779-113115134	WT_ML	id1_ML	OK	264.614	172.989	-0.61321	-3.47939	0.00275	0.0082503	yes
GRMZM2G425798	10:111635996-111638620	WT_ML	id1_ML	OK	3.28643	1.15819	-1.50465	-2.45794	0.00035	0.00127438	yes
GRMZM2G076593	10:11087000-11089279	WT_ML	id1_ML	OK	6.53632	4.30049	-0.603977	-1.77184	0.0069	0.0187689	yes
GRMZM2G009189	10:103379416-103380665	WT_ML	id1_ML	OK	13.6502	8.31342	-0.715405	-1.84035	0.00305	0.00905174	yes
GRMZM2G004211	10:101021608-101023620	WT_ML	id1_ML	OK	1.89981	0.285064	-2.7365	-2.07987	0.0021	0.00647965	yes
GRMZM2G001930	1:98363080-98365897	WT_ML	id1_ML	OK	18.9814	13.8647	-0.453172	-1.7225	0.0136	0.0342562	yes
GRMZM2G062458,GRMZM5G846082	1:91197107-91201936	WT_ML	id1_ML	OK	16.7656	10.3425	-0.696916	-1.57119	0.00665	0.018174	yes
GRMZM2G053720	1:88349117-88351781	WT_ML	id1_ML	OK	53.0853	36.399	-0.544416	-1.97857	0.00595	0.016464	yes
GRMZM2G047187	1:85839687-85844369	WT_ML	id1_ML	OK	6.78641	12.2914	0.856929	2.55417	5e-05	0.000208612	yes
GRMZM2G026147	1:85027852-85030284	WT_ML	id1_ML	OK	41.0759	28.9347	-0.505489	-1.92052	0.0051	0.0143546	yes
GRMZM2G402564	1:84824228-84824959	WT_ML	id1_ML	OK	33.9913	17.7564	-0.93683	-3.70743	5e-05	0.000208612	yes
GRMZM5G889520	1:82223658-82225113	WT_ML	id1_ML	OK	2.24289	3.87651	0.789398	1.6203	0.0055	0.0153479	yes
GRMZM2G028821	1:81612700-81613806	WT_ML	id1_ML	OK	16.3202	11.2823	-0.5326	-1.39452	0.01465	0.0365679	yes
GRMZM2G176397	1:8131172-8143070	WT_ML	id1_ML	OK	19.9889	13.8705	-0.52718	-1.73289	0.00195	0.00606126	yes
GRMZM2G475059	1:8107799-8109879	WT_ML	id1_ML	OK	284.146	185.516	-0.615089	-2.21448	0.0001	0.00040078	yes
-	1:77899366-77900863	WT_ML	id1_ML	OK	1.51184	0.681405	-1.14973	-1.91636	0.01295	0.0328142	yes
GRMZM2G044902	1:77152674-77154117	WT_ML	id1_ML	OK	25.2423	17.1104	-0.560966	-2.02538	0.0036	0.0105143	yes
GRMZM2G093286	1:7709431-7711889	WT_ML	id1_ML	OK	2.64083	4.70284	0.832542	2.23932	0.00185	0.00578069	yes
GRMZM2G084063	1:76847780-76850509	WT_ML	id1_ML	OK	59.4856	43.2914	-0.458458	-1.48941	0.00875	0.0232026	yes
GRMZM2G479340	1:76321661-76323344	WT_ML	id1_ML	OK	14.5859	8.83325	-0.723562	-2.49871	0.0004	0.00144053	yes
GRMZM2G059428	1:7483452-7485519	WT_ML	id1_ML	OK	3.31981	1.12037	-1.56713	-2.49092	5e-05	0.000208612	yes
GRMZM2G125241	1:73974266-73976401	WT_ML	id1_ML	OK	4.74815	7.23309	0.607247	1.66461	0.0081	0.0216527	yes
GRMZM2G067371	1:73517190-73520282	WT_ML	id1_ML	OK	14.0361	9.81801	-0.515644	-1.91032	0.0117	0.0300094	yes
-	1:72554041-72557963	WT_ML	id1_ML	OK	7.20989	4.51242	-0.676075	-2.19266	0.00035	0.00127438	yes
GRMZM2G035557	1:71803250-71804133	WT_ML	id1_ML	OK	235.844	149.582	-0.656895	-3.53592	5e-05	0.000208612	yes
CAT2	1:7153869-7156146	WT_ML	id1_ML	OK	56.2395	37.6695	-0.578189	-2.00921	0.00045	0.00160467	yes
GRMZM5G862467	1:71152240-71155528	WT_ML	id1_ML	OK	11.1555	21.1754	0.924628	2.75823	5e-05	0.000208612	yes
GRMZM2G049070	1:69295676-69297058	WT_ML	id1_ML	OK	12.6071	7.11341	-0.825622	-3.10412	0.0002	0.00076223	yes
GRMZM2G031591	1:68732309-68743689	WT_ML	id1_ML	OK	2.58024	5.37565	1.05893	1.63952	0.0144	0.0360154	yes
GRMZM2G077991	1:68550968-68553992	WT_ML	id1_ML	OK	31.0547	43.4938	0.485996	1.32873	0.0194	0.0468325	yes
GRMZM2G179792	1:67777684-67781676	WT_ML	id1_ML	OK	2.50103	1.6535	-0.596994	-1.37408	0.0156	0.0386411	yes
GRMZM2G125314	1:67134760-67136668	WT_ML	id1_ML	OK	80.6526	42.7754	-0.914939	-3.93455	5e-05	0.000208612	yes
GRMZM2G120079	1:67083207-67085025	WT_ML	id1_ML	OK	269.88	180.202	-0.582705	-2.21405	0.0004	0.00144053	yes
GRMZM2G336824	1:66393408-66396022	WT_ML	id1_ML	OK	16.1157	10.058	-0.680126	-1.76476	0.0019	0.00592181	yes
GRMZM2G311036	1:66310636-66312743	WT_ML	id1_ML	OK	21.9025	13.1234	-0.73896	-2.46323	0.00015	0.00058422	yes
GRMZM2G046297	1:63101463-63103658	WT_ML	id1_ML	OK	11.0728	7.9157	-0.484236	-1.66703	0.01775	0.0433305	yes
GRMZM2G108523	1:62493046-62493811	WT_ML	id1_ML	OK	3.23548	5.89956	0.866628	2.07246	0.0133	0.0335993	yes
GRMZM2G082346	1:61946695-61949737	WT_ML	id1_ML	OK	1.66877	0.731196	-1.19045	-1.68066	0.0024	0.00730815	yes
GRMZM2G115921	1:61717706-61723301	WT_ML	id1_ML	OK	10.8751	7.51994	-0.532235	-1.70253	0.0115	0.0295522	yes
GRMZM2G082034	1:60090242-60092250	WT_ML	id1_ML	OK	13.1032	4.55444	-1.52457	-5.80736	5e-05	0.000208612	yes
GRMZM2G038598	1:59958602-59964062	WT_ML	id1_ML	OK	65.8602	49.6767	-0.406839	-1.32129	0.02075	0.0496884	yes
GRMZM2G075502	1:58474499-58476584	WT_ML	id1_ML	OK	22.5875	16.9888	-0.410943	-1.51545	0.01525	0.0378768	yes
GRMZM2G016480	1:55080809-55087098	WT_ML	id1_ML	OK	1.84376	2.8956	0.651207	1.55874	0.00935	0.0246322	yes
GRMZM2G106408	1:54731132-54737676	WT_ML	id1_ML	OK	6.51359	10.1948	0.646314	1.64643	0.00365	0.0106429	yes
GRMZM2G312661	1:54603029-54605973	WT_ML	id1_ML	OK	76.8059	46.6731	-0.718626	-2.19642	0.0003	0.00110738	yes
GRMZM2G011598	1:53631299-53633544	WT_ML	id1_ML	OK	5.3038	2.72045	-0.963183	-2.53906	0.001	0.00332069	yes
-	1:53570963-53576101	WT_ML	id1_ML	OK	2.28563	1.5028	-0.60494	-1.69093	0.00765	0.020572	yes
GRMZM2G031001	1:53419143-53421347	WT_ML	id1_ML	OK	9.6277	6.1376	-0.649517	-2.26927	0.00225	0.00689764	yes
GRMZM2G407825	1:53148228-53153278	WT_ML	id1_ML	OK	4.00423	2.61115	-0.616837	-1.725	0.0026	0.00784369	yes
GRMZM2G144997	1:52759071-52760172	WT_ML	id1_ML	OK	4.25111	2.03875	-1.06016	-2.84617	0.00565	0.0157185	yes
GRMZM2G318652	1:51892299-51893431	WT_ML	id1_ML	OK	24.5426	6.65601	-1.88256	-6.04049	5e-05	0.000208612	yes
GRMZM2G475380	1:4760720-4765805	WT_ML	id1_ML	OK	2.91303	4.59006	0.655992	1.43434	0.0151	0.037547	yes
GRMZM2G377215	1:47509016-47511525	WT_ML	id1_ML	OK	3.76303	2.466	-0.609725	-1.47253	0.01625	0.0400602	yes
GRMZM2G112524	1:47176576-47177681	WT_ML	id1_ML	OK	2.74743	4.96389	0.853387	1.64244	0.00665	0.018174	yes
TS2	1:46683463-46684885	WT_ML	id1_ML	OK	6.16883	3.85065	-0.679897	-2.08841	0.01075	0.0278529	yes
GRMZM2G144224	1:46236785-46238037	WT_ML	id1_ML	OK	19.5009	26.9457	0.466513	1.69419	0.0183	0.0445202	yes
GRMZM2G032182	1:46124116-46127464	WT_ML	id1_ML	OK	5.01262	3.28369	-0.610248	-1.50666	0.01455	0.0363448	yes
-	1:4608432-4610509	WT_ML	id1_ML	OK	2.80229	1.51256	-0.889615	-1.83619	0.0034	0.00998483	yes
GRMZM2G087186	1:45517261-45520500	WT_ML	id1_ML	OK	3.57755	6.30313	0.817095	2.20211	0.0001	0.00040078	yes
GRMZM2G053669	1:45118779-45122813	WT_ML	id1_ML	OK	55.3943	37.5421	-0.561227	-1.83306	0.0057	0.0158415	yes
GRMZM2G030880	1:43551663-43559569	WT_ML	id1_ML	OK	9.08929	12.7948	0.493318	1.56742	0.01365	0.0343702	yes
IN2-1	1:43124854-43126948	WT_ML	id1_ML	OK	168.135	121.417	-0.469655	-1.42932	0.0087	0.0230856	yes
GRMZM2G338131	1:43110057-43112430	WT_ML	id1_ML	OK	5.54417	3.28299	-0.755963	-1.5334	0.0036	0.0105143	yes
AC233935.1_FG005	1:40916985-40919196	WT_ML	id1_ML	OK	5.78183	8.42178	0.5426	1.47218	0.00975	0.0255662	yes
GRMZM2G013986	1:4046389-4049199	WT_ML	id1_ML	OK	11.3994	7.24299	-0.654297	-2.61666	0.00085	0.00286384	yes
GRMZM2G305526	1:39932763-39936266	WT_ML	id1_ML	OK	0.447333	1.52603	1.77036	2.60205	0.00045	0.00160467	yes
GRMZM2G306679	1:38851740-38852691	WT_ML	id1_ML	OK	4.979	8.14565	0.710172	1.80863	0.00835	0.0222511	yes
GRMZM5G883632	1:37136678-37138654	WT_ML	id1_ML	OK	2.34309	1.39526	-0.747882	-1.74098	0.01605	0.0396277	yes
-	1:36994288-36998135	WT_ML	id1_ML	OK	2.60176	1.3774	-0.917542	-1.80581	0.00195	0.00606126	yes
GRMZM2G044247	1:3642610-3645502	WT_ML	id1_ML	OK	17.9125	23.9259	0.417603	1.42971	0.01705	0.0418182	yes
GRMZM2G062210	1:3547863-3558270	WT_ML	id1_ML	OK	8.92608	6.42406	-0.474541	-1.3427	0.0149	0.0371096	yes
GRMZM2G149647	1:33464177-33465385	WT_ML	id1_ML	OK	5.11369	10.2451	1.0025	2.66214	5e-05	0.000208612	yes
GRMZM2G149636	1:33427558-33429776	WT_ML	id1_ML	OK	28.7812	19.9348	-0.529839	-2.1822	0.0028	0.00838435	yes
GRMZM2G152447	1:32026509-32029277	WT_ML	id1_ML	OK	12.4798	18.951	0.602674	1.50125	0.0055	0.0153479	yes
-	1:31288373-31294445	WT_ML	id1_ML	OK	1.73105	1.18143	-0.551112	-1.47662	0.0151	0.037547	yes
GRMZM2G115070	1:300879226-300880127	WT_ML	id1_ML	OK	5.65419	2.87456	-0.975978	-2.16651	0.00665	0.018174	yes
GRMZM2G123901	1:298210450-298213125	WT_ML	id1_ML	OK	0.809883	1.65349	1.02973	1.64809	0.01475	0.0367848	yes
GRMZM2G304638	1:297239704-297259895	WT_ML	id1_ML	OK	2.01264	1.21418	-0.729101	-1.34253	0.01435	0.0359001	yes
GRMZM2G114992	1:296925254-296925855	WT_ML	id1_ML	OK	4.05806	0.977393	-2.05378	-3.39968	0.0042	0.0120663	yes
GRMZM2G113158	1:296740217-296743555	WT_ML	id1_ML	OK	4.15022	2.5099	-0.725557	-2.26482	0.00115	0.0037669	yes
GRMZM2G167428	1:296730545-296738908	WT_ML	id1_ML	OK	21.2644	16.1591	-0.396092	-1.25661	0.0189	0.045815	yes
GRMZM2G126808	1:29542153-29544606	WT_ML	id1_ML	OK	4.30875	2.54215	-0.76122	-1.59327	0.00945	0.0248646	yes
GRMZM2G340257	1:295340318-295342877	WT_ML	id1_ML	OK	2.24277	0.735202	-1.60907	-2.48273	0.0001	0.00040078	yes
AC198418.3_FG005	1:295187053-295270267	WT_ML	id1_ML	OK	75.023	101.078	0.430066	1.54937	0.00845	0.022487	yes
GRMZM2G153536	1:29513323-29516591	WT_ML	id1_ML	OK	7.27606	4.78832	-0.603638	-1.57388	0.01135	0.0292176	yes
AC206201.3_FG004,GRMZM2G138382	1:295078246-295084217	WT_ML	id1_ML	OK	6.38778	10.7071	0.745183	1.90381	0.0034	0.00998483	yes
GRMZM2G081114	1:294892537-294893344	WT_ML	id1_ML	OK	400.758	283.966	-0.497012	-2.49019	0.00255	0.00771678	yes
GRMZM2G156848	1:294712202-294714683	WT_ML	id1_ML	OK	7.5174	11.6496	0.63198	1.42448	0.0114	0.0293315	yes
GRMZM2G055802	1:294073997-294075815	WT_ML	id1_ML	OK	62.0567	45.9139	-0.434655	-1.58768	0.01125	0.0289901	yes
GRMZM2G068443	1:293724179-293726509	WT_ML	id1_ML	OK	1.55849	2.94935	0.920252	1.39215	0.00795	0.0212936	yes
GRMZM2G093776	1:293531157-293535711	WT_ML	id1_ML	OK	6.0872	2.33019	-1.38533	-3.68495	5e-05	0.000208612	yes
GRMZM2G361210	1:293235243-293236062	WT_ML	id1_ML	OK	6.50157	1.1499	-2.49928	-5.72484	0.0007	0.00239762	yes
GRMZM2G061626	1:293231710-293232742	WT_ML	id1_ML	OK	13.9678	6.62088	-1.07701	-3.50074	5e-05	0.000208612	yes
CHI	1:293118118-293119647	WT_ML	id1_ML	OK	13.3057	19.1896	0.528275	1.75639	0.0074	0.0199675	yes
GRMZM5G826911	1:292606148-292611114	WT_ML	id1_ML	OK	1.9792	3.20255	0.6943	1.70098	0.00605	0.01671	yes
GRMZM2G139250	1:292594032-292598813	WT_ML	id1_ML	OK	3.77367	6.62106	0.811094	2.15476	0.0006	0.00208213	yes
GRMZM2G082312	1:290377064-290381073	WT_ML	id1_ML	OK	2.06935	3.2077	0.632366	1.30627	0.0198	0.0476857	yes
GRMZM2G049912	1:289306083-289310108	WT_ML	id1_ML	OK	3.78984	1.91868	-0.982024	-2.17535	0.0016	0.00507536	yes
GRMZM2G448927	1:287819337-287827612	WT_ML	id1_ML	OK	10.3759	5.59511	-0.891003	-2.42487	5e-05	0.000208612	yes
GDH1	1:287360595-287367735	WT_ML	id1_ML	OK	20.9517	28.9562	0.466806	1.44208	0.0192	0.04642	yes
GRMZM2G329181	1:286049788-286052959	WT_ML	id1_ML	OK	4.73759	9.24991	0.965287	2.38671	0.00015	0.00058422	yes
GRMZM2G482290	1:285648663-285649507	WT_ML	id1_ML	OK	0.438026	1.37085	1.64598	1.15241	0.0196	0.0472588	yes
GRMZM2G038964	1:284081139-284083876	WT_ML	id1_ML	OK	13.7593	22.2844	0.695626	2.05073	0.00045	0.00160467	yes
-	1:282105939-282106128	WT_ML	id1_ML	OK	1627.87	2337.92	0.522238	10.6628	0.0022	0.00675886	yes
GRMZM2G420108	1:281344133-281344919	WT_ML	id1_ML	OK	15.9857	9.22876	-0.792569	-2.36166	0.00295	0.00878519	yes
GRMZM2G400714	1:279979291-279981056	WT_ML	id1_ML	OK	16.1536	8.65139	-0.900848	-3.41251	5e-05	0.000208612	yes
-	1:279362776-279363808	WT_ML	id1_ML	OK	1.49872	0.486733	-1.62253	-1.74489	0.0204	0.0489562	yes
GRMZM2G069722	1:279133376-279135423	WT_ML	id1_ML	OK	28.3599	16.2637	-0.8022	-3.33558	5e-05	0.000208612	yes
GRMZM2G039278	1:279058328-279074785	WT_ML	id1_ML	OK	6.05914	3.24609	-0.900411	-2.82507	0.0001	0.00040078	yes
GRMZM2G074158	1:278250611-278259617	WT_ML	id1_ML	OK	13.9821	23.474	0.747484	2.34513	5e-05	0.000208612	yes
GRMZM2G143204	1:278228715-278232499	WT_ML	id1_ML	OK	7.69098	4.49465	-0.774958	-1.943	0.00165	0.00521707	yes
GRMZM2G098890	1:278113792-278126352	WT_ML	id1_ML	OK	6.36246	4.14514	-0.618163	-1.65956	0.01185	0.0303527	yes
GRMZM2G098892	1:278109387-278111234	WT_ML	id1_ML	OK	5.69633	2.86499	-0.991503	-2.43968	0.0004	0.00144053	yes
GRMZM2G177867	1:276739949-276750899	WT_ML	id1_ML	OK	1.72867	0.807613	-1.09793	-2.16124	5e-05	0.000208612	yes
GRMZM2G100084	1:276499944-276504457	WT_ML	id1_ML	OK	1.79714	0.996438	-0.850847	-1.63711	0.012	0.0306819	yes
GRMZM5G802858	1:276315411-276322403	WT_ML	id1_ML	OK	1.70745	2.49422	0.546748	1.30361	0.0145	0.0362357	yes
GRMZM2G377131	1:275759683-275761759	WT_ML	id1_ML	OK	9.40369	5.97741	-0.653708	-1.75137	0.00645	0.0176982	yes
GRMZM2G169671	1:275290499-275294312	WT_ML	id1_ML	OK	96.4788	66.4547	-0.537842	-2.13158	0.0012	0.00391488	yes
GRMZM2G149952	1:275157704-275161519	WT_ML	id1_ML	OK	6.44269	11.1585	0.792412	2.53416	0.0001	0.00040078	yes
GRMZM2G164974	1:27506821-27509057	WT_ML	id1_ML	OK	10.5456	7.4868	-0.494222	-1.56863	0.01265	0.0321651	yes
GRMZM2G301089	1:274799818-274805823	WT_ML	id1_ML	OK	32.2277	11.0107	-1.5494	-3.96697	5e-05	0.000208612	yes
-	1:274794121-274799680	WT_ML	id1_ML	OK	1.5536	0.947396	-0.71358	-1.7076	0.0056	0.0156003	yes
GRMZM2G115839	1:273915611-273916767	WT_ML	id1_ML	OK	9.59908	14.2719	0.572212	1.61796	0.0189	0.045815	yes
GRMZM2G054361	1:271834817-271837308	WT_ML	id1_ML	OK	2.06357	0.983964	-1.06846	-2.36101	0.0044	0.0125732	yes
GRMZM2G149576	1:271272902-271289475	WT_ML	id1_ML	OK	69.6297	48.7283	-0.514943	-1.83118	0.00135	0.00435249	yes
GRMZM2G026780	1:270897978-270898979	WT_ML	id1_ML	OK	1.56919	6.48584	2.04727	4.1822	5e-05	0.000208612	yes
GRMZM2G059964	1:269184122-269184774	WT_ML	id1_ML	OK	11.2347	18.1417	0.691354	2.53383	0.0059	0.0163401	yes
GRMZM2G046849	1:269089055-269092027	WT_ML	id1_ML	OK	77.7632	54.8491	-0.50362	-1.57492	0.0048	0.0135931	yes
-	1:266849190-266851038	WT_ML	id1_ML	OK	1.44906	0.789722	-0.875701	-1.49416	0.0169	0.0415022	yes
-	1:266829144-266832534	WT_ML	id1_ML	OK	8.17252	6.07832	-0.427109	-1.45024	0.01855	0.0450645	yes
GRMZM2G062045	1:265512990-265516995	WT_ML	id1_ML	OK	4.92891	3.43029	-0.522935	-1.33033	0.0165	0.0406152	yes
GRMZM2G118003	1:264863884-264867974	WT_ML	id1_ML	OK	34.2462	46.7382	0.448659	1.4037	0.0143	0.0357914	yes
GRMZM2G023794	1:264625-270895	WT_ML	id1_ML	OK	0	1.21598	inf	#NAME?	5e-05	0.000208612	yes
GRMZM2G033787	1:264577416-264580720	WT_ML	id1_ML	OK	33.277	19.1765	-0.795183	-2.90209	5e-05	0.000208612	yes
GRMZM2G063291	1:262602188-262605893	WT_ML	id1_ML	OK	1.12056	0.593394	-0.917157	-1.32488	0.0124	0.0315945	yes
GRMZM2G063503	1:262451661-262454009	WT_ML	id1_ML	OK	42.1602	58.4553	0.471453	1.39269	0.00795	0.0212936	yes
GRMZM2G448446	1:262290818-262294401	WT_ML	id1_ML	OK	8.9857	13.614	0.599389	1.59669	0.00555	0.0154754	yes
GRMZM2G068259	1:262219644-262230412	WT_ML	id1_ML	OK	2.12104	3.06496	0.531099	1.55918	0.00665	0.018174	yes
GRMZM2G060070	1:261674209-261682759	WT_ML	id1_ML	OK	1.81665	3.01208	0.72948	1.4559	0.0142	0.0355748	yes
GRMZM2G146616	1:260576472-260581077	WT_ML	id1_ML	OK	7.09263	4.80861	-0.560701	-1.4319	0.00635	0.0174605	yes
AC177897.2_FG002	1:260193669-260198775	WT_ML	id1_ML	OK	4.29572	2.83017	-0.602009	-1.26198	0.01845	0.0448446	yes
GRMZM2G478568	1:259836587-259838272	WT_ML	id1_ML	OK	74.1939	43.6282	-0.76604	-3.03715	5e-05	0.000208612	yes
GRMZM2G169372	1:259363953-259365460	WT_ML	id1_ML	OK	124.817	80.9289	-0.625083	-1.81289	0.0006	0.00208213	yes
GRMZM2G165747	1:259272476-259277810	WT_ML	id1_ML	OK	5.18163	8.79541	0.763345	2.12736	0.00025	0.000936653	yes
GRMZM2G081822	1:259240114-259241416	WT_ML	id1_ML	OK	1.23065	0.404104	-1.60662	-1.99448	0.0108	0.0279714	yes
GRMZM2G146108	1:258855584-258856324	WT_ML	id1_ML	OK	5.23247	1.34131	-1.96385	-3.58649	0.0003	0.00110738	yes
GRMZM2G118172	1:256856446-256857212	WT_ML	id1_ML	OK	43.8406	28.0594	-0.643783	-2.78016	0.0015	0.00478726	yes
GRMZM2G149024	1:256720151-256721893	WT_ML	id1_ML	OK	2.45843	0.75415	-1.70482	-3.50384	0.0001	0.00040078	yes
GRMZM2G017319	1:255383428-255385975	WT_ML	id1_ML	OK	12.2002	7.34841	-0.731396	-2.28761	0.001	0.00332069	yes
GRMZM2G172506	1:255209485-255215008	WT_ML	id1_ML	OK	25.3301	17.7696	-0.511441	-1.66872	0.00265	0.00797873	yes
-	1:253923098-253925904	WT_ML	id1_ML	OK	1.53895	0.77419	-0.991182	-1.77112	0.00725	0.0196152	yes
GRMZM2G472643	1:253331833-253333818	WT_ML	id1_ML	OK	101.727	74.8138	-0.443326	-1.74984	0.00575	0.0159714	yes
GRMZM2G414047	1:252053769-252055538	WT_ML	id1_ML	OK	8.80921	2.55654	-1.78482	-5.97387	5e-05	0.000208612	yes
-	1:24792939-24793097	WT_ML	id1_ML	OK	411.196	638.296	0.6344	17.7861	0.00595	0.016464	yes
GRMZM2G071343	1:24777309-24785234	WT_ML	id1_ML	OK	2.16128	5.11598	1.24312	2.50013	5e-05	0.000208612	yes
GRMZM2G300784	1:246947379-246949395	WT_ML	id1_ML	OK	3.60786	1.58758	-1.18431	-3.00472	0.00025	0.000936653	yes
GRMZM2G000752	1:246938845-246941840	WT_ML	id1_ML	OK	1.74238	1.01731	-0.776296	-1.40628	0.02025	0.0486405	yes
GRMZM2G011269	1:246522902-246527409	WT_ML	id1_ML	OK	81.9767	38.7405	-1.08137	-4.16819	5e-05	0.000208612	yes
GRMZM2G011078	1:246465291-246470541	WT_ML	id1_ML	OK	6.99812	4.68057	-0.580283	-1.53076	0.00765	0.020572	yes
GRMZM2G010831	1:246455165-246458746	WT_ML	id1_ML	OK	1.71049	5.44654	1.67093	2.24851	0.0003	0.00110738	yes
GRMZM2G105189	1:246259615-246264186	WT_ML	id1_ML	OK	6.13969	3.07481	-0.997672	-2.71505	0.00055	0.00192435	yes
GRMZM2G084486	1:245846085-245850522	WT_ML	id1_ML	OK	4.02464	1.08629	-1.88945	-3.95317	5e-05	0.000208612	yes
GRMZM2G042171	1:24581749-24587404	WT_ML	id1_ML	OK	8.0439	11.5784	0.525467	1.48196	0.0102	0.0265941	yes
GRMZM2G455817	1:245751818-245756779	WT_ML	id1_ML	OK	9.57301	2.12195	-2.17358	-5.24501	5e-05	0.000208612	yes
GRMZM2G031938,GRMZM5G800723	1:245331784-245551055	WT_ML	id1_ML	OK	9.26984	5.78491	-0.680251	-1.6476	0.01675	0.0411847	yes
GRMZM5G803556	1:245277040-245280847	WT_ML	id1_ML	OK	2.16229	1.09505	-0.981556	-2.02441	0.0007	0.00239762	yes
GRMZM2G139744	1:245218633-245224058	WT_ML	id1_ML	OK	9.02979	4.79839	-0.912143	-2.07891	0.00015	0.00058422	yes
GRMZM2G174549	1:245086590-245096259	WT_ML	id1_ML	OK	16.822	11.3804	-0.563805	-1.51155	0.00525	0.0147272	yes
GRMZM2G174574	1:245086590-245096259	WT_ML	id1_ML	OK	5.46701	2.68759	-1.02444	-1.59343	0.0149	0.0371096	yes
GRMZM2G145458	1:244892946-244893692	WT_ML	id1_ML	OK	20.8822	1.47528	-3.82322	-8.46719	5e-05	0.000208612	yes
GRMZM2G145412	1:244885426-244886628	WT_ML	id1_ML	OK	55.6935	12.1306	-2.19886	-8.419	5e-05	0.000208612	yes
GRMZM2G080355	1:244695378-244697449	WT_ML	id1_ML	OK	290.944	214.99	-0.436476	-1.61922	0.00935	0.0246322	yes
-	1:244642994-244643690	WT_ML	id1_ML	OK	2.86086	0	#NAME?	#NAME?	5e-05	0.000208612	yes
GRMZM2G120085	1:244618362-244621656	WT_ML	id1_ML	OK	0.354351	2.92327	3.04433	4.94979	5e-05	0.000208612	yes
GRMZM2G020514,GRMZM2G020556	1:244219978-244231025	WT_ML	id1_ML	OK	35.6203	9.84979	-1.85454	-4.71726	5e-05	0.000208612	yes
GRMZM2G108514	1:243871027-243872835	WT_ML	id1_ML	OK	3.0983	1.61181	-0.942801	-2.26465	0.0025	0.00757985	yes
GRMZM2G409133	1:243500244-243505085	WT_ML	id1_ML	OK	7.24979	14.0793	0.957564	2.7366	5e-05	0.000208612	yes
-	1:243483083-243484564	WT_ML	id1_ML	OK	0	3.02618	inf	#NAME?	5e-05	0.000208612	yes
-	1:243482490-243482930	WT_ML	id1_ML	OK	0	3.7769	inf	#NAME?	5e-05	0.000208612	yes
-	1:243480231-243481033	WT_ML	id1_ML	OK	0	2.37046	inf	#NAME?	5e-05	0.000208612	yes
GRMZM2G019171	1:243389756-243396127	WT_ML	id1_ML	OK	5.52957	7.86864	0.508946	1.32416	0.01385	0.0348156	yes
GRMZM2G103873	1:24307402-24308201	WT_ML	id1_ML	OK	1.07396	2.493	1.21495	2.02468	0.01575	0.0389676	yes
GRMZM2G009591	1:242970002-242974957	WT_ML	id1_ML	OK	12.0571	6.80284	-0.82567	-2.36197	5e-05	0.000208612	yes
GRMZM2G093708	1:242551513-242560900	WT_ML	id1_ML	OK	0.931659	2.9781	1.67652	2.96438	5e-05	0.000208612	yes
GRMZM2G019411	1:242490542-242493071	WT_ML	id1_ML	OK	3.79823	9.88147	1.3794	3.40827	5e-05	0.000208612	yes
GRMZM2G119544	1:241450768-241456846	WT_ML	id1_ML	OK	1.1457	2.41272	1.07443	1.51133	0.00785	0.0210545	yes
-	1:241360827-241364192	WT_ML	id1_ML	OK	1.50687	0	#NAME?	#NAME?	5e-05	0.000208612	yes
GRMZM2G040326,GRMZM2G071268	1:241021436-241060682	WT_ML	id1_ML	OK	46.394	15.6112	-1.57135	-3.41399	5e-05	0.000208612	yes
GRMZM2G005281	1:240723457-240747322	WT_ML	id1_ML	OK	2.10341	4.40479	1.06634	1.96428	0.00045	0.00160467	yes
GRMZM2G127421	1:239887470-239889132	WT_ML	id1_ML	OK	14.4321	6.62157	-1.12404	-3.8452	5e-05	0.000208612	yes
GRMZM5G827939	1:239783936-239799905	WT_ML	id1_ML	OK	1.19347	22.8011	4.25587	6.8294	0.0035	0.0102502	yes
GRMZM5G813143	1:239567103-239594810	WT_ML	id1_ML	OK	6.42847	0	#NAME?	#NAME?	5e-05	0.000208612	yes
GRMZM2G108396	1:239498797-239499731	WT_ML	id1_ML	OK	2.49619	10.7245	2.10311	5.26074	5e-05	0.000208612	yes
GRMZM2G108410,GRMZM2G312165	1:239460005-239497165	WT_ML	id1_ML	OK	0	2.67046	inf	#NAME?	5e-05	0.000208612	yes
GRMZM2G164715	1:239356156-239357801	WT_ML	id1_ML	OK	0	3.00429	inf	#NAME?	5e-05	0.000208612	yes
GRMZM2G164018	1:238665140-238668164	WT_ML	id1_ML	OK	3.43068	2.32097	-0.563771	-1.36416	0.01195	0.030574	yes
GRMZM2G038898	1:238522628-238525380	WT_ML	id1_ML	OK	9.39016	2.10435	-2.15777	-4.75462	5e-05	0.000208612	yes
-	1:238081185-238086298	WT_ML	id1_ML	OK	2.10652	0	#NAME?	#NAME?	5e-05	0.000208612	yes
-	1:237305679-237311331	WT_ML	id1_ML	OK	6.33718	0	#NAME?	#NAME?	5e-05	0.000208612	yes
-	1:237264940-237267834	WT_ML	id1_ML	OK	3.0396	0	#NAME?	#NAME?	5e-05	0.000208612	yes
GRMZM2G173315	1:237237201-237243148	WT_ML	id1_ML	OK	9.70525	0.757275	-3.67988	-7.62452	5e-05	0.000208612	yes
-	1:236501776-236504175	WT_ML	id1_ML	OK	0.462792	1.5631	1.75597	2.93809	5e-05	0.000208612	yes
GRMZM2G060742	1:236033307-236042480	WT_ML	id1_ML	OK	6.40101	4.52104	-0.501646	-1.48874	0.0135	0.0340306	yes
GRMZM2G067315	1:235968684-235970191	WT_ML	id1_ML	OK	9.63691	0.988823	-3.28479	-6.49424	5e-05	0.000208612	yes
-	1:235778070-235779280	WT_ML	id1_ML	OK	21.9939	15.3909	-0.515025	-2.08443	0.00845	0.022487	yes
-	1:235769138-235776068	WT_ML	id1_ML	OK	7.81153	16.467	1.0759	2.67052	0.0003	0.00110738	yes
GRMZM2G115646	1:235704588-235728305	WT_ML	id1_ML	OK	12.6447	4.90663	-1.36573	-3.31325	5e-05	0.000208612	yes
GRMZM5G809265	1:235628979-235640014	WT_ML	id1_ML	OK	7.68122	3.68714	-1.05883	-2.41674	0.00025	0.000936653	yes
GRMZM2G144782	1:235547064-235551434	WT_ML	id1_ML	OK	89.2628	24.7677	-1.8496	-5.81034	5e-05	0.000208612	yes
GRMZM2G389570	1:235512858-235515666	WT_ML	id1_ML	OK	6.38537	0	#NAME?	#NAME?	5e-05	0.000208612	yes
GRMZM2G389570	1:235512858-235515666	WT_ML	id1_ML	OK	2.6527	0	#NAME?	#NAME?	5e-05	0.000208612	yes
-	1:235510107-235512593	WT_ML	id1_ML	OK	2.15576	0	#NAME?	#NAME?	5e-05	0.000208612	yes
GRMZM2G062260	1:234335743-234336597	WT_ML	id1_ML	OK	4.73311	1.9562	-1.27474	-2.79598	0.001	0.00332069	yes
GRMZM2G001850	1:233622698-233624207	WT_ML	id1_ML	OK	26.9463	37.0623	0.459862	1.68877	0.01015	0.0264753	yes
GRMZM2G001676	1:233457064-233460514	WT_ML	id1_ML	OK	4.59026	1.21379	-1.91906	-4.41981	5e-05	0.000208612	yes
GRMZM2G380286	1:232571716-232577414	WT_ML	id1_ML	OK	1.57139	0.856196	-0.876028	-1.78905	0.0088	0.0233176	yes
GRMZM2G004996	1:232238666-232243019	WT_ML	id1_ML	OK	51.1627	38.7612	-0.400482	-1.23189	0.01695	0.0416116	yes
GRMZM2G085974	1:231217299-231219203	WT_ML	id1_ML	OK	2.014	4.67903	1.21614	1.60175	0.0009	0.00301578	yes
GRMZM5G879665	1:230982364-230985535	WT_ML	id1_ML	OK	28.7576	19.4157	-0.566719	-1.6192	0.00375	0.0109018	yes
GRMZM2G027462	1:230428703-230434579	WT_ML	id1_ML	OK	5.10967	3.40387	-0.586055	-1.45059	0.01215	0.0310243	yes
GRMZM2G131683	1:230247550-230252436	WT_ML	id1_ML	OK	4.13444	2.15224	-0.941856	-2.66395	5e-05	0.000208612	yes
-	1:229092585-229093597	WT_ML	id1_ML	OK	4.42795	7.03316	0.667535	1.75363	0.01425	0.0356818	yes
GRMZM2G103929	1:228476016-228479134	WT_ML	id1_ML	OK	0.446125	1.08624	1.28382	1.98981	0.00265	0.00797873	yes
GRMZM2G036455	1:227569041-227572130	WT_ML	id1_ML	OK	5.00243	10.44	1.06143	3.45371	5e-05	0.000208612	yes
GRMZM2G131623	1:226617994-226620892	WT_ML	id1_ML	OK	2.40859	4.02091	0.739335	1.44433	0.00605	0.01671	yes
GRMZM2G131817	1:226514518-226516741	WT_ML	id1_ML	OK	1.05475	1.80311	0.773584	1.3353	0.01715	0.0420371	yes
GRMZM2G425863	1:226333298-226336991	WT_ML	id1_ML	OK	4.74343	3.02551	-0.648752	-1.5444	0.0158	0.0390758	yes
AC213521.3_FG005	1:226276285-226279598	WT_ML	id1_ML	OK	23.4508	17.2846	-0.440149	-1.37199	0.0128	0.0324947	yes
-	1:226238204-226238798	WT_ML	id1_ML	OK	774.361	1700.11	1.13455	6.3341	5e-05	0.000208612	yes
GRMZM2G056431	1:225559002-225561307	WT_ML	id1_ML	OK	14.5054	23.1482	0.674312	1.71332	0.001	0.00332069	yes
GRMZM2G414848	1:224835664-224848274	WT_ML	id1_ML	OK	15.0235	23.2481	0.629888	1.90082	0.0012	0.00391488	yes
AC212023.4_FG004	1:224834373-224835033	WT_ML	id1_ML	OK	23.385	9.34799	-1.32285	-4.95534	5e-05	0.000208612	yes
GRMZM2G077127	1:22436997-22439491	WT_ML	id1_ML	OK	29.5523	17.7847	-0.732635	-2.66608	5e-05	0.000208612	yes
GRMZM2G123624	1:224033889-224037393	WT_ML	id1_ML	OK	2.84549	4.34767	0.611567	1.29313	0.0123	0.0313659	yes
GRMZM2G032222	1:223745912-223752961	WT_ML	id1_ML	OK	19.1803	13.44	-0.513094	-1.54299	0.00355	0.0103829	yes
-	1:223252365-223254719	WT_ML	id1_ML	OK	0.696705	2.04959	1.55672	2.06996	0.0006	0.00208213	yes
GRMZM2G096303	1:222204351-222208204	WT_ML	id1_ML	OK	4.21522	9.40823	1.15832	1.99267	0.00035	0.00127438	yes
GRMZM2G150030	1:222176804-222179853	WT_ML	id1_ML	OK	4.10796	5.94189	0.5325	1.49339	0.00585	0.0162164	yes
GRMZM2G099367	1:221423308-221455726	WT_ML	id1_ML	OK	86.8729	115.454	0.410335	1.42257	0.0139	0.0349253	yes
GRMZM2G077068	1:221288732-221295215	WT_ML	id1_ML	OK	0.371579	1.34594	1.85688	2.49703	5e-05	0.000208612	yes
GRMZM2G179063	1:221239184-221240892	WT_ML	id1_ML	OK	70.1899	38.0773	-0.882333	-3.43263	5e-05	0.000208612	yes
GRMZM2G466563	1:220900852-220904554	WT_ML	id1_ML	OK	0.687152	2.56878	1.90238	1.82862	0.00015	0.00058422	yes
-	1:219455822-219456602	WT_ML	id1_ML	OK	0	19.423	inf	#NAME?	5e-05	0.000208612	yes
GRMZM2G347280	1:217833920-217836445	WT_ML	id1_ML	OK	12.9273	18.1426	0.488956	1.78391	0.00585	0.0162164	yes
AC217050.4_FG007	1:214936883-214943430	WT_ML	id1_ML	OK	12.448	17.3852	0.481947	1.56212	0.00685	0.0186507	yes
GRMZM2G004422	1:21468490-21470622	WT_ML	id1_ML	OK	11.7717	8.18098	-0.524977	-1.45801	0.00985	0.0258042	yes
GRMZM2G004397	1:21464563-21468216	WT_ML	id1_ML	OK	24.6048	15.5812	-0.65913	-1.89485	0.0004	0.00144053	yes
GRMZM2G161274	1:213142272-213143773	WT_ML	id1_ML	OK	8.99683	13.967	0.63453	1.74153	0.0066	0.0180535	yes
GRMZM2G016521	1:210035306-210036267	WT_ML	id1_ML	OK	9.5021	3.64101	-1.38391	-3.84063	5e-05	0.000208612	yes
GRMZM2G125557	1:209011005-209013986	WT_ML	id1_ML	OK	4.82579	2.59625	-0.894334	-2.24317	0.00065	0.00224012	yes
GRMZM2G348452	1:207753173-207757725	WT_ML	id1_ML	OK	3.08606	1.38265	-1.15833	-1.70887	0.004	0.0115483	yes
GRMZM2G090177	1:202802223-202803499	WT_ML	id1_ML	OK	7.4796	10.9306	0.547335	1.85517	0.0116	0.0297813	yes
-	1:201979682-201983281	WT_ML	id1_ML	OK	8.12525	5.75378	-0.497903	-1.65806	0.0096	0.0252172	yes
GRMZM5G829831	1:200718113-200730230	WT_ML	id1_ML	OK	3.91028	2.47321	-0.660887	-1.25782	0.0196	0.0472588	yes
GRMZM2G436593	1:200669375-200671745	WT_ML	id1_ML	OK	100.573	54.6451	-0.880083	-3.73814	5e-05	0.000208612	yes
GRMZM2G136443	1:200654796-200664694	WT_ML	id1_ML	OK	4.73918	2.94995	-0.683949	-1.36053	0.01505	0.0374356	yes
GRMZM2G442763	1:200035402-200041100	WT_ML	id1_ML	OK	2.12651	1.10093	-0.94977	-1.66233	0.0011	0.00361937	yes
AC166636.1_FG008	1:19979838-19983132	WT_ML	id1_ML	OK	3.41422	5.43026	0.669467	1.31758	0.01495	0.0372179	yes
GRMZM2G369472	1:199674462-199675600	WT_ML	id1_ML	OK	36.4263	16.3154	-1.15875	-4.72506	5e-05	0.000208612	yes
GRMZM2G412846	1:199149680-199188650	WT_ML	id1_ML	OK	18.4983	8.96351	-1.04525	-3.11324	5e-05	0.000208612	yes
GRMZM2G001877	1:198676838-198679173	WT_ML	id1_ML	OK	4.98106	2.74391	-0.860222	-2.56936	0.0003	0.00110738	yes
GRMZM2G079956	1:197689845-197691677	WT_ML	id1_ML	OK	11.9956	18.3889	0.616329	2.06522	0.0013	0.00420651	yes
-	1:197635804-197636537	WT_ML	id1_ML	OK	9.59206	14.0616	0.551852	1.75205	0.01905	0.0461101	yes
GRMZM2G175423	1:197301248-197304338	WT_ML	id1_ML	OK	83.9259	61.0386	-0.459395	-1.8212	0.00515	0.0144781	yes
GRMZM2G107031	1:197226839-197228626	WT_ML	id1_ML	OK	7.82005	4.82205	-0.697532	-1.98648	0.00195	0.00606126	yes
GRMZM2G048129	1:196085034-196086934	WT_ML	id1_ML	OK	55.8423	37.7915	-0.563295	-2.30559	0.0013	0.00420651	yes
GRMZM2G020631	1:195785844-195789120	WT_ML	id1_ML	OK	114.928	63.3868	-0.858474	-3.0434	5e-05	0.000208612	yes
-	1:194195171-194199300	WT_ML	id1_ML	OK	4.49189	6.46902	0.526223	1.42436	0.01575	0.0389676	yes
GRMZM2G114841	1:193906218-194029941	WT_ML	id1_ML	OK	3.1927	5.07512	0.668665	1.5743	0.0038	0.0110275	yes
GRMZM2G154007	1:19326235-19329031	WT_ML	id1_ML	OK	1.60331	2.79872	0.803715	1.58946	0.00615	0.0169602	yes
GRMZM2G012453	1:193074563-193078345	WT_ML	id1_ML	OK	25.4721	19.3709	-0.395025	-1.27376	0.0202	0.0485297	yes
GRMZM2G075712	1:19260434-19261579	WT_ML	id1_ML	OK	15.8531	10.9006	-0.540358	-2.0485	0.0112	0.0288814	yes
-	1:190840269-190841738	WT_ML	id1_ML	OK	1.21321	0.357009	-1.76479	-2.17702	0.00675	0.0184135	yes
GRMZM2G121312	1:187917180-187919029	WT_ML	id1_ML	OK	3.81806	2.12362	-0.846315	-2.51599	0.00305	0.00905174	yes
GRMZM2G134205	1:185502620-185506264	WT_ML	id1_ML	OK	1.7571	3.01091	0.777003	1.68067	0.00315	0.0093223	yes
GRMZM2G050536	1:185333944-185337628	WT_ML	id1_ML	OK	0.780424	1.41242	0.855841	1.33107	0.0153	0.0379872	yes
GRMZM2G137861	1:184944884-184949315	WT_ML	id1_ML	OK	7.43549	13.7237	0.884165	2.47335	5e-05	0.000208612	yes
GRMZM2G058459	1:184422046-184423332	WT_ML	id1_ML	OK	1.51402	0.633032	-1.25803	-1.89409	0.0102	0.0265941	yes
GRMZM2G430371	1:184408988-184413998	WT_ML	id1_ML	OK	5.51531	3.51979	-0.647954	-1.57114	0.0193	0.0466256	yes
GRMZM2G050177,GRMZM2G050273	1:183697111-183707449	WT_ML	id1_ML	OK	14.8541	7.36212	-1.01267	-3.04243	5e-05	0.000208612	yes
GRMZM2G037265	1:183584833-183588867	WT_ML	id1_ML	OK	15.6578	8.11267	-0.948631	-2.95539	5e-05	0.000208612	yes
-	1:183473639-183474378	WT_ML	id1_ML	OK	3.3662	6.04521	0.844672	2.05109	0.01875	0.045498	yes
GRMZM2G164062	1:182823054-182825556	WT_ML	id1_ML	OK	7.26995	11.7093	0.687641	1.69187	0.0025	0.00757985	yes
GRMZM2G023847	1:182122134-182123253	WT_ML	id1_ML	OK	2.03097	4.29208	1.07951	2.32258	0.0027	0.00811538	yes
GRMZM5G893912	1:180635458-180637364	WT_ML	id1_ML	OK	2.30107	3.65769	0.668629	1.62415	0.00945	0.0248646	yes
GRMZM2G093809	1:180006010-180009342	WT_ML	id1_ML	OK	1.82278	0.905871	-1.00876	-2.43635	0.00095	0.00316885	yes
GRMZM2G136372	1:177903253-177904176	WT_ML	id1_ML	OK	0.46751	1.61789	1.79105	2.13435	0.02025	0.0486405	yes
GRMZM2G149751	1:176865316-176873050	WT_ML	id1_ML	OK	43.7791	67.0239	0.614434	1.90431	0.00135	0.00435249	yes
AC203989.4_FG001	1:176783378-176786461	WT_ML	id1_ML	OK	2.76078	4.70789	0.770005	1.4394	0.016	0.039517	yes
AC206951.3_FG017	1:17524913-17526671	WT_ML	id1_ML	OK	71.1443	28.9012	-1.29962	-4.85642	5e-05	0.000208612	yes
-	1:173558735-173563154	WT_ML	id1_ML	OK	1.49201	0.919	-0.699121	-1.55753	0.01335	0.0337045	yes
-	1:172045038-172048693	WT_ML	id1_ML	OK	2.79202	1.93119	-0.531819	-1.4347	0.0209	0.0499926	yes
GRMZM2G019926	1:171508582-171515172	WT_ML	id1_ML	OK	56.0324	38.442	-0.543578	-1.571	0.00375	0.0109018	yes
GRMZM2G052619	1:170826420-170865634	WT_ML	id1_ML	OK	2.21402	1.06849	-1.0511	-1.62525	0.0102	0.0265941	yes
GRMZM2G514812	1:167969426-167972777	WT_ML	id1_ML	OK	1.55282	3.449	1.15129	1.40568	0.0122	0.0311393	yes
GRMZM2G436304	1:167932427-167935085	WT_ML	id1_ML	OK	21.3624	11.1741	-0.934912	-2.64331	5e-05	0.000208612	yes
GRMZM2G445634	1:16791539-16792462	WT_ML	id1_ML	OK	112.255	60.1842	-0.899328	-4.65069	5e-05	0.000208612	yes
GRMZM5G838098	1:16782462-16783895	WT_ML	id1_ML	OK	39.8026	26.4937	-0.587212	-1.88635	0.00225	0.00689764	yes
-	1:165585057-165589869	WT_ML	id1_ML	OK	5.93989	4.15289	-0.516321	-1.63425	0.007	0.0190044	yes
GRMZM2G428216	1:165420889-165421476	WT_ML	id1_ML	OK	408.5	183.558	-1.1541	-5.37245	5e-05	0.000208612	yes
-	1:164961240-164961352	WT_ML	id1_ML	OK	93228.9	66429.1	-0.488961	-270.404	0.00455	0.0129605	yes
AC234520.1_FG003	1:164384829-164387420	WT_ML	id1_ML	OK	19.8212	11.9716	-0.727425	-2.53464	5e-05	0.000208612	yes
GRMZM5G824236	1:161923853-161924208	WT_ML	id1_ML	OK	2.19087	0	#NAME?	#NAME?	5e-05	0.000208612	yes
GRMZM2G150532	1:159451123-159453060	WT_ML	id1_ML	OK	0.606309	3.20946	2.4042	1.75929	5e-05	0.000208612	yes
-	1:155408532-155410185	WT_ML	id1_ML	OK	2.16899	1.16563	-0.895908	-1.88719	0.01175	0.0301235	yes
GRMZM2G130149	1:150717084-150722235	WT_ML	id1_ML	OK	8.01298	14.8674	0.891745	2.26044	5e-05	0.000208612	yes
GRMZM2G034302	1:15069036-15074473	WT_ML	id1_ML	OK	75.0847	39.9767	-0.909359	-3.20236	5e-05	0.000208612	yes
GRMZM2G075456	1:150233525-150235768	WT_ML	id1_ML	OK	2.85826	0.668338	-2.09649	-3.00008	0.0008	0.00271009	yes
GRMZM2G162749	1:14850151-14853035	WT_ML	id1_ML	OK	13.945	9.57398	-0.542559	-1.81344	0.0041	0.0118062	yes
GRMZM2G417835	1:14384256-14403983	WT_ML	id1_ML	OK	5.07383	14.1574	1.48041	2.64832	5e-05	0.000208612	yes
-	1:143784092-143788550	WT_ML	id1_ML	OK	2.42982	0.945069	-1.36236	-3.17824	5e-05	0.000208612	yes
GRMZM2G093020	1:143352527-143354420	WT_ML	id1_ML	OK	6.61861	4.24676	-0.640165	-1.43711	0.0082	0.0218957	yes
-	1:142226336-142234036	WT_ML	id1_ML	OK	2.56136	1.49228	-0.779387	-2.34502	5e-05	0.000208612	yes
-	1:142222378-142225589	WT_ML	id1_ML	OK	1.41794	0.671624	-1.07807	-1.95561	0.00095	0.00316885	yes
-	1:142218427-142219897	WT_ML	id1_ML	OK	1.18245	0.410701	-1.52562	-1.94114	0.0062	0.0170854	yes
-	1:141363444-141366363	WT_ML	id1_ML	OK	1.28083	0.72541	-0.82021	-1.53605	0.01155	0.0296651	yes
GRMZM2G130232	1:141046165-141047983	WT_ML	id1_ML	OK	9.52712	14.2804	0.583929	1.42763	0.01245	0.0317095	yes
RPS28	1:14103660-14105322	WT_ML	id1_ML	OK	24.1049	35.2072	0.546545	1.64418	0.0027	0.00811538	yes
GRMZM2G162158	1:140927752-140929602	WT_ML	id1_ML	OK	1.815	6.50265	1.84105	3.72717	5e-05	0.000208612	yes
-	1:127435980-127439077	WT_ML	id1_ML	OK	3.87762	2.64986	-0.549255	-1.55797	0.01125	0.0289901	yes
GRMZM2G165972	1:12518409-12520734	WT_ML	id1_ML	OK	0.960896	0.168888	-2.50832	-1.37973	0.00295	0.00878519	yes
AC207225.3_FG003	1:124671551-124688008	WT_ML	id1_ML	OK	5.25559	7.62678	0.53722	1.24867	0.0205	0.0491764	yes
-	1:123322117-123324603	WT_ML	id1_ML	OK	2.09434	1.2911	-0.697897	-1.53803	0.0143	0.0357914	yes
AC202185.4_FG004	1:122169769-122170960	WT_ML	id1_ML	OK	2.14224	0.911309	-1.2331	-1.95388	0.0091	0.024034	yes
GRMZM2G009465	1:120200388-120202682	WT_ML	id1_ML	OK	0.970531	1.68262	0.793866	1.47947	0.0159	0.0392941	yes
-	1:118778893-118783392	WT_ML	id1_ML	OK	4.3892	3.04528	-0.527385	-1.51091	0.00675	0.0184135	yes
-	1:116962545-116963904	WT_ML	id1_ML	OK	5.56014	2.72645	-1.0281	-1.51455	0.0088	0.0233176	yes
GRMZM2G300424	1:115768428-115770454	WT_ML	id1_ML	OK	5.4109	3.17577	-0.768762	-2.10303	0.0029	0.00865018	yes
GRMZM2G122787	1:11527022-11532567	WT_ML	id1_ML	OK	27.065	19.9286	-0.441589	-1.49363	0.011	0.0284276	yes
GRMZM2G086163	1:11473517-11475645	WT_ML	id1_ML	OK	8.45226	3.42495	-1.30325	-3.61144	5e-05	0.000208612	yes
GRMZM2G141526	1:112811148-112814705	WT_ML	id1_ML	OK	5.5586	9.15547	0.719912	1.91586	0.0138	0.0347052	yes
GRMZM2G179528	1:107854378-107859204	WT_ML	id1_ML	OK	16.2181	10.9321	-0.56904	-1.78098	0.00245	0.00744537	yes
-	1:107506449-107507360	WT_ML	id1_ML	OK	274.838	181.663	-0.597315	-2.38582	0.00125	0.0040586	yes
-	1:10434303-10435370	WT_ML	id1_ML	OK	4.93713	10.4876	1.08694	3.24901	5e-05	0.000208612	yes
GRMZM2G090500	1:102589779-102593584	WT_ML	id1_ML	OK	1.50928	2.25922	0.581967	1.3044	0.0143	0.0357914	yes
GRMZM2G062724	1:10027910-10032255	WT_ML	id1_ML	OK	2.11673	3.67033	0.794073	1.5573	0.00355	0.0103829	yes
GRMZM2G076946	3:136590765-136594609	WT_IL	id1_IL	OK	89.4685	0.0939001	-9.89604	-4.4395	0.0208	0.0497951	yes
GRMZM2G050875	6:105319100-105326548	WT_IL	id1_IL	OK	808.85	4.48409	-7.49491	-16.8847	5e-05	0.000208612	yes
GRMZM2G147716	7:164450875-164456819	WT_IL	id1_IL	OK	3.74957	0.10865	-5.10897	-2.28359	0.00375	0.0109018	yes
-	6:12231127-12231409	WT_IL	id1_IL	OK	104.797	6.34769	-4.04522	-16.0773	5e-05	0.000208612	yes
-	scaffold_495:325492-326298	WT_IL	id1_IL	OK	5.40523	0.47453	-3.50978	-4.52661	0.0026	0.00784369	yes
GRMZM2G038898	1:238522628-238525380	WT_IL	id1_IL	OK	19.8686	2.08891	-3.24967	-7.70877	5e-05	0.000208612	yes
-	10:113114779-113115134	WT_IL	id1_IL	OK	18.3379	1.97334	-3.21612	-6.7158	0.00155	0.00493226	yes
GRMZM2G011357	1:239667868-239671192	WT_IL	id1_IL	OK	5.8508	0.701449	-3.06022	-6.17858	5e-05	0.000208612	yes
-	4:11137464-11139257	WT_IL	id1_IL	OK	1.17149	0.148077	-2.98393	-3.03235	0.01065	0.0276309	yes
-	6:11956052-11956862	WT_IL	id1_IL	OK	14.9563	2.14661	-2.80062	-7.99876	5e-05	0.000208612	yes
GRMZM2G011078	1:246465291-246470541	WT_IL	id1_IL	OK	5.4693	0.811556	-2.75259	-4.84154	5e-05	0.000208612	yes
GRMZM2G341405	2:183158794-183173609	WT_IL	id1_IL	OK	76.2872	11.3642	-2.74695	-6.49867	5e-05	0.000208612	yes
-	6:11878979-11879406	WT_IL	id1_IL	OK	35.5037	5.30686	-2.74204	-8.23751	5e-05	0.000208612	yes
GRMZM2G008247	10:37762908-37767713	WT_IL	id1_IL	OK	306.596	52.3819	-2.5492	-8.43855	5e-05	0.000208612	yes
-	1:19688774-19690888	WT_IL	id1_IL	OK	4.43581	0.781629	-2.50464	-4.51477	5e-05	0.000208612	yes
-	scaffold_497:19411-19981	WT_IL	id1_IL	OK	20.1322	3.54925	-2.50392	-7.18125	5e-05	0.000208612	yes
GRMZM5G825755	2:32120867-32125999	WT_IL	id1_IL	OK	6.45217	1.20713	-2.41821	-2.42301	5e-05	0.000208612	yes
-	4:69184319-69185163	WT_IL	id1_IL	OK	24.3608	5.08851	-2.25925	-7.20695	5e-05	0.000208612	yes
GRMZM2G028393	8:133996632-133997534	WT_IL	id1_IL	OK	4.52244	0.95812	-2.23882	-2.02704	0.0099	0.0259263	yes
GRMZM2G097297	4:193094388-193096319	WT_IL	id1_IL	OK	10.2748	2.20981	-2.21711	-4.4926	5e-05	0.000208612	yes
GRMZM2G131715	1:230260034-230260966	WT_IL	id1_IL	OK	1.82081	0.435875	-2.06259	-2.44056	0.0191	0.04621	yes
GRMZM2G069146	7:141174420-141175245	WT_IL	id1_IL	OK	4.3136	1.04544	-2.04479	-4.40726	0.0084	0.02237	yes
GRMZM2G126772,GRMZM2G303419	5:77604462-77692105	WT_IL	id1_IL	OK	2.75634	0.668437	-2.04389	-2.68907	0.0002	0.00076223	yes
GRMZM2G020514,GRMZM2G020556	1:244219978-244231025	WT_IL	id1_IL	OK	10.5484	2.68289	-1.97517	-3.80427	0.00015	0.00058422	yes
GRMZM2G001676	1:233457064-233460514	WT_IL	id1_IL	OK	1.77454	0.461372	-1.94344	-3.17622	0.0015	0.00478726	yes
GRMZM2G001764	1:233507304-233511801	WT_IL	id1_IL	OK	2.36137	0.630416	-1.90525	-4.06861	0.00045	0.00160467	yes
GRMZM2G026576	2:204171229-204172771	WT_IL	id1_IL	OK	2.41161	0.731262	-1.72154	-2.12334	0.0159	0.0392941	yes
GRMZM2G144782	1:235547064-235551434	WT_IL	id1_IL	OK	25.6774	7.89488	-1.70151	-5.22452	5e-05	0.000208612	yes
AC233850.1_FG002	5:169860840-169861380	WT_IL	id1_IL	OK	4.57687	1.42415	-1.68426	-3.26091	0.0178	0.0434356	yes
GRMZM2G119705	7:162849639-162851038	WT_IL	id1_IL	OK	2.40903	0.754195	-1.67544	-2.76769	0.00125	0.0040586	yes
-	3:33573525-33574063	WT_IL	id1_IL	OK	7.07372	2.28446	-1.63061	-3.88733	0.0077	0.0206915	yes
GRMZM2G032218	2:13862579-13872014	WT_IL	id1_IL	OK	1.27136	0.411732	-1.62659	-3.0146	5e-05	0.000208612	yes
GRMZM2G476762	8:162580835-162581607	WT_IL	id1_IL	OK	3.78085	1.23401	-1.61535	-2.75804	0.0052	0.0146004	yes
GRMZM2G115646	1:235704588-235728305	WT_IL	id1_IL	OK	16.8595	5.52531	-1.60944	-4.07055	5e-05	0.000208612	yes
GRMZM2G033236	4:198954228-198957707	WT_IL	id1_IL	OK	1.85901	0.610457	-1.60657	-1.85272	0.01275	0.0323882	yes
GRMZM2G570968	4:53313095-53320504	WT_IL	id1_IL	OK	10.1467	3.71437	-1.44983	-2.32653	5e-05	0.000208612	yes
GRMZM2G038153	1:61014804-61021281	WT_IL	id1_IL	OK	0.958858	0.352977	-1.44174	-1.6898	0.0081	0.0216527	yes
GRMZM2G040326,GRMZM2G071268	1:241021436-241060682	WT_IL	id1_IL	OK	30.5169	11.2905	-1.43449	-3.9785	5e-05	0.000208612	yes
GRMZM2G044423	10:5462323-5464902	WT_IL	id1_IL	OK	2.79979	1.03618	-1.43404	-2.41727	0.0182	0.0442997	yes
-	1:240201716-240205238	WT_IL	id1_IL	OK	11.3116	4.24255	-1.4148	-3.5431	5e-05	0.000208612	yes
GRMZM2G324390	1:240149494-240155237	WT_IL	id1_IL	OK	7.56316	2.8977	-1.38408	-3.9203	5e-05	0.000208612	yes
GRMZM2G119496	1:241462644-241464784	WT_IL	id1_IL	OK	5.51675	2.14338	-1.36393	-3.67292	0.0001	0.00040078	yes
GRMZM2G429955	3:223492970-223493998	WT_IL	id1_IL	OK	3.25452	1.2701	-1.3575	-2.84992	0.00755	0.0203334	yes
-	6:68640041-68651948	WT_IL	id1_IL	OK	2.49612	1.00663	-1.31015	-1.65047	0.01745	0.0426817	yes
GRMZM5G873765	6:127444400-127466963	WT_IL	id1_IL	OK	2.54908	1.05429	-1.27371	-2.24061	0.0053	0.0148514	yes
GRMZM2G064605	1:241529894-241531128	WT_IL	id1_IL	OK	32.3791	13.7133	-1.23948	-5.52595	5e-05	0.000208612	yes
GRMZM2G399136	5:61551929-61553730	WT_IL	id1_IL	OK	3.62211	1.54364	-1.23049	-2.05435	0.00975	0.0255662	yes
GRMZM2G026980	5:53934854-53936718	WT_IL	id1_IL	OK	6.15929	2.63742	-1.22364	-3.12759	5e-05	0.000208612	yes
-	6:68652077-68652640	WT_IL	id1_IL	OK	4.02448	1.72871	-1.21911	-2.107	0.0185	0.0449534	yes
-	10:121113420-121123764	WT_IL	id1_IL	OK	7.7153	3.3371	-1.20913	-3.9917	5e-05	0.000208612	yes
GRMZM2G032095	7:96738376-96740300	WT_IL	id1_IL	OK	2.42814	1.05504	-1.20256	-2.52063	0.0057	0.0158415	yes
GRMZM2G063438	9:2058850-2060894	WT_IL	id1_IL	OK	3.06048	1.34573	-1.18537	-1.96101	0.00245	0.00744537	yes
CAB48	3:223440714-223442102	WT_IL	id1_IL	OK	31.8161	13.9955	-1.1848	-4.6545	5e-05	0.000208612	yes
GRMZM2G002656	6:129006107-129016959	WT_IL	id1_IL	OK	1.04126	0.458482	-1.1834	-1.86281	0.00325	0.00958743	yes
GRMZM2G176347	2:234302196-234303206	WT_IL	id1_IL	OK	6.91126	3.17577	-1.12184	-3.24547	0.0062	0.0170854	yes
GRMZM2G053669	1:45118779-45122813	WT_IL	id1_IL	OK	2.96141	1.37535	-1.10649	-2.5017	0.00115	0.0037669	yes
-	3:3436290-3437425	WT_IL	id1_IL	OK	2.93224	1.36657	-1.10145	-2.09513	0.00845	0.022487	yes
GRMZM2G428216	1:165420889-165421476	WT_IL	id1_IL	OK	15.4588	7.20535	-1.10129	-3.4987	0.00085	0.00286384	yes
-	7:11440764-11444220	WT_IL	id1_IL	OK	1.65	0.772184	-1.09545	-1.65458	0.01335	0.0337045	yes
GRMZM2G055180	2:21347516-21349544	WT_IL	id1_IL	OK	2.45636	1.16036	-1.08195	-2.29108	0.0064	0.017579	yes
GRMZM2G074946	1:73254413-73259651	WT_IL	id1_IL	OK	4.151	1.97071	-1.07474	-2.28562	0.0008	0.00271009	yes
-	10:20326960-20328983	WT_IL	id1_IL	OK	1.19152	0.5758	-1.04916	-1.66607	0.01975	0.047577	yes
GRMZM2G168833	1:289856824-289859319	WT_IL	id1_IL	OK	3.42383	1.69901	-1.01091	-2.40486	0.00535	0.0149778	yes
GRMZM2G092223	3:125709388-125713074	WT_IL	id1_IL	OK	2.30298	1.14555	-1.00746	-1.49619	0.01885	0.0457164	yes
GRMZM2G011269	1:246522902-246527409	WT_IL	id1_IL	OK	4.53604	2.2693	-0.999184	-2.61667	0.0012	0.00391488	yes
-	2:214998346-215011985	WT_IL	id1_IL	OK	1.07451	0.539147	-0.99493	-2.15921	5e-05	0.000208612	yes
GRMZM2G152777	6:73020288-73022366	WT_IL	id1_IL	OK	6.65963	3.36332	-0.985555	-2.17144	0.00175	0.00549891	yes
GRMZM2G082520	9:116378673-116380544	WT_IL	id1_IL	OK	14.4768	7.39629	-0.968866	-2.8813	0.00015	0.00058422	yes
GRMZM5G879665	1:230982364-230985535	WT_IL	id1_IL	OK	6.09275	3.14869	-0.952343	-1.77198	0.00895	0.0236789	yes
GRMZM2G436304	1:167932427-167935085	WT_IL	id1_IL	OK	4.20354	2.17357	-0.95154	-1.65807	0.0081	0.0216527	yes
GRMZM2G070673	1:240097754-240100607	WT_IL	id1_IL	OK	3.37224	1.74954	-0.94673	-2.3572	0.01035	0.0269376	yes
GRMZM2G149422	4:180266486-180268040	WT_IL	id1_IL	OK	7.86794	4.09574	-0.941861	-3.04464	0.00045	0.00160467	yes
-	4:159316228-159319418	WT_IL	id1_IL	OK	4.85681	2.53212	-0.939665	-1.8631	0.00645	0.0176982	yes
-	6:68640041-68651948	WT_IL	id1_IL	OK	2.79933	1.46537	-0.933819	-2.16519	0.00015	0.00058422	yes
-	5:19077936-19079580	WT_IL	id1_IL	OK	48.267	25.4093	-0.925682	-2.80875	0.0002	0.00076223	yes
GRMZM5G809265	1:235628979-235640014	WT_IL	id1_IL	OK	5.92813	3.12657	-0.922997	-1.74632	0.01035	0.0269376	yes
GRMZM2G025459	8:119744540-119748079	WT_IL	id1_IL	OK	6.62856	3.52256	-0.912072	-2.16802	0.00105	0.00347084	yes
GRMZM2G074672	7:107883947-107886373	WT_IL	id1_IL	OK	6.04864	3.22668	-0.906559	-2.34289	0.00515	0.0144781	yes
GRMZM2G045849	2:10518984-10526636	WT_IL	id1_IL	OK	6.98553	3.74755	-0.898423	-1.71535	0.01405	0.0352428	yes
GRMZM2G104549	3:223616641-223617812	WT_IL	id1_IL	OK	17.508	9.40398	-0.896673	-3.47668	0.00025	0.000936653	yes
GRMZM2G167438	1:232803344-232806998	WT_IL	id1_IL	OK	48.1716	25.9458	-0.892685	-3.41221	5e-05	0.000208612	yes
GRMZM2G456217	1:205466752-205468603	WT_IL	id1_IL	OK	8.70844	4.69514	-0.891247	-3.20759	0.00105	0.00347084	yes
GRMZM2G321747	1:156232308-156235984	WT_IL	id1_IL	OK	7.74371	4.23128	-0.87193	-2.13634	0.006	0.0165886	yes
GRMZM2G141473	1:286577037-286584000	WT_IL	id1_IL	OK	1.66757	0.91324	-0.868682	-1.98902	0.00145	0.00464162	yes
GRMZM2G142802	10:147860136-147861369	WT_IL	id1_IL	OK	18.4255	10.1288	-0.863248	-3.52825	0.0004	0.00144053	yes
GRMZM2G148908	1:236631324-236637194	WT_IL	id1_IL	OK	4.75013	2.61303	-0.862244	-1.75918	0.00805	0.0215337	yes
GRMZM2G010871	1:239674214-239678097	WT_IL	id1_IL	OK	4.45576	2.47224	-0.849852	-1.93945	0.0006	0.00208213	yes
GRMZM2G126900	9:57432531-57436103	WT_IL	id1_IL	OK	9.11093	5.06431	-0.847233	-1.89203	0.0038	0.0110275	yes
GRMZM2G450512	10:93390801-93391432	WT_IL	id1_IL	OK	8.06633	4.48494	-0.846823	-2.1827	0.0198	0.0476857	yes
GRMZM2G173124	8:20674612-20676933	WT_IL	id1_IL	OK	4.93239	2.75241	-0.841592	-2.05583	0.00605	0.01671	yes
GRMZM2G141584	4:210150977-210154859	WT_IL	id1_IL	OK	6.95768	3.94725	-0.817757	-2.26295	0.0032	0.00945416	yes
GRMZM2G097989	6:147253084-147254465	WT_IL	id1_IL	OK	22.5216	12.8043	-0.814686	-3.22937	0.00075	0.0025549	yes
AC207755.3_FG005	10:6168277-6170679	WT_IL	id1_IL	OK	6.93267	3.97133	-0.803789	-2.00507	0.0189	0.045815	yes
GRMZM2G020320	5:69143670-69145605	WT_IL	id1_IL	OK	4.60638	2.64521	-0.80025	-2.80155	0.01075	0.0278529	yes
GRMZM2G323888	6:128648201-128649694	WT_IL	id1_IL	OK	12.205	7.02205	-0.797503	-2.25312	0.00675	0.0184135	yes
GRMZM2G025414	3:165502884-165504076	WT_IL	id1_IL	OK	7.50051	4.35243	-0.785169	-2.09947	0.0067	0.0182964	yes
GRMZM2G079490	10:120691470-120693146	WT_IL	id1_IL	OK	6.80487	3.95939	-0.781287	-2.84367	0.0063	0.0173352	yes
GRMZM2G351977	8:141176050-141177936	WT_IL	id1_IL	OK	147.829	86.6942	-0.769925	-3.18015	5e-05	0.000208612	yes
GRMZM2G168222	1:242137490-242141229	WT_IL	id1_IL	OK	4.01671	2.35853	-0.768127	-1.86792	0.00295	0.00878519	yes
GRMZM2G035749	9:114200453-114203334	WT_IL	id1_IL	OK	7.73271	4.55183	-0.764527	-2.38926	0.0019	0.00592181	yes
GRMZM2G151656	2:197798871-197799562	WT_IL	id1_IL	OK	14.3977	8.47974	-0.763748	-2.45525	0.00705	0.0191269	yes
GRMZM6G650316	scaffold_148:2-412	WT_IL	id1_IL	OK	88.9989	52.6284	-0.757947	-5.14211	0.0036	0.0105143	yes
GRMZM2G011006	5:196852725-196853684	WT_IL	id1_IL	OK	9.91471	5.86403	-0.757679	-2.5724	0.01515	0.0376591	yes
GRMZM2G076844	2:14809772-14812111	WT_IL	id1_IL	OK	7.78599	4.60836	-0.756628	-1.98211	0.01965	0.0473635	yes
GRMZM2G081114	1:294892537-294893344	WT_IL	id1_IL	OK	11.9656	7.10485	-0.752015	-2.58468	0.0101	0.0263891	yes
GRMZM2G018027	10:134740951-134743390	WT_IL	id1_IL	OK	4.23948	2.52226	-0.749173	-1.83283	0.01615	0.0398359	yes
GRMZM2G146192	4:2485516-2488901	WT_IL	id1_IL	OK	3.42144	2.037	-0.748154	-2.20842	0.01145	0.0294441	yes
GRMZM2G014844	10:34733948-34737952	WT_IL	id1_IL	OK	32.5986	19.453	-0.744816	-2.30292	5e-05	0.000208612	yes
GRMZM2G176375	2:234297238-234298325	WT_IL	id1_IL	OK	16.5907	9.91131	-0.743229	-3.06467	0.00265	0.00797873	yes
GRMZM2G127393	10:2657006-2665931	WT_IL	id1_IL	OK	38.1143	22.8032	-0.741098	-2.61472	0.0001	0.00040078	yes
GRMZM2G052616	3:64821136-64823713	WT_IL	id1_IL	OK	5.52137	3.315	-0.736017	-1.84641	0.01805	0.0439783	yes
-	9:85172997-85178314	WT_IL	id1_IL	OK	10.918	6.57283	-0.732123	-1.6322	0.00705	0.0191269	yes
GRMZM2G161610	6:93653945-93656586	WT_IL	id1_IL	OK	5.79958	3.49372	-0.731186	-1.72099	0.0094	0.0247482	yes
-	1:233695186-233699083	WT_IL	id1_IL	OK	1.87667	1.13176	-0.729606	-1.62653	0.01255	0.0319393	yes
GRMZM5G868730	4:197164576-197166809	WT_IL	id1_IL	OK	10.5697	6.41326	-0.72081	-2.65179	0.00525	0.0147272	yes
GRMZM2G352618	6:128637988-128638859	WT_IL	id1_IL	OK	23.0029	14.1523	-0.700779	-2.83327	0.00375	0.0109018	yes
-	2:132748323-132748724	WT_IL	id1_IL	OK	37.8949	23.3145	-0.700775	-3.21113	0.00895	0.0236789	yes
GRMZM2G447785	2:38711301-38712712	WT_IL	id1_IL	OK	18.9149	11.6454	-0.699768	-2.00974	0.0045	0.0128288	yes
-	1:107506449-107507360	WT_IL	id1_IL	OK	32.9786	20.3768	-0.694605	-2.79024	0.00135	0.00435249	yes
AC155610.2_FG007	3:175729265-175732123	WT_IL	id1_IL	OK	23.5801	14.6765	-0.684063	-3.21298	0.00115	0.0037669	yes
GRMZM2G115372	1:298856152-298867621	WT_IL	id1_IL	OK	2.33059	1.45216	-0.682493	-1.51745	0.01095	0.0283144	yes
GRMZM2G046750	7:9206237-9207523	WT_IL	id1_IL	OK	45.0058	28.1416	-0.677405	-3.35076	0.001	0.00332069	yes
GRMZM2G106945	3:149591715-149594172	WT_IL	id1_IL	OK	12.4344	7.78479	-0.67561	-1.91817	0.0103	0.0268243	yes
GRMZM2G177220	3:165939857-165944209	WT_IL	id1_IL	OK	5.21494	3.27853	-0.6696	-1.5891	0.00495	0.0139766	yes
-	6:12995628-13000877	WT_IL	id1_IL	OK	81.2171	51.3037	-0.662721	-2.17177	0.0053	0.0148514	yes
GRMZM2G022799	4:186662826-186664371	WT_IL	id1_IL	OK	8.24287	5.26244	-0.647415	-2.29155	0.01615	0.0398359	yes
AC234520.1_FG003	1:164384829-164387420	WT_IL	id1_IL	OK	10.6891	6.85417	-0.641083	-1.84165	0.0096	0.0252172	yes
GRMZM2G464572	9:57913127-57917769	WT_IL	id1_IL	OK	5.66882	3.65826	-0.63189	-1.74311	0.00335	0.00985445	yes
GRMZM2G381709	6:164043236-164051870	WT_IL	id1_IL	OK	4.60999	2.98116	-0.628891	-1.81386	0.0027	0.00811538	yes
GRMZM2G033846	9:134973668-134974579	WT_IL	id1_IL	OK	44.9425	29.4575	-0.609447	-2.12351	0.0101	0.0263891	yes
GRMZM2G048324	1:70432376-70436980	WT_IL	id1_IL	OK	4.76116	3.1238	-0.608012	-1.51572	0.01605	0.0396277	yes
GRMZM2G160268	4:83199492-83201373	WT_IL	id1_IL	OK	36.9488	24.2757	-0.60601	-2.06771	0.0025	0.00757985	yes
GRMZM2G124434	1:240922199-240925273	WT_IL	id1_IL	OK	25.3236	16.6833	-0.602078	-1.74367	0.00445	0.0126989	yes
GRMZM2G012891	7:137860733-137862545	WT_IL	id1_IL	OK	35.3982	23.3232	-0.601909	-2.03849	0.0031	0.00918801	yes
GRMZM2G125441	9:76787845-76789249	WT_IL	id1_IL	OK	122.641	80.8748	-0.600682	-1.98169	0.0043	0.0123221	yes
GRMZM2G113967	4:184154909-184157690	WT_IL	id1_IL	OK	7.31453	4.82359	-0.600656	-1.53381	0.00845	0.022487	yes
GRMZM2G018070	2:189550237-189551365	WT_IL	id1_IL	OK	15.2609	10.1621	-0.586639	-2.4385	0.0152	0.0377676	yes
GRMZM2G093325	6:140896833-140916033	WT_IL	id1_IL	OK	114.96	76.7794	-0.582345	-2.3035	0.0019	0.00592181	yes
GRMZM2G024806	3:186886604-186888845	WT_IL	id1_IL	OK	7.71581	5.15933	-0.580632	-1.80729	0.0133	0.0335993	yes
-	1:283791084-283791857	WT_IL	id1_IL	OK	56.2874	37.7667	-0.575698	-3.07728	0.00525	0.0147272	yes
AC206951.3_FG017	1:17524913-17526671	WT_IL	id1_IL	OK	15.8652	10.7101	-0.566897	-2.00937	0.01235	0.0314823	yes
GRMZM2G130454	5:4430352-4431606	WT_IL	id1_IL	OK	28.9042	19.5466	-0.564362	-2.04585	0.01015	0.0264753	yes
GRMZM2G148884	10:83847900-83849001	WT_IL	id1_IL	OK	25.3816	17.354	-0.548512	-1.90553	0.0157	0.0388586	yes
GRMZM6G132224	1:222994584-222994948	WT_IL	id1_IL	OK	155.619	106.751	-0.543779	-3.69647	0.0085	0.0226048	yes
GRMZM2G129865	5:7139594-7142011	WT_IL	id1_IL	OK	17.5699	12.1627	-0.530647	-1.68446	0.02025	0.0486405	yes
GRMZM2G054896	4:210677273-210678986	WT_IL	id1_IL	OK	59.0251	40.9685	-0.526815	-2.114	0.0091	0.024034	yes
SODCC.2	9:129534999-129538722	WT_IL	id1_IL	OK	18.35	12.8103	-0.518475	-1.39641	0.01805	0.0439783	yes
-	4:1078579-1080482	WT_IL	id1_IL	OK	20.6851	14.4973	-0.512807	-1.87745	0.0111	0.0286499	yes
GRMZM2G105539	5:206960863-206965235	WT_IL	id1_IL	OK	18.9477	13.4564	-0.493731	-1.4883	0.01465	0.0365679	yes
GRMZM2G025783	2:220396718-220399842	WT_IL	id1_IL	OK	63.2586	44.9274	-0.493664	-1.96298	0.0097	0.0254477	yes
GRMZM2G116079	4:232434817-232442130	WT_IL	id1_IL	OK	23.3736	16.6794	-0.486814	-1.61871	0.01735	0.0424652	yes
GRMZM2G367834	2:196361280-196383768	WT_IL	id1_IL	OK	13.5854	9.7466	-0.479088	-1.39634	0.01325	0.033489	yes
[truncated: 80 more rows]
