# Supplementary material for: Distinct gene networks modulate floral induction of autonomous maize and photoperiod-dependent teosinte
Source: J Exp Bot. 2018 Apr 24;69(12):2937–52. doi: 10.1093/jxb/ery110 (PMC5972621; doi:10.1093/jxb/ery110)
Supplement: Supplementary Table S5 [file ery110_suppl_supplementary_table_s5.xlsx]

## Sheet: Table S5
sequence_queried	start	stop	strand	score	p-value	matched_sequence	Group
chr2:2623251-2635989	1237	1247	+	16.6606	1.22e-06	TTTGTCGCTAT	Not_significant_IL
chr1:21459563-21473216	7159	7169	+	16.6606	1.22e-06	TTTGTCCCAAT	Not_significant_IL
chr5:74311077-74325071	7236	7246	+	16.6606	1.22e-06	TTTGTCGCATT	Not_significant_IL
chr7:142883499-142897923	8638	8648	+	16.6606	1.22e-06	TTTGTCCCAAT	Not_significant_IL
chr10:109908504-109921061	319	329	-	16.6606	1.22e-06	TTTGTCGCATT	Not_significant_IL
chr8:98707188-98724185	361	371	+	16.6545	2.13e-06	TTTGTCCCTAT	Not_significant_IL
chr4:145382413-145409348	4820	4830	+	16.6545	2.13e-06	TTTGTCCCTAT	Not_significant_IL
chr9:142714539-142728173	11078	11088	+	16.6545	2.13e-06	TTTGTCCCTAT	Not_significant_IL
chr10:80152895-80173911	12050	12060	+	16.6545	2.13e-06	TTTGTCCCTAT	Not_significant_IL
chr2:40962021-40985298	7275	7285	-	16.6545	2.13e-06	TTTGTCCCATT	Not_significant_IL
chr3:26782278-26816161	17599	17609	-	16.6545	2.13e-06	TTTGTCCCTAT	Not_significant_IL
chr8:87179122-87239489	53296	53306	-	16.6545	2.13e-06	TTTGTCGCTTT	Not_significant_IL
chr7:48971984-48985406	1474	1484	+	16.6485	2.43e-06	TTTGTCCCTTT	Not_significant_IL
chr5:33153034-33164308	8022	8032	+	16.6485	2.43e-06	TTTGTCCCTTT	Not_significant_IL
chr6:80791521-80811247	8926	8936	+	16.6485	2.43e-06	TTTGTCCCTTT	Not_significant_IL
chr4:99817574-99910857	48727	48737	+	16.6485	2.43e-06	TTTGTCCCTTT	Not_significant_IL
chr10:125347520-125361410	11821	11831	+	16.3939	2.8e-06	TTTGTCGTAAT	Not_significant_IL
chr10:2839965-2856122	7100	7110	-	16.3879	3.91e-06	TTTGTCGTATT	Not_significant_IL
chr7:149786072-149805188	2172	2182	+	16.3879	3.91e-06	TTTGTCGTATT	Not_significant_IL
chr5:18353281-18375223	5461	5471	+	16.3879	3.91e-06	TTTGTCGTATT	Not_significant_IL
chr6:160425034-160445597	10620	10630	+	16.3879	3.91e-06	TTTGTCGTATT	Not_significant_IL
chr6:125632622-125647514	3981	3991	-	16.3818	5.02e-06	TTTGTCCTTAT	Not_significant_IL
chr5:11400081-11420659	17786	17796	-	16.3818	5.02e-06	TTTGTCCTTAT	Not_significant_IL
chr10:1923174-1943173	2683	2693	+	16.3818	5.02e-06	TTTGTCCTTAT	Not_significant_IL
chr2:226866182-226880657	6361	6371	+	16.3818	5.02e-06	TTTGTCGTTTT	Not_significant_IL
chr4:155549717-155563970	6423	6433	+	16.3818	5.02e-06	TTTGTCCTATT	Not_significant_IL
chr6:75668628-75687069	12094	12104	+	16.3818	5.02e-06	TTTGTCGTTTT	Not_significant_IL
chr10:1923174-1943173	17030	17040	+	16.3818	5.02e-06	TTTGTCCTTAT	Not_significant_IL
chr1:188745557-188850369	26361	26371	+	16.3818	5.02e-06	TTTGTCCTTAT	Not_significant_IL
chr1:206156655-206173936	1049	1059	-	16.3758	5.39e-06	TTTGTCCTTTT	Not_significant_IL
chr1:4589771-4603264	5088	5098	-	16.3758	5.39e-06	TTTGTCCTTTT	Not_significant_IL
chr7:150321973-150342189	13266	13276	+	16.3758	5.39e-06	TTTGTCCTTTT	Not_significant_IL
chr6:75668628-75687069	15855	15865	+	16.3758	5.39e-06	TTTGTCCTTTT	Not_significant_IL
chr8:124942786-124959419	15865	15875	+	16.3758	5.39e-06	TTTGTCCTTTT	Not_significant_IL
chr4:99817574-99910857	87487	87497	+	16.3758	5.39e-06	TTTGTCCTTTT	Not_significant_IL
chr10:2430336-2444901	8191	8201	-	12.4182	6.89e-06	TTTGTCCCAGT	Not_significant_IL
chr5:216782404-216801012	12358	12368	-	12.4182	6.89e-06	TTTGTCCCAGT	Not_significant_IL
chr2:128669396-128713935	42860	42870	-	12.4182	6.89e-06	TTTGTCCCGAT	Not_significant_IL
chr4:145382413-145409348	8429	8439	+	12.4182	6.89e-06	TTTGTCGCGTT	Not_significant_IL
chr4:145382413-145409348	19076	19086	+	12.4182	6.89e-06	TTTGTCGCGTT	Not_significant_IL
chr6:94061064-94099907	29591	29601	+	12.4182	6.89e-06	TTTGTCGCGTT	Not_significant_IL
chr1:297121515-297139095	14447	14457	-	12.4121	7.39e-06	TTTGTCCCTGT	Not_significant_IL
chr1:179984535-179997713	283	293	-	12.3818	7.88e-06	TTTGTCGCACT	Not_significant_IL
chr10:2981657-3001543	1593	1603	-	12.3818	7.88e-06	TTTGTCGCACT	Not_significant_IL
chr3:4630489-4646992	2816	2826	-	12.3818	7.88e-06	TTTGTCGCACT	Not_significant_IL
chr1:145293489-145329380	17961	17971	-	12.3818	7.88e-06	TTTGTCGCCAT	Not_significant_IL
chr10:118006018-118018627	322	332	+	12.3818	7.88e-06	TTTGTCGCACT	Not_significant_IL
chr2:226866182-226880657	6322	6332	+	12.3818	7.88e-06	TTTGTCGCACT	Not_significant_IL
chr10:99802604-99816198	13362	13372	+	12.3818	7.88e-06	TTTGTCGCACT	Not_significant_IL
chr6:147324355-147344148	16432	16442	+	12.3818	7.88e-06	TTTGTCGCACT	Not_significant_IL
chr1:254149175-254169418	16933	16943	+	12.3818	7.88e-06	TTTGTCGCACT	Not_significant_IL
chr7:174399276-174415520	732	742	-	12.3758	8.88e-06	TTTGTCCCACT	Not_significant_IL
chr4:231678790-231692688	12613	12623	-	12.3758	8.88e-06	TTTGTCCCACT	Not_significant_IL
chr2:115186594-115201388	13779	13789	-	12.3758	8.88e-06	TTTGTCGCCTT	Not_significant_IL
chr4:228234150-228303470	14277	14287	-	12.3758	8.88e-06	TTTGTCGCCTT	Not_significant_IL
chr3:157000077-157015764	15121	15131	-	12.3758	8.88e-06	TTTGTCGCTCT	Not_significant_IL
chr2:50085636-50099738	3202	3212	+	12.3758	8.88e-06	TTTGTCGCTCT	Not_significant_IL
chr10:35586146-35603325	3982	3992	+	12.3758	8.88e-06	TTTGTCGCCTT	Not_significant_IL
chr1:145293489-145329380	34266	34276	+	12.3758	8.88e-06	TTTGTCCCACT	Not_significant_IL
chr1:188745557-188850369	100905	100915	+	12.3758	8.88e-06	TTTGTCGCTCT	Not_significant_IL
chr5:61021013-61033620	6932	6942	-	12.3697	9.38e-06	TTTGTCCCCTT	Not_significant_IL
chr3:32029265-32042773	4035	4045	+	12.3697	9.38e-06	TTTGTCCCCTT	Not_significant_IL
chr1:149117580-149133555	4897	4907	+	12.3697	9.38e-06	TTTGTCCCTCT	Not_significant_IL
chr2:235372523-235394590	5026	5036	+	12.3697	9.38e-06	TTTGTCCCTCT	Not_significant_IL
chr7:170066233-170084916	15850	15860	+	12.3697	9.38e-06	TTTGTCCCTCT	Not_significant_IL
chr3:109635359-109722923	76139	76149	+	12.3697	9.38e-06	TTTGTCCCTCT	Not_significant_IL
chr5:18353281-18375223	5563	5573	+	12.1697	9.75e-06	TTTGTCGAAAT	Not_significant_IL
chr4:145382413-145409348	14880	14890	+	12.1697	9.75e-06	TTTGTCGAAAT	Not_significant_IL
chr1:9480961-9573050	4716	4726	-	12.1636	1.12e-05	TTTGTCCAAAT	Not_significant_IL
chr10:99802604-99816198	6577	6587	-	12.1636	1.12e-05	TTTGTCACAAT	Not_significant_IL
chr8:152996173-153007887	9762	9772	-	12.1636	1.12e-05	TTTGTCCAAAT	Not_significant_IL
chr1:297121515-297139095	7889	7899	+	12.1636	1.12e-05	TTTGTCACAAT	Not_significant_IL
chr5:59830642-59845942	7927	7937	+	12.1636	1.12e-05	TTTGTCGATAT	Not_significant_IL
chr8:29204905-29225919	17216	17226	+	12.1636	1.12e-05	TTTGTCGAATT	Not_significant_IL
chr1:145293489-145329380	29117	29127	+	12.1636	1.12e-05	TTTGTCACAAT	Not_significant_IL
chr1:188745557-188850369	38693	38703	+	12.1636	1.12e-05	TTTGTCACAAT	Not_significant_IL
chr7:174399276-174415520	2445	2455	-	12.1576	1.34e-05	TTTGTCACATT	Not_significant_IL
chr4:54145047-54160006	2492	2502	-	12.1576	1.34e-05	TTTGTCACATT	Not_significant_IL
chr1:254149175-254169418	8835	8845	-	12.1576	1.34e-05	TTTGTCACTAT	Not_significant_IL
chr3:134308099-134322311	9615	9625	-	12.1576	1.34e-05	TTTGTCACATT	Not_significant_IL
chr8:98707188-98724185	13560	13570	-	12.1576	1.34e-05	TTTGTCCATAT	Not_significant_IL
chr2:128669396-128713935	41075	41085	-	12.1576	1.34e-05	TTTGTCACATT	Not_significant_IL
chr10:2839965-2856122	3242	3252	+	12.1576	1.34e-05	TTTGTCACATT	Not_significant_IL
chr1:188745557-188850369	16610	16620	+	12.1576	1.34e-05	TTTGTCCATAT	Not_significant_IL
chr6:168166607-168197176	20668	20678	+	12.1576	1.34e-05	TTTGTCGATTT	Not_significant_IL
chr4:228234150-228303470	41144	41154	+	12.1576	1.34e-05	TTTGTCGATTT	Not_significant_IL
chr8:23952585-23969897	2570	2580	-	12.1515	1.56e-05	TTTGTCACTTT	Not_significant_IL
chr6:160425034-160445597	3058	3068	+	12.1515	1.56e-05	TTTGTCCATTT	Not_significant_IL
chr1:43343382-43368536	5190	5200	+	12.1515	1.56e-05	TTTGTCCATTT	Not_significant_IL
chr5:199542816-199557302	7768	7778	+	12.1515	1.56e-05	TTTGTCGGATT	Not_significant_IL
chr2:159462262-159477713	7910	7920	-	12.1515	1.56e-05	TTTGTCCATTT	Not_significant_IL
chr8:98707188-98724185	8339	8349	-	12.1515	1.56e-05	TTTGTCCGAAT	Not_significant_IL
chr4:228234150-228303470	8592	8602	-	12.1515	1.56e-05	TTTGTCACTTT	Not_significant_IL
chr5:49921491-49933679	8638	8648	-	12.1515	1.56e-05	TTTGTCGGATT	Not_significant_IL
chr8:169169905-169184715	9791	9801	-	12.1515	1.56e-05	TTTGTCCATTT	Not_significant_IL
chr9:147419679-147433844	10076	10086	-	12.1515	1.56e-05	TTTGTCCATTT	Not_significant_IL
chr4:231678790-231692688	12666	12676	-	12.1515	1.56e-05	TTTGTCGGTAT	Not_significant_IL
chr10:23385207-23405498	14201	14211	-	12.1515	1.56e-05	TTTGTCGGTAT	Not_significant_IL
chr2:199215066-199238898	15098	15108	-	12.1515	1.56e-05	TTTGTCCATTT	Not_significant_IL
chr2:234398091-234414361	15539	15549	-	12.1515	1.56e-05	TTTGTCCATTT	Not_significant_IL
chr9:140605163-140622939	17208	17218	-	12.1515	1.56e-05	TTTGTCGGTAT	Not_significant_IL
chr7:165022075-165040301	18000	18010	+	12.1515	1.56e-05	TTTGTCCATTT	Not_significant_IL
chr1:145293489-145329380	19044	19054	+	12.1515	1.56e-05	TTTGTCGGATT	Not_significant_IL
chr1:9480961-9573050	19401	19411	-	12.1515	1.56e-05	TTTGTCCGAAT	Not_significant_IL
chr3:109635359-109722923	21148	21158	-	12.1515	1.56e-05	TTTGTCGGATT	Not_significant_IL
chr1:9480961-9573050	32130	32140	+	12.1515	1.56e-05	TTTGTCGGATT	Not_significant_IL
chr1:9480961-9573050	47857	47867	-	12.1515	1.56e-05	TTTGTCGGATT	Not_significant_IL
chr3:109635359-109722923	83762	83772	+	12.1515	1.56e-05	TTTGTCGTGAT	Not_significant_IL
chr10:17163996-17180768	1769	1779	-	12.1455	1.78e-05	TTTGTCCTAGT	Not_significant_IL
chr2:221901996-221913329	2252	2262	+	12.1455	1.78e-05	TTTGTCGTGTT	Not_significant_IL
chr8:152996173-153007887	3808	3818	+	12.1455	1.78e-05	TTTGTCCGATT	Not_significant_IL
chr8:98924159-98938356	3873	3883	+	12.1455	1.78e-05	TTTGTCGTGTT	Not_significant_IL
chr8:98924159-98938356	4270	4280	+	12.1455	1.78e-05	TTTGTCGTGTT	Not_significant_IL
chr8:159035082-159050677	4951	4961	-	12.1455	1.78e-05	TTTGTCGTGTT	Not_significant_IL
chr8:14069226-14083481	7100	7110	-	12.1455	1.78e-05	TTTGTCCGTAT	Not_significant_IL
chr1:47508814-47526852	8882	8892	+	12.1455	1.78e-05	TTTGTCGTGTT	Not_significant_IL
chr10:139276316-139289531	10679	10689	+	12.1455	1.78e-05	TTTGTCGTGTT	Not_significant_IL
chr3:164540312-164553662	11545	11555	-	12.1455	1.78e-05	TTTGTCGTGTT	Not_significant_IL
chr1:47508814-47526852	12678	12688	-	12.1455	1.78e-05	TTTGTCGTGTT	Not_significant_IL
chr8:87179122-87239489	13679	13689	-	12.1455	1.78e-05	TTTGTCGTGTT	Not_significant_IL
chr6:157934439-157958900	14547	14557	+	12.1455	1.78e-05	TTTGTCGTGTT	Not_significant_IL
chr4:145382413-145409348	24754	24764	+	12.1455	1.78e-05	TTTGTCGTGTT	Not_significant_IL
chr3:109635359-109722923	61940	61950	-	12.1455	1.78e-05	TTTGTCCTAGT	Not_significant_IL
chr1:188745557-188850369	68236	68246	-	12.1455	1.78e-05	TTTGTCGTGTT	Not_significant_IL
chr4:99817574-99910857	79618	79628	-	12.1455	1.78e-05	TTTGTCCTAGT	Not_significant_IL
chr1:188745557-188850369	80017	80027	-	12.1455	1.78e-05	TTTGTCGTGTT	Not_significant_IL
chr9:24708237-24724347	502	512	-	12.1394	1.87e-05	TTTGTCCTTGT	Not_significant_IL
chr6:168166607-168197176	3990	4000	-	12.1394	1.87e-05	TTTGTCCGTTT	Not_significant_IL
chr2:50085636-50099738	3992	4002	-	12.1394	1.87e-05	TTTGTCCGTTT	Not_significant_IL
chr2:199215066-199238898	6950	6960	+	12.1394	1.87e-05	TTTGTCCTTGT	Not_significant_IL
chr3:134308099-134322311	12937	12947	-	12.1394	1.87e-05	TTTGTCCTGTT	Not_significant_IL
chr10:80152895-80173911	19488	19498	+	12.1394	1.87e-05	TTTGTCCGTTT	Not_significant_IL
chr6:168166607-168197176	25685	25695	-	12.1394	1.87e-05	TTTGTCCGTTT	Not_significant_IL
chr1:9480961-9573050	36333	36343	-	12.1394	1.87e-05	TTTGTCCTGTT	Not_significant_IL
chr5:59830642-59845942	5199	5209	+	12.1091	1.93e-05	TTTGTCGTCAT	Not_significant_IL
chr3:157000077-157015764	12275	12285	+	12.1091	1.93e-05	TTTGTCGTCAT	Not_significant_IL
chr3:109635359-109722923	22231	22241	+	12.1091	1.93e-05	TTTGTCGTCAT	Not_significant_IL
chr1:9480961-9573050	31047	31057	-	12.1091	1.93e-05	TTTGTCGTCAT	Not_significant_IL
chr2:128669396-128713935	33296	33306	+	12.1091	1.93e-05	TTTGTCGTCAT	Not_significant_IL
chr4:99817574-99910857	34087	34097	+	12.1091	1.93e-05	TTTGTCGTCAT	Not_significant_IL
chr5:49921491-49933679	1122	1132	-	12.103	2.05e-05	TTTGTCGTCTT	Not_significant_IL
chr5:33153034-33164308	1479	1489	+	12.103	2.05e-05	TTTGTCGTCTT	Not_significant_IL
chr5:180478950-180491597	1861	1871	-	12.103	2.05e-05	TTTGTCGTCTT	Not_significant_IL
chr10:134429811-134443770	5538	5548	+	12.103	2.05e-05	TTTGTCCTACT	Not_significant_IL
chr5:199542816-199557302	6555	6565	+	12.103	2.05e-05	TTTGTCCTACT	Not_significant_IL
chr7:174399276-174415520	7138	7148	-	12.103	2.05e-05	TTTGTCGTCTT	Not_significant_IL
chr8:169169905-169184715	10192	10202	-	12.103	2.05e-05	TTTGTCGTCTT	Not_significant_IL
chr2:128669396-128713935	10933	10943	-	12.103	2.05e-05	TTTGTCCTCAT	Not_significant_IL
chr2:128669396-128713935	10998	11008	-	12.103	2.05e-05	TTTGTCCTCAT	Not_significant_IL
chr10:2430336-2444901	12216	12226	-	12.103	2.05e-05	TTTGTCGTTCT	Not_significant_IL
chr1:47508814-47526852	15947	15957	-	12.103	2.05e-05	TTTGTCCTCAT	Not_significant_IL
chr9:140605163-140622939	16066	16076	+	12.103	2.05e-05	TTTGTCCTCAT	Not_significant_IL
chr1:188745557-188850369	16491	16501	+	12.103	2.05e-05	TTTGTCGTCTT	Not_significant_IL
chr8:87179122-87239489	18444	18454	-	12.103	2.05e-05	TTTGTCGTTCT	Not_significant_IL
chr6:39834701-39848780	1241	1251	+	12.097	2.11e-05	TTTGTCCTCTT	Not_significant_IL
chr6:39834701-39848780	2852	2862	+	12.097	2.11e-05	TTTGTCCTCTT	Not_significant_IL
chr4:22347224-22361495	2934	2944	-	12.097	2.11e-05	TTTGTCCTCTT	Not_significant_IL
chr1:297121515-297139095	4017	4027	-	12.097	2.11e-05	TTTGTCCTTCT	Not_significant_IL
chr3:109635359-109722923	4273	4283	-	12.097	2.11e-05	TTTGTCCTCTT	Not_significant_IL
chr3:98809425-98826720	10488	10498	-	12.097	2.11e-05	TTTGTCCTTCT	Not_significant_IL
chr8:93178157-93198768	13510	13520	+	12.097	2.11e-05	TTTGTCCTTCT	Not_significant_IL
chr3:98809425-98826720	15781	15791	-	12.097	2.11e-05	TTTGTCCTCTT	Not_significant_IL
chr8:2282234-2302844	18322	18332	-	12.097	2.11e-05	TTTGTCCTTCT	Not_significant_IL
chr5:87801329-87832981	18770	18780	+	12.097	2.11e-05	TTTGTCCTTCT	Not_significant_IL
chr5:87801329-87832981	18946	18956	+	12.097	2.11e-05	TTTGTCCTCTT	Not_significant_IL
chr4:228234150-228303470	52361	52371	-	12.097	2.11e-05	TTTGTCCTTCT	Not_significant_IL
chr2:235372523-235394590	3357	3367	+	12.0909	2.15e-05	TTTGTCTCAAT	Not_significant_IL
chr5:87801329-87832981	17555	17565	+	12.0909	2.15e-05	TTTGTCTCAAT	Not_significant_IL
chr2:210294362-210315868	164	174	-	12.0848	2.22e-05	TTTGTCTCTAT	Not_significant_IL
chr2:18163322-18178289	3881	3891	-	12.0848	2.22e-05	TTTGTCTCTAT	Not_significant_IL
chr6:157934439-157958900	3917	3927	-	12.0848	2.22e-05	TTTGTCTCTAT	Not_significant_IL
chr4:238967141-238982198	4089	4099	+	12.0848	2.22e-05	TTTGTCTCTAT	Not_significant_IL
chr2:50085636-50099738	4887	4897	+	12.0848	2.22e-05	TTTGTCTCATT	Not_significant_IL
chr3:134308099-134322311	9205	9215	+	12.0848	2.22e-05	TTTGTCTCTAT	Not_significant_IL
chr2:115186594-115201388	9513	9523	-	12.0848	2.22e-05	TTTGTCTCTAT	Not_significant_IL
chr10:2839965-2856122	11064	11074	+	12.0848	2.22e-05	TTTGTCTCTAT	Not_significant_IL
chr10:132564961-132583095	11987	11997	-	12.0848	2.22e-05	TTTGTCTCTAT	Not_significant_IL
chr10:127356272-127376572	12487	12497	+	12.0848	2.22e-05	TTTGTCTCTAT	Not_significant_IL
chr9:19156781-19175955	12591	12601	+	12.0848	2.22e-05	TTTGTCTCTAT	Not_significant_IL
chr2:86840959-86855918	14919	14929	-	12.0848	2.22e-05	TTTGTCTCATT	Not_significant_IL
chr1:9480961-9573050	40230	40240	-	12.0848	2.22e-05	TTTGTCTCATT	Not_significant_IL
chr3:109635359-109722923	78647	78657	-	12.0848	2.22e-05	TTTGTCTCTAT	Not_significant_IL
chr1:188745557-188850369	8346	8356	+	12.0788	2.26e-05	TTTGTCTCTTT	Not_significant_IL
chr2:7184893-7201004	12742	12752	-	12.0788	2.26e-05	TTTGTCTCTTT	Not_significant_IL
chr3:134308099-134322311	6399	6409	-	11.8909	2.3e-05	TTTGTCATAAT	Not_significant_IL
chr1:34404865-34418485	7217	7227	-	11.8909	2.3e-05	TTTGTCATAAT	Not_significant_IL
chr3:32029265-32042773	9541	9551	-	11.8909	2.3e-05	TTTGTCATAAT	Not_significant_IL
chr4:99817574-99910857	75924	75934	-	11.8909	2.3e-05	TTTGTCATAAT	Not_significant_IL
chr1:21459563-21473216	5962	5972	+	11.8848	2.39e-05	TTTGTCATATT	Not_significant_IL
chr1:251208102-251225063	6499	6509	+	11.8848	2.39e-05	TTTGTCATATT	Not_significant_IL
chr1:206156655-206173936	6831	6841	-	11.8848	2.39e-05	TTTGTCATTAT	Not_significant_IL
chr1:112728951-112747048	13188	13198	+	11.8848	2.39e-05	TTTGTCATATT	Not_significant_IL
chr10:148037901-148052799	337	347	-	11.8788	2.44e-05	TTTGTCATTTT	Not_significant_IL
chr10:95354128-95369860	1419	1429	-	11.8788	2.44e-05	TTTGTCATTTT	Not_significant_IL
chr8:93178157-93198768	1477	1487	-	11.8788	2.44e-05	TTTGTCATTTT	Not_significant_IL
chr3:217497186-217511236	6611	6621	-	11.8788	2.44e-05	TTTGTCATTTT	Not_significant_IL
chr10:125347520-125361410	7493	7503	+	11.8788	2.44e-05	TTTGTCATTTT	Not_significant_IL
chr2:49026064-49041390	8163	8173	-	11.8788	2.44e-05	TTTGTCATTTT	Not_significant_IL
chr2:86840959-86855918	9573	9583	+	11.8788	2.44e-05	TTTGTCATTTT	Not_significant_IL
chr1:206156655-206173936	11961	11971	-	11.8788	2.44e-05	TTTGTCATTTT	Not_significant_IL
chr4:228234150-228303470	18533	18543	+	11.8788	2.44e-05	TTTGTCATTTT	Not_significant_IL
chr7:149786072-149805188	2233	2243	+	11.8182	2.48e-05	TTTGTCTTAAT	Not_significant_IL
chr4:17431829-17448180	6422	6432	-	11.8182	2.48e-05	TTTGTCTTAAT	Not_significant_IL
chr10:2981657-3001543	16451	16461	+	11.8182	2.48e-05	TTTGTCTTAAT	Not_significant_IL
chr4:218665642-218696016	18116	18126	-	11.8182	2.48e-05	TTTGTCTTAAT	Not_significant_IL
chr2:221901996-221913329	2704	2714	-	11.8121	2.57e-05	TTTGTCTTTAT	Not_significant_IL
chr10:144335204-144352836	3800	3810	+	11.8121	2.57e-05	TTTGTCTTATT	Not_significant_IL
chr1:277654590-277674791	4256	4266	-	11.8121	2.57e-05	TTTGTCTTTAT	Not_significant_IL
chr2:40962021-40985298	5719	5729	+	11.8121	2.57e-05	TTTGTCTTTAT	Not_significant_IL
chr4:116450813-116478984	6960	6970	+	11.8121	2.57e-05	TTTGTCTTTAT	Not_significant_IL
chr10:125347520-125361410	7776	7786	-	11.8121	2.57e-05	TTTGTCTTATT	Not_significant_IL
chr5:216782404-216801012	8539	8549	+	11.8121	2.57e-05	TTTGTCTTATT	Not_significant_IL
chr5:216632673-216650507	9454	9464	+	11.8121	2.57e-05	TTTGTCTTTAT	Not_significant_IL
chr2:159462262-159477713	9837	9847	-	11.8121	2.57e-05	TTTGTCTTATT	Not_significant_IL
chr4:218665642-218696016	9936	9946	+	11.8121	2.57e-05	TTTGTCTTTAT	Not_significant_IL
chr1:251208102-251225063	11718	11728	+	11.8121	2.57e-05	TTTGTCTTTAT	Not_significant_IL
chr8:169169905-169184715	14192	14202	+	11.8121	2.57e-05	TTTGTCTTTAT	Not_significant_IL
chr8:143467655-143484901	14238	14248	-	11.8121	2.57e-05	TTTGTCTTATT	Not_significant_IL
chr2:199215066-199238898	22943	22953	+	11.8121	2.57e-05	TTTGTCTTATT	Not_significant_IL
chr7:95118511-95152199	24640	24650	+	11.8121	2.57e-05	TTTGTCTTTAT	Not_significant_IL
chr1:34404865-34418485	1313	1323	-	11.8061	2.62e-05	TTTGTCTTTTT	Not_significant_IL
chr1:34404865-34418485	1420	1430	+	11.8061	2.62e-05	TTTGTCTTTTT	Not_significant_IL
chr10:148037901-148052799	2130	2140	+	11.8061	2.62e-05	TTTGTCTTTTT	Not_significant_IL
chr10:148037901-148052799	4051	4061	+	11.8061	2.62e-05	TTTGTCTTTTT	Not_significant_IL
chr8:23952585-23969897	8186	8196	-	11.8061	2.62e-05	TTTGTCTTTTT	Not_significant_IL
chr3:98809425-98826720	8844	8854	-	11.8061	2.62e-05	TTTGTCTTTTT	Not_significant_IL
chr10:39594672-39608665	9488	9498	+	11.8061	2.62e-05	TTTGTCTTTTT	Not_significant_IL
chr3:128538601-128552650	10092	10102	-	11.8061	2.62e-05	TTTGTCTTTTT	Not_significant_IL
chr1:59502266-59515682	10190	10200	+	11.8061	2.62e-05	TTTGTCTTTTT	Not_significant_IL
chr7:170066233-170084916	10267	10277	+	11.8061	2.62e-05	TTTGTCTTTTT	Not_significant_IL
chr10:39594672-39608665	10375	10385	-	11.8061	2.62e-05	TTTGTCTTTTT	Not_significant_IL
chr2:26753696-26768272	11393	11403	+	11.8061	2.62e-05	TTTGTCTTTTT	Not_significant_IL
chr1:297121515-297139095	13112	13122	+	11.8061	2.62e-05	TTTGTCTTTTT	Not_significant_IL
chr4:145382413-145409348	14232	14242	-	11.8061	2.62e-05	TTTGTCTTTTT	Not_significant_IL
chr7:150321973-150342189	15851	15861	-	11.8061	2.62e-05	TTTGTCTTTTT	Not_significant_IL
chr8:87179122-87239489	27831	27841	+	11.8061	2.62e-05	TTTGTCTTTTT	Not_significant_IL
chr1:9480961-9573050	76501	76511	-	11.8061	2.62e-05	TTTGTCTTTTT	Not_significant_IL
chr8:87179122-87239489	2149	2159	-	11.4788	2.77e-05	ATTGTCGCAAT	Not_significant_IL
chr1:18122930-18139047	7684	7694	+	11.4788	2.77e-05	TTAGTCGCAAT	Not_significant_IL
chr2:18163322-18178289	8997	9007	-	11.4788	2.77e-05	TTTGTCGCAAA	Not_significant_IL
chr6:80791521-80811247	11681	11691	+	11.4788	2.77e-05	ATTGTCGCAAT	Not_significant_IL
chr10:17163996-17180768	13363	13373	+	11.4788	2.77e-05	ATTGTCGCAAT	Not_significant_IL
chr3:109635359-109722923	78914	78924	+	11.4788	2.77e-05	TTTGTCGCAAA	Not_significant_IL
chr2:2623251-2635989	1020	1030	+	11.4727	3.23e-05	TTTGACCCAAT	Not_significant_IL
chr10:148037901-148052799	1621	1631	+	11.4727	3.23e-05	TTAGTCCCAAT	Not_significant_IL
chr5:87801329-87832981	1786	1796	-	11.4727	3.23e-05	TTTGTCGCTAA	Not_significant_IL
chr9:24708237-24724347	2287	2297	-	11.4727	3.23e-05	ATTGTCGCTAT	Not_significant_IL
chr5:2787515-2801308	3546	3556	-	11.4727	3.23e-05	TTAGTCGCTAT	Not_significant_IL
chr2:210294362-210315868	4350	4360	-	11.4727	3.23e-05	TTTGTCCCAAA	Not_significant_IL
chr3:133807994-133831259	5696	5706	-	11.4727	3.23e-05	TTAGTCCCAAT	Not_significant_IL
chr1:9480961-9573050	6037	6047	-	11.4727	3.23e-05	TTTGTCGCATA	Not_significant_IL
chr1:267063995-267078634	6872	6882	+	11.4727	3.23e-05	ATTGTCCCAAT	Not_significant_IL
chr8:98707188-98724185	10465	10475	+	11.4727	3.23e-05	TTTGTCCCAAA	Not_significant_IL
chr9:24708237-24724347	11297	11307	-	11.4727	3.23e-05	ATTGTCGCTAT	Not_significant_IL
chr2:235372523-235394590	11985	11995	-	11.4727	3.23e-05	TATGTCCCAAT	Not_significant_IL
chr1:34404865-34418485	13418	13428	+	11.4727	3.23e-05	ATTGTCCCAAT	Not_significant_IL
chr8:87179122-87239489	25696	25706	+	11.4727	3.23e-05	ATTGTCCCAAT	Not_significant_IL
chr1:47508814-47526852	1432	1442	-	11.4667	3.81e-05	ATTGTCCCATT	Not_significant_IL
chr2:234398091-234414361	1514	1524	+	11.4667	3.81e-05	ATTGTCCCTAT	Not_significant_IL
chr5:209612280-209626152	1970	1980	+	11.4667	3.81e-05	TTTGACCCTAT	Not_significant_IL
chr9:25598150-25610847	2094	2104	-	11.4667	3.81e-05	TTTGACCCTAT	Not_significant_IL
chr1:277654590-277674791	2699	2709	-	11.4667	3.81e-05	TATGTCCCTAT	Not_significant_IL
chr5:33153034-33164308	2892	2902	+	11.4667	3.81e-05	TTTGTCCCATA	Not_significant_IL
chr4:241161056-241177570	3900	3910	+	11.4667	3.81e-05	TTTGTCCCTAA	Not_significant_IL
chr2:234398091-234414361	4153	4163	-	11.4667	3.81e-05	TTAGTCCCTAT	Not_significant_IL
chr5:33153034-33164308	4255	4265	-	11.4667	3.81e-05	TTTGTCCCATA	Not_significant_IL
chr8:143467655-143484901	4723	4733	+	11.4667	3.81e-05	TTTGTCCCATA	Not_significant_IL
chr4:228234150-228303470	5286	5296	-	11.4667	3.81e-05	TTAGTCGCTTT	Not_significant_IL
chr8:159035082-159050677	5711	5721	-	11.4667	3.81e-05	TTAGTCCCTAT	Not_significant_IL
chr7:165022075-165040301	6201	6211	-	11.4667	3.81e-05	TTTGTCCCATA	Not_significant_IL
chr7:165022075-165040301	6233	6243	-	11.4667	3.81e-05	TTTGTCCCATA	Not_significant_IL
chr9:45376469-45391843	6755	6765	-	11.4667	3.81e-05	TTTGTCCCATA	Not_significant_IL
chr1:9480961-9573050	7213	7223	+	11.4667	3.81e-05	ATTGTCCCATT	Not_significant_IL
chr8:91336441-91359880	7383	7393	-	11.4667	3.81e-05	TTTGGCGCAAT	Not_significant_IL
chr10:148037901-148052799	9278	9288	+	11.4667	3.81e-05	TATGTCCCATT	Not_significant_IL
chr7:152724855-152740818	9712	9722	-	11.4667	3.81e-05	GTTGTCGCAAT	Not_significant_IL
chr10:148037901-148052799	10204	10214	-	11.4667	3.81e-05	TTAGTCCCTAT	Not_significant_IL
chr2:48737646-48767873	10998	11008	+	11.4667	3.81e-05	TTAGTCCCTAT	Not_significant_IL
chr1:4981317-4993531	11020	11030	+	11.4667	3.81e-05	TATGTCCCATT	Not_significant_IL
chr1:149117580-149133555	11139	11149	+	11.4667	3.81e-05	TTAGTCCCATT	Not_significant_IL
chr4:231678790-231692688	11950	11960	+	11.4667	3.81e-05	TTTGACCCTAT	Not_significant_IL
chr10:35586146-35603325	11979	11989	+	11.4667	3.81e-05	TTTGTCGCAAG	Not_significant_IL
chr7:149786072-149805188	12647	12657	+	11.4667	3.81e-05	TATGTCCCATT	Not_significant_IL
chr2:49026064-49041390	13192	13202	+	11.4667	3.81e-05	TTTGACCCTAT	Not_significant_IL
chr9:140605163-140622939	13768	13778	-	11.4667	3.81e-05	TTAGTCCCTAT	Not_significant_IL
chr3:217497186-217511236	13859	13869	+	11.4667	3.81e-05	TTTGACCCTAT	Not_significant_IL
chr5:20930445-20950186	16099	16109	-	11.4667	3.81e-05	TTAGTCGCTTT	Not_significant_IL
chr7:150321973-150342189	17024	17034	+	11.4667	3.81e-05	TATGTCCCATT	Not_significant_IL
chr2:128669396-128713935	27652	27662	-	11.4667	3.81e-05	TTTGTCCCATA	Not_significant_IL
chr2:128669396-128713935	27684	27694	-	11.4667	3.81e-05	TTTGTCCCATA	Not_significant_IL
chr1:188745557-188850369	43252	43262	-	11.4667	3.81e-05	TTTGTCCCATA	Not_significant_IL
chr1:188745557-188850369	43284	43294	-	11.4667	3.81e-05	TTTGTCCCATA	Not_significant_IL
chr4:99817574-99910857	60995	61005	-	11.4667	3.81e-05	TTAGTCCCTAT	Not_significant_IL
chr1:9480961-9573050	78860	78870	+	11.4667	3.81e-05	GTTGTCGCAAT	Not_significant_IL
chr3:201849916-201865067	51	61	+	11.4606	4.33e-05	TTTGACCCTTT	Not_significant_IL
chr8:2282234-2302844	168	178	+	11.4606	4.33e-05	TTGGTCCCAAT	Not_significant_IL
chr9:45376469-45391843	446	456	+	11.4606	4.33e-05	TTTGTCCCAAG	Not_significant_IL
chr4:151670864-151687579	1118	1128	+	11.4606	4.33e-05	TTGGTCCCAAT	Not_significant_IL
chr8:14069226-14083481	1681	1691	+	11.4606	4.33e-05	TGTGTCGCATT	Not_significant_IL
chr8:29204905-29225919	3056	3066	+	11.4606	4.33e-05	TTTGTCCCTTA	Not_significant_IL
chr7:173855278-173868453	4479	4489	-	11.4606	4.33e-05	TTGGTCGCATT	Not_significant_IL
chr4:17431829-17448180	4957	4967	-	11.4606	4.33e-05	TTGGTCGCATT	Not_significant_IL
chr8:124942786-124959419	5360	5370	-	11.4606	4.33e-05	GTTGTCGCATT	Not_significant_IL
chr8:159035082-159050677	5488	5498	+	11.4606	4.33e-05	TTAGTCCCTTT	Not_significant_IL
chr5:67653431-67668713	5627	5637	+	11.4606	4.33e-05	TTTGGCGCTAT	Not_significant_IL
chr9:19156781-19175955	5946	5956	+	11.4606	4.33e-05	TTAGTCCCTTT	Not_significant_IL
chr9:19156781-19175955	6025	6035	-	11.4606	4.33e-05	TTAGTCCCTTT	Not_significant_IL
chr10:17163996-17180768	6083	6093	+	11.4606	4.33e-05	TTAGTCCCTTT	Not_significant_IL
chr10:148037901-148052799	6409	6419	+	11.4606	4.33e-05	TTTGTCCCAAG	Not_significant_IL
chr3:201849916-201865067	7727	7737	-	11.4606	4.33e-05	TTTGGCGCATT	Not_significant_IL
chr6:145050916-145063854	8374	8384	+	11.4606	4.33e-05	TTAGTCCCTTT	Not_significant_IL
chr3:47954819-47972420	8451	8461	+	11.4606	4.33e-05	TTTGTCCCAAG	Not_significant_IL
chr5:216782404-216801012	8875	8885	-	11.4606	4.33e-05	TTTGTCCCTTA	Not_significant_IL
chr5:1943232-1962493	9350	9360	+	11.4606	4.33e-05	TGTGTCCCAAT	Not_significant_IL
chr8:29610209-29622514	10228	10238	-	11.4606	4.33e-05	TTAGTCCCTTT	Not_significant_IL
chr5:149492878-149507610	10466	10476	+	11.4606	4.33e-05	TGTGTCGCTAT	Not_significant_IL
chr6:168166607-168197176	10622	10632	+	11.4606	4.33e-05	TTTGACCCTTT	Not_significant_IL
chr2:48737646-48767873	10873	10883	+	11.4606	4.33e-05	TTAGTCCCTTT	Not_significant_IL
chr7:149786072-149805188	11206	11216	+	11.4606	4.33e-05	GTTGTCGCATT	Not_significant_IL
chr10:118006018-118018627	11468	11478	+	11.4606	4.33e-05	TTTGTCCCAAG	Not_significant_IL
chr3:217497186-217511236	11575	11585	-	11.4606	4.33e-05	TTAGTCCCTTT	Not_significant_IL
chr2:1432709-1449042	12708	12718	-	11.4606	4.33e-05	TTTGTCGCTAG	Not_significant_IL
chr10:2839965-2856122	13306	13316	+	11.4606	4.33e-05	TTAGTCCCTTT	Not_significant_IL
chr6:75668628-75687069	13340	13350	+	11.4606	4.33e-05	TTAGTCCCTTT	Not_significant_IL
chr2:128669396-128713935	13525	13535	+	11.4606	4.33e-05	GTTGTCGCATT	Not_significant_IL
chr8:14069226-14083481	13539	13549	+	11.4606	4.33e-05	TTAGTCCCTTT	Not_significant_IL
chr1:112728951-112747048	14575	14585	+	11.4606	4.33e-05	TTGGTCGCTAT	Not_significant_IL
chr3:12190380-12205384	14879	14889	-	11.4606	4.33e-05	TTGGTCGCATT	Not_significant_IL
chr10:2981657-3001543	15222	15232	-	11.4606	4.33e-05	TTAGTCCCTTT	Not_significant_IL
chr9:19156781-19175955	15906	15916	-	11.4606	4.33e-05	TTAGTCCCTTT	Not_significant_IL
chr8:98707188-98724185	15945	15955	+	11.4606	4.33e-05	TTAGTCCCTTT	Not_significant_IL
chr2:40962021-40985298	17572	17582	+	11.4606	4.33e-05	GTTGTCCCAAT	Not_significant_IL
chr10:1923174-1943173	18508	18518	-	11.4606	4.33e-05	TTAGTCCCTTT	Not_significant_IL
chr2:199215066-199238898	23312	23322	+	11.4606	4.33e-05	TTTGTCCCAAG	Not_significant_IL
chr1:9480961-9573050	67399	67409	-	11.4606	4.33e-05	TTTGTCCCAAG	Not_significant_IL
chr4:99817574-99910857	71622	71632	-	11.4606	4.33e-05	GTTGTCGCATT	Not_significant_IL
chr6:147324355-147344148	483	493	+	11.4545	4.71e-05	TTTGGCCCATT	Not_significant_IL
chr5:2787515-2801308	2506	2516	-	11.4545	4.71e-05	GTTGTCGCTTT	Not_significant_IL
chr1:34404865-34418485	2822	2832	+	11.4545	4.71e-05	TTTGTCCCATG	Not_significant_IL
chr7:170066233-170084916	3289	3299	+	11.4545	4.71e-05	GTTGTCCCTAT	Not_significant_IL
chr10:125347520-125361410	5714	5724	-	11.4545	4.71e-05	TTTGGCGCTTT	Not_significant_IL
chr7:173855278-173868453	6186	6196	-	11.4545	4.71e-05	TTTGGCCCATT	Not_significant_IL
chr10:2839965-2856122	6276	6286	-	11.4545	4.71e-05	TTGGTCCCTAT	Not_significant_IL
chr3:201849916-201865067	8769	8779	+	11.4545	4.71e-05	TTGGTCCCTAT	Not_significant_IL
chr3:201849916-201865067	8956	8966	+	11.4545	4.71e-05	TTTGGCCCTAT	Not_significant_IL
chr4:218665642-218696016	10530	10540	+	11.4545	4.71e-05	TTGGTCGCTTT	Not_significant_IL
chr10:1923174-1943173	13245	13255	-	11.4545	4.71e-05	TTTGTCCCATG	Not_significant_IL
chr3:133807994-133831259	13382	13392	-	11.4545	4.71e-05	TTTGTCGCTTG	Not_significant_IL
chr10:2449121-2462919	13495	13505	+	11.4545	4.71e-05	TTTGTCCCATG	Not_significant_IL
chr2:40962021-40985298	15187	15197	+	11.4545	4.71e-05	TTTGTCGCTTG	Not_significant_IL
chr5:87801329-87832981	15344	15354	+	11.4545	4.71e-05	GTTGTCCCTAT	Not_significant_IL
chr10:144335204-144352836	15948	15958	-	11.4545	4.71e-05	TTGGTCGCTTT	Not_significant_IL
chr2:48737646-48767873	16340	16350	+	11.4545	4.71e-05	TTGGTCCCATT	Not_significant_IL
chr1:188745557-188850369	40363	40373	-	11.4545	4.71e-05	GTTGTCGCTTT	Not_significant_IL
chr4:228234150-228303470	53483	53493	-	11.4545	4.71e-05	TTTGTCCCATG	Not_significant_IL
chr1:9480961-9573050	82109	82119	+	11.4545	4.71e-05	TGTGTCCCATT	Not_significant_IL
chr10:2430336-2444901	1184	1194	+	11.4485	4.83e-05	TGTGTCCCTTT	Not_significant_IL
chr10:2430336-2444901	1475	1485	+	11.4485	4.83e-05	TGTGTCCCTTT	Not_significant_IL
chr4:241161056-241177570	1532	1542	-	11.4485	4.83e-05	TTTGGCCCTTT	Not_significant_IL
chr8:29610209-29622514	2590	2600	+	11.4485	4.83e-05	GTTGTCCCTTT	Not_significant_IL
chr8:29610209-29622514	2775	2785	+	11.4485	4.83e-05	GTTGTCCCTTT	Not_significant_IL
chr7:165022075-165040301	3010	3020	+	11.4485	4.83e-05	GTTGTCCCTTT	Not_significant_IL
chr5:20930445-20950186	5698	5708	+	11.4485	4.83e-05	TGTGTCCCTTT	Not_significant_IL
chr10:2981657-3001543	6200	6210	-	11.4485	4.83e-05	TTTGTCCCTTG	Not_significant_IL
chr10:2839965-2856122	6247	6257	-	11.4485	4.83e-05	TTTGTCCCTTG	Not_significant_IL
chr8:29204905-29225919	7387	7397	+	11.4485	4.83e-05	TTGGTCCCTTT	Not_significant_IL
chr9:25598150-25610847	8594	8604	+	11.4485	4.83e-05	TTTGGCCCTTT	Not_significant_IL
chr2:86840959-86855918	9035	9045	+	11.4485	4.83e-05	TTGGTCCCTTT	Not_significant_IL
chr10:139276316-139289531	9501	9511	-	11.4485	4.83e-05	GTTGTCCCTTT	Not_significant_IL
chr5:20930445-20950186	9924	9934	-	11.4485	4.83e-05	TTTGGCCCTTT	Not_significant_IL
chr3:32029265-32042773	10801	10811	-	11.4485	4.83e-05	GTTGTCCCTTT	Not_significant_IL
chr8:124942786-124959419	15400	15410	+	11.4485	4.83e-05	GTTGTCCCTTT	Not_significant_IL
chr8:87179122-87239489	17160	17170	-	11.4485	4.83e-05	TTTGGCCCTTT	Not_significant_IL
chr8:87179122-87239489	28246	28256	-	11.4485	4.83e-05	TTGGTCCCTTT	Not_significant_IL
chr3:91364951-91378185	2333	2343	-	11.4242	4.96e-05	TTTGTCGCAAC	Not_significant_IL
chr4:22347224-22361495	6803	6813	-	11.4242	4.96e-05	CTTGTCGCAAT	Not_significant_IL
chr1:9480961-9573050	74341	74351	-	11.4242	4.96e-05	TTCGTCGCAAT	Not_significant_IL
chr9:24708237-24724347	310	320	-	11.4182	5.33e-05	TCTGTCGCTAT	Not_significant_IL
chr1:18122930-18139047	1619	1629	+	11.4182	5.33e-05	TTTGTCGCATC	Not_significant_IL
chr10:134429811-134443770	3146	3156	-	11.4182	5.33e-05	TTTGTCCCAAC	Not_significant_IL
chr4:155549717-155563970	4186	4196	-	11.4182	5.33e-05	TTCGTCCCAAT	Not_significant_IL
chr1:297121515-297139095	4409	4419	-	11.4182	5.33e-05	TTTGTCCCAAC	Not_significant_IL
chr1:149117580-149133555	5946	5956	-	11.4182	5.33e-05	TTCGTCGCATT	Not_significant_IL
chr5:33153034-33164308	6045	6055	+	11.4182	5.33e-05	TTTGTCCCAAC	Not_significant_IL
chr8:14342490-14356772	7673	7683	+	11.4182	5.33e-05	TCTGTCGCATT	Not_significant_IL
chr2:1432709-1449042	9350	9360	-	11.4182	5.33e-05	TCTGTCCCAAT	Not_significant_IL
chr10:80152895-80173911	12837	12847	-	11.4182	5.33e-05	TTTGTCCCAAC	Not_significant_IL
chr10:35586146-35603325	13487	13497	+	11.4182	5.33e-05	TTTGCCGCATT	Not_significant_IL
chr10:125347520-125361410	13491	13501	+	11.4182	5.33e-05	TCTGTCGCATT	Not_significant_IL
chr10:80152895-80173911	19629	19639	+	11.4182	5.33e-05	TCTGTCGCATT	Not_significant_IL
chr5:18353281-18375223	19805	19815	-	11.4182	5.33e-05	CTTGTCGCTAT	Not_significant_IL
chr10:1923174-1943173	19860	19870	+	11.4182	5.33e-05	CTTGTCCCAAT	Not_significant_IL
chr1:188745557-188850369	26889	26899	+	11.4182	5.33e-05	TTTGTCCCAAC	Not_significant_IL
chr2:48737646-48767873	27168	27178	+	11.4182	5.33e-05	TTTGCCGCATT	Not_significant_IL
chr4:99817574-99910857	30030	30040	-	11.4182	5.33e-05	CTTGTCCCAAT	Not_significant_IL
chr3:109635359-109722923	70632	70642	-	11.4182	5.33e-05	CTTGTCGCATT	Not_significant_IL
chr5:2787515-2801308	168	178	-	11.4121	5.71e-05	TCTGTCCCATT	Not_significant_IL
chr6:157934439-157958900	2326	2336	-	11.4121	5.71e-05	TCTGTCGCTTT	Not_significant_IL
chr10:1923174-1943173	2372	2382	+	11.4121	5.71e-05	TTTGTCGCTTC	Not_significant_IL
chr1:18122930-18139047	2941	2951	+	11.4121	5.71e-05	CTTGTCCCTAT	Not_significant_IL
chr1:14399603-14413573	7612	7622	-	11.4121	5.71e-05	CTTGTCGCTTT	Not_significant_IL
chr6:125632622-125647514	11058	11068	+	11.4121	5.71e-05	TTTGCCCCTAT	Not_significant_IL
chr10:99553718-99569417	11200	11210	-	11.4121	5.71e-05	TTTGCCCCTAT	Not_significant_IL
chr8:93178157-93198768	11237	11247	+	11.4121	5.71e-05	TTTGTCGCTTC	Not_significant_IL
chr1:43343382-43368536	11917	11927	+	11.4121	5.71e-05	TCTGTCCCATT	Not_significant_IL
chr5:1943232-1962493	12978	12988	-	11.4121	5.71e-05	CTTGTCCCATT	Not_significant_IL
chr10:2430336-2444901	13341	13351	-	11.4121	5.71e-05	TTTGTCCCATC	Not_significant_IL
chr10:99802604-99816198	13495	13505	-	11.4121	5.71e-05	TTCGTCCCATT	Not_significant_IL
chr10:1923174-1943173	16720	16730	+	11.4121	5.71e-05	TTTGTCGCTTC	Not_significant_IL
chr7:150321973-150342189	16961	16971	-	11.4121	5.71e-05	TTTGCCGCTTT	Not_significant_IL
chr3:109635359-109722923	60091	60101	+	11.4121	5.71e-05	TTTGTCCCATC	Not_significant_IL
chr1:9480961-9573050	90886	90896	+	11.4121	5.71e-05	TCTGTCCCATT	Not_significant_IL
chr2:199215066-199238898	2930	2940	+	11.4061	5.83e-05	TTTGTCCCTTC	Not_significant_IL
chr7:170066233-170084916	3618	3628	+	11.4061	5.83e-05	CTTGTCCCTTT	Not_significant_IL
chr3:217497186-217511236	6005	6015	+	11.4061	5.83e-05	TTTGTCCCTTC	Not_significant_IL
chr8:2282234-2302844	9189	9199	-	11.4061	5.83e-05	TTTGCCCCTTT	Not_significant_IL
chr6:125632622-125647514	9239	9249	+	11.4061	5.83e-05	TCTGTCCCTTT	Not_significant_IL
chr6:125632622-125647514	12587	12597	+	11.4061	5.83e-05	CTTGTCCCTTT	Not_significant_IL
chr5:1943232-1962493	12938	12948	-	11.4061	5.83e-05	TTTGTCCCTTC	Not_significant_IL
chr2:235372523-235394590	14671	14681	-	11.4061	5.83e-05	TTTGTCCCTTC	Not_significant_IL
chr1:145293489-145329380	19768	19778	+	11.4061	5.83e-05	TTTGTCCCTTC	Not_significant_IL
chr3:109635359-109722923	38109	38119	+	11.4061	5.83e-05	TTTGCCCCTTT	Not_significant_IL
chr1:188745557-188850369	6642	6652	-	11.2061	6.02e-05	TTAGTCGTAAT	Not_significant_IL
chr5:87801329-87832981	26740	26750	-	11.2061	6.02e-05	TTTGTCGTAAA	Not_significant_IL
chr7:152724855-152740818	1308	1318	+	11.2	6.64e-05	TTTGTAGCAAT	Not_significant_IL
chr5:180478950-180491597	1735	1745	-	11.2	6.64e-05	ATTGTCCTAAT	Not_significant_IL
chr9:45376469-45391843	2494	2504	+	11.2	6.64e-05	TTTGTAGCAAT	Not_significant_IL
chr8:87179122-87239489	3072	3082	+	11.2	6.64e-05	TATGTCGTATT	Not_significant_IL
chr8:91336441-91359880	3532	3542	-	11.2	6.64e-05	TATGTCGTATT	Not_significant_IL
chr6:75668628-75687069	3925	3935	-	11.2	6.64e-05	ATTGTCGTATT	Not_significant_IL
chr1:277654590-277674791	4014	4024	+	11.2	6.64e-05	TTTGACCTAAT	Not_significant_IL
chr8:93178157-93198768	4157	4167	-	11.2	6.64e-05	TATGTCGTATT	Not_significant_IL
chr8:143467655-143484901	5079	5089	+	11.2	6.64e-05	TTTGACGTTAT	Not_significant_IL
chr7:170066233-170084916	5887	5897	-	11.2	6.64e-05	TTAGTCCTAAT	Not_significant_IL
chr2:18163322-18178289	6699	6709	+	11.2	6.64e-05	TTTGTCCTAAA	Not_significant_IL
chr4:54145047-54160006	7212	7222	+	11.2	6.64e-05	TTTGACCTAAT	Not_significant_IL
chr3:91364951-91378185	7759	7769	+	11.2	6.64e-05	TTTGTAGCAAT	Not_significant_IL
chr5:149492878-149507610	9187	9197	-	11.2	6.64e-05	TTTGTAGCAAT	Not_significant_IL
chr6:129539166-129553401	9485	9495	+	11.2	6.64e-05	TTTGACCTAAT	Not_significant_IL
chr9:142714539-142728173	10899	10909	-	11.2	6.64e-05	TTTGTCCTAAA	Not_significant_IL
chr1:4589771-4603264	13142	13152	+	11.2	6.64e-05	TTTGTAGCAAT	Not_significant_IL
chr5:18353281-18375223	13602	13612	+	11.2	6.64e-05	ATTGTCCTAAT	Not_significant_IL
chr5:216632673-216650507	14069	14079	+	11.2	6.64e-05	TATGTCGTTAT	Not_significant_IL
chr5:216632673-216650507	14351	14361	+	11.2	6.64e-05	TATGTCCTAAT	Not_significant_IL
chr3:109635359-109722923	16017	16027	+	11.2	6.64e-05	ATTGTCGTATT	Not_significant_IL
chr3:109635359-109722923	27978	27988	+	11.2	6.64e-05	ATTGTCGTATT	Not_significant_IL
chr1:9480961-9573050	29915	29925	-	11.2	6.64e-05	TATGTCGTATT	Not_significant_IL
chr4:99817574-99910857	35580	35590	-	11.2	6.64e-05	TTTGACGTATT	Not_significant_IL
chr1:9480961-9573050	40438	40448	-	11.2	6.64e-05	TTTGTCCTAAA	Not_significant_IL
chr4:228234150-228303470	53508	53518	-	11.2	6.64e-05	TTAGTCGTATT	Not_significant_IL
chr1:9480961-9573050	65351	65361	-	11.2	6.64e-05	TTTGTAGCAAT	Not_significant_IL
chr6:129539166-129553401	370	380	-	11.1939	7.57e-05	TTAGTCCTTAT	Not_significant_IL
chr3:133807994-133831259	1094	1104	+	11.1939	7.57e-05	TTTGTCCTTAA	Not_significant_IL
chr1:277654590-277674791	4419	4429	-	11.1939	7.57e-05	TTAGTCCTTAT	Not_significant_IL
chr1:253548321-253561659	4762	4772	+	11.1939	7.57e-05	TTAGTCGTTTT	Not_significant_IL
chr1:9480961-9573050	4789	4799	-	11.1939	7.57e-05	TTTGACCTTAT	Not_significant_IL
chr4:22347224-22361495	5681	5691	-	11.1939	7.57e-05	TTAGTCCTATT	Not_significant_IL
chr5:1943232-1962493	5862	5872	+	11.1939	7.57e-05	TTTGTACCAAT	Not_significant_IL
chr8:163901200-163918399	6097	6107	-	11.1939	7.57e-05	TTTGACCTATT	Not_significant_IL
chr7:48971984-48985406	6145	6155	+	11.1939	7.57e-05	TATGTCCTATT	Not_significant_IL
chr4:145382413-145409348	6419	6429	-	11.1939	7.57e-05	TTTGTAGCTAT	Not_significant_IL
chr1:34404865-34418485	6543	6553	-	11.1939	7.57e-05	TTTGACGTTTT	Not_significant_IL
chr6:129539166-129553401	6764	6774	-	11.1939	7.57e-05	TTTGTAGCTAT	Not_significant_IL
chr9:142714539-142728173	7120	7130	+	11.1939	7.57e-05	TTTGACGTTTT	Not_significant_IL
chr3:109635359-109722923	7238	7248	-	11.1939	7.57e-05	TTTGTAGCTAT	Not_significant_IL
chr10:132564961-132583095	7339	7349	+	11.1939	7.57e-05	TTTGACCTTAT	Not_significant_IL
chr4:241161056-241177570	7915	7925	+	11.1939	7.57e-05	TTTGTAGCATT	Not_significant_IL
chr10:23385207-23405498	9607	9617	-	11.1939	7.57e-05	TTTATCCCAAT	Not_significant_IL
chr2:128669396-128713935	10217	10227	+	11.1939	7.57e-05	TTTGTAGCATT	Not_significant_IL
chr6:125632622-125647514	11614	11624	+	11.1939	7.57e-05	TTTATCGCATT	Not_significant_IL
chr8:29204905-29225919	13037	13047	-	11.1939	7.57e-05	ATTGTCGTTTT	Not_significant_IL
chr5:216632673-216650507	13340	13350	-	11.1939	7.57e-05	ATTGTCCTTAT	Not_significant_IL
chr5:216632673-216650507	13405	13415	+	11.1939	7.57e-05	TTTGTAGCTAT	Not_significant_IL
chr7:152724855-152740818	14016	14026	+	11.1939	7.57e-05	TTTGTCCTTAA	Not_significant_IL
chr7:95118511-95152199	15124	15134	-	11.1939	7.57e-05	TTTGACCTTAT	Not_significant_IL
chr8:133591702-133613098	15213	15223	-	11.1939	7.57e-05	TATGTCCTATT	Not_significant_IL
chr1:47508814-47526852	15517	15527	-	11.1939	7.57e-05	TTTGACCTTAT	Not_significant_IL
chr1:18122930-18139047	15759	15769	+	11.1939	7.57e-05	GTTGTCGTAAT	Not_significant_IL
chr4:145382413-145409348	17020	17030	-	11.1939	7.57e-05	TTTGTAGCTAT	Not_significant_IL
chr10:1923174-1943173	17979	17989	+	11.1939	7.57e-05	TTTGACCTTAT	Not_significant_IL
chr1:43343382-43368536	18613	18623	+	11.1939	7.57e-05	TTTGACGTTTT	Not_significant_IL
chr8:91336441-91359880	18664	18674	-	11.1939	7.57e-05	TTTATCGCTAT	Not_significant_IL
chr5:11400081-11420659	18767	18777	-	11.1939	7.57e-05	TTTGTACCAAT	Not_significant_IL
chr5:11400081-11420659	19353	19363	-	11.1939	7.57e-05	TTTGACCTTAT	Not_significant_IL
chr6:94061064-94099907	34154	34164	-	11.1939	7.57e-05	ATTGTCCTATT	Not_significant_IL
chr8:87179122-87239489	34285	34295	-	11.1939	7.57e-05	TTTGGCGTAAT	Not_significant_IL
chr4:99817574-99910857	50854	50864	-	11.1939	7.57e-05	TTAGTCGTTTT	Not_significant_IL
chr1:188745557-188850369	52668	52678	+	11.1939	7.57e-05	TTTGTCCTTAA	Not_significant_IL
chr3:109635359-109722923	60140	60150	-	11.1939	7.57e-05	TTTGACCTTAT	Not_significant_IL
chr1:9480961-9573050	80708	80718	+	11.1939	7.57e-05	TTTGTCCTATA	Not_significant_IL
chr1:188745557-188850369	876	886	+	11.1879	8.47e-05	TTAGTCCTTTT	Not_significant_IL
chr1:297121515-297139095	1040	1050	-	11.1879	8.47e-05	TTTATCGCTTT	Not_significant_IL
chr10:2449121-2462919	1171	1181	+	11.1879	8.47e-05	TGTGTCGTATT	Not_significant_IL
chr4:228234150-228303470	1296	1306	+	11.1879	8.47e-05	TTAGTCCTTTT	Not_significant_IL
chr8:163901200-163918399	1567	1577	-	11.1879	8.47e-05	TTTGTACCTAT	Not_significant_IL
chr2:196938579-196950201	2346	2356	+	11.1879	8.47e-05	TGTGTCGTATT	Not_significant_IL
chr2:221901996-221913329	2552	2562	-	11.1879	8.47e-05	TTTGTCCTTTA	Not_significant_IL
chr6:160425034-160445597	2944	2954	+	11.1879	8.47e-05	GTTGTCGTATT	Not_significant_IL
chr5:74311077-74325071	3025	3035	-	11.1879	8.47e-05	TTTGTCCTAAG	Not_significant_IL
chr10:125347520-125361410	3052	3062	-	11.1879	8.47e-05	TTTGTCCTTTA	Not_significant_IL
chr6:80791521-80811247	3511	3521	+	11.1879	8.47e-05	TATGTCCTTTT	Not_significant_IL
chr4:238967141-238982198	3603	3613	-	11.1879	8.47e-05	TTTGTACCTAT	Not_significant_IL
chr2:226866182-226880657	3734	3744	+	11.1879	8.47e-05	TTAGTCCTTTT	Not_significant_IL
chr7:170066233-170084916	3770	3780	+	11.1879	8.47e-05	ATTGTCCTTTT	Not_significant_IL
chr4:231678790-231692688	3855	3865	+	11.1879	8.47e-05	TTTATCCCTAT	Not_significant_IL
chr4:231678790-231692688	3882	3892	+	11.1879	8.47e-05	TTTATCCCTAT	Not_significant_IL
chr1:277654590-277674791	4128	4138	+	11.1879	8.47e-05	TTTATCCCATT	Not_significant_IL
chr10:80152895-80173911	4174	4184	+	11.1879	8.47e-05	TTTGTAGCTTT	Not_significant_IL
chr3:201849916-201865067	4781	4791	-	11.1879	8.47e-05	TTAGTCCTTTT	Not_significant_IL
chr5:199542816-199557302	4791	4801	+	11.1879	8.47e-05	TTTGTCCTTTA	Not_significant_IL
chr1:253548321-253561659	5198	5208	+	11.1879	8.47e-05	TTTGTAGCTTT	Not_significant_IL
chr2:234398091-234414361	6400	6410	-	11.1879	8.47e-05	TTTGACCTTTT	Not_significant_IL
chr1:254149175-254169418	6790	6800	-	11.1879	8.47e-05	TTTGGCCTAAT	Not_significant_IL
chr5:18353281-18375223	6795	6805	-	11.1879	8.47e-05	TTTGTCCTTTA	Not_significant_IL
chr2:115186594-115201388	6999	7009	-	11.1879	8.47e-05	GTTGTCGTATT	Not_significant_IL
chr1:193819435-193832413	7961	7971	-	11.1879	8.47e-05	TTTGTCCTTTA	Not_significant_IL
chr8:87179122-87239489	9336	9346	+	11.1879	8.47e-05	TTTGACCTTTT	Not_significant_IL
chr4:228234150-228303470	9386	9396	-	11.1879	8.47e-05	TTTGTCCTAAG	Not_significant_IL
chr3:225272772-225285863	9667	9677	-	11.1879	8.47e-05	TTTGTAGCTTT	Not_significant_IL
chr3:128538601-128552650	9941	9951	+	11.1879	8.47e-05	TTTGTACCATT	Not_significant_IL
chr3:32029265-32042773	10275	10285	-	11.1879	8.47e-05	TTTGTCCTAAG	Not_significant_IL
chr9:19156781-19175955	10354	10364	+	11.1879	8.47e-05	TTTGTGGCAAT	Not_significant_IL
chr4:151670864-151687579	10379	10389	+	11.1879	8.47e-05	TTTGTACCATT	Not_significant_IL
chr5:18353281-18375223	11041	11051	-	11.1879	8.47e-05	TTTATCCCATT	Not_significant_IL
chr10:118006018-118018627	11647	11657	-	11.1879	8.47e-05	TTTGACCTTTT	Not_significant_IL
chr1:188745557-188850369	11798	11808	+	11.1879	8.47e-05	TTAGTCCTTTT	Not_significant_IL
chr6:147324355-147344148	11860	11870	+	11.1879	8.47e-05	TTTGTAGCTTT	Not_significant_IL
chr1:193819435-193832413	11917	11927	-	11.1879	8.47e-05	TTTGTCGTATG	Not_significant_IL
chr6:157934439-157958900	12230	12240	+	11.1879	8.47e-05	GTTGTCCTAAT	Not_significant_IL
chr10:109908504-109921061	12286	12296	+	11.1879	8.47e-05	TTTATCCCATT	Not_significant_IL
chr7:173855278-173868453	12669	12679	+	11.1879	8.47e-05	TTTGTCGTATG	Not_significant_IL
chr6:75668628-75687069	12681	12691	-	11.1879	8.47e-05	TTTGTCGTATG	Not_significant_IL
chr1:18122930-18139047	13005	13015	-	11.1879	8.47e-05	TTTATCCCTAT	Not_significant_IL
chr5:208301407-208315777	14294	14304	+	11.1879	8.47e-05	TTTGTCGTATG	Not_significant_IL
chr5:20930445-20950186	15454	15464	-	11.1879	8.47e-05	TTTGTCGTATG	Not_significant_IL
chr4:241161056-241177570	16368	16378	+	11.1879	8.47e-05	TTTGACCTTTT	Not_significant_IL
chr6:80791521-80811247	17795	17805	-	11.1879	8.47e-05	TTTGTAGCTTT	Not_significant_IL
chr7:150321973-150342189	19417	19427	-	11.1879	8.47e-05	TTTGTACCATT	Not_significant_IL
chr8:87179122-87239489	26271	26281	+	11.1879	8.47e-05	TTTATCCCATT	Not_significant_IL
chr3:109635359-109722923	26468	26478	-	11.1879	8.47e-05	TTTATCGCTTT	Not_significant_IL
chr3:109635359-109722923	40320	40330	+	11.1879	8.47e-05	ATTGTCCTTTT	Not_significant_IL
chr4:99817574-99910857	44553	44563	-	11.1879	8.47e-05	TTTGTACCTAT	Not_significant_IL
chr1:9480961-9573050	67218	67228	+	11.1879	8.47e-05	TTTGACCTTTT	Not_significant_IL
chr3:109635359-109722923	71671	71681	+	11.1879	8.47e-05	TTGGTCGTATT	Not_significant_IL
chr1:9480961-9573050	76419	76429	+	11.1879	8.47e-05	TTTGTCCTAAG	Not_significant_IL
chr1:9480961-9573050	76487	76497	-	11.1879	8.47e-05	TTTGTCCTAAG	Not_significant_IL
chr4:99817574-99910857	78404	78414	-	11.1879	8.47e-05	TTAGTCCTTTT	Not_significant_IL
chr3:109635359-109722923	84837	84847	-	11.1879	8.47e-05	TATGTCCTTTT	Not_significant_IL
chr1:9480961-9573050	86604	86614	-	11.1879	8.47e-05	TTTGTGGCAAT	Not_significant_IL
chr1:9480961-9573050	90527	90537	+	11.1879	8.47e-05	TTTGGCGTTAT	Not_significant_IL
chr1:188745557-188850369	95285	95295	-	11.1879	8.47e-05	TTTGACCTTTT	Not_significant_IL
chr7:170066233-170084916	1360	1370	+	11.1818	9.09e-05	TTTGTACCTTT	Not_significant_IL
chr1:145293489-145329380	1435	1445	+	11.1818	9.09e-05	TTTGTCCTTAG	Not_significant_IL
chr8:98707188-98724185	1784	1794	+	11.1818	9.09e-05	GTTGTCGTTTT	Not_significant_IL
chr1:213019521-213034422	1829	1839	-	11.1818	9.09e-05	TTTGTGGCTAT	Not_significant_IL
chr4:218665642-218696016	2608	2618	-	11.1818	9.09e-05	TTGGTCGTTTT	Not_significant_IL
chr10:144335204-144352836	2649	2659	-	11.1818	9.09e-05	TTGGTCGTTTT	Not_significant_IL
chr4:241161056-241177570	3157	3167	+	11.1818	9.09e-05	TTTGTGGCTAT	Not_significant_IL
chr4:238967141-238982198	3243	3253	+	11.1818	9.09e-05	TTTGGCCTATT	Not_significant_IL
chr2:49026064-49041390	3336	3346	-	11.1818	9.09e-05	TGTGTCCTTAT	Not_significant_IL
chr10:80152895-80173911	3689	3699	-	11.1818	9.09e-05	TGTGTCCTTAT	Not_significant_IL
chr5:216632673-216650507	3803	3813	-	11.1818	9.09e-05	GTTGTCGTTTT	Not_significant_IL
chr5:74311077-74325071	4780	4790	+	11.1818	9.09e-05	TTGGTCCTATT	Not_significant_IL
chr1:59502266-59515682	4822	4832	+	11.1818	9.09e-05	TTTGTGGCTAT	Not_significant_IL
chr2:2623251-2635989	4877	4887	-	11.1818	9.09e-05	TTGGTCCTATT	Not_significant_IL
chr4:116450813-116478984	5601	5611	+	11.1818	9.09e-05	TTTGTCCTTAG	Not_significant_IL
chr5:2787515-2801308	6124	6134	+	11.1818	9.09e-05	TTTGTCGTTTG	Not_significant_IL
chr5:2787515-2801308	6193	6203	+	11.1818	9.09e-05	TTTGTCGTTTG	Not_significant_IL
chr5:11400081-11420659	7161	7171	+	11.1818	9.09e-05	TTTGTACCTTT	Not_significant_IL
chr6:94061064-94099907	7737	7747	+	11.1818	9.09e-05	GTTGTCGTTTT	Not_significant_IL
chr8:14069226-14083481	7745	7755	-	11.1818	9.09e-05	TGTGTCCTATT	Not_significant_IL
chr3:225272772-225285863	7792	7802	+	11.1818	9.09e-05	TTTGGCGTTTT	Not_significant_IL
chr5:87801329-87832981	7850	7860	-	11.1818	9.09e-05	TTTGTCCTATG	Not_significant_IL
chr2:235822341-235838741	8198	8208	-	11.1818	9.09e-05	TTGGTCCTATT	Not_significant_IL
chr3:98809425-98826720	8314	8324	-	11.1818	9.09e-05	TTTGTGCCAAT	Not_significant_IL
chr3:65281752-65294079	8404	8414	+	11.1818	9.09e-05	TTTGGCCTATT	Not_significant_IL
chr3:133807994-133831259	8640	8650	+	11.1818	9.09e-05	TTTATCCCTTT	Not_significant_IL
chr10:23385207-23405498	8893	8903	+	11.1818	9.09e-05	TTGGTCCTTAT	Not_significant_IL
chr8:14342490-14356772	9199	9209	+	11.1818	9.09e-05	TTTGTCGTTTG	Not_significant_IL
chr2:40962021-40985298	9470	9480	-	11.1818	9.09e-05	TTTGTGGCTAT	Not_significant_IL
chr3:134308099-134322311	9584	9594	+	11.1818	9.09e-05	TTTGTCGTTTG	Not_significant_IL
chr1:18122930-18139047	9993	10003	+	11.1818	9.09e-05	TTTGGCGTTTT	Not_significant_IL
chr3:91364951-91378185	10465	10475	-	11.1818	9.09e-05	TTTGTGGCTAT	Not_significant_IL
chr4:155549717-155563970	10479	10489	+	11.1818	9.09e-05	TTTGTGCCAAT	Not_significant_IL
chr1:59502266-59515682	10582	10592	-	11.1818	9.09e-05	TTTGTGGCTAT	Not_significant_IL
chr8:91336441-91359880	10649	10659	+	11.1818	9.09e-05	TGTGTCGTTTT	Not_significant_IL
chr4:151670864-151687579	10696	10706	+	11.1818	9.09e-05	GTTGTCGTTTT	Not_significant_IL
chr5:208301407-208315777	11264	11274	+	11.1818	9.09e-05	GTTGTCCTTAT	Not_significant_IL
chr5:208301407-208315777	11442	11452	+	11.1818	9.09e-05	GTTGTCCTTAT	Not_significant_IL
chr3:217497186-217511236	11446	11456	+	11.1818	9.09e-05	TTGGTCCTATT	Not_significant_IL
chr6:168166607-168197176	11502	11512	-	11.1818	9.09e-05	TTTATCCCTTT	Not_significant_IL
chr7:149786072-149805188	11631	11641	-	11.1818	9.09e-05	TTTGTACCTTT	Not_significant_IL
chr3:91364951-91378185	11991	12001	+	11.1818	9.09e-05	TTTGGCCTTAT	Not_significant_IL
chr1:34404865-34418485	12164	12174	+	11.1818	9.09e-05	TTTGTGGCTAT	Not_significant_IL
chr1:277654590-277674791	12608	12618	+	11.1818	9.09e-05	GTTGTCCTATT	Not_significant_IL
chr10:1923174-1943173	12682	12692	-	11.1818	9.09e-05	TTTGTGCCAAT	Not_significant_IL
chr1:34404865-34418485	13510	13520	-	11.1818	9.09e-05	TTTGTGGCATT	Not_significant_IL
chr8:98707188-98724185	13705	13715	-	11.1818	9.09e-05	TTTGTGGCTAT	Not_significant_IL
chr3:47954819-47972420	15990	16000	-	11.1818	9.09e-05	TTTGTACCTTT	Not_significant_IL
chr4:241161056-241177570	16009	16019	+	11.1818	9.09e-05	TTGGTCCTATT	Not_significant_IL
chr8:98707188-98724185	16039	16049	-	11.1818	9.09e-05	TTTGTGGCTAT	Not_significant_IL
chr3:109635359-109722923	16084	16094	+	11.1818	9.09e-05	TTTGTGGCTAT	Not_significant_IL
chr7:95118511-95152199	16322	16332	-	11.1818	9.09e-05	GTTGTCGTTTT	Not_significant_IL
chr1:277654590-277674791	16757	16767	-	11.1818	9.09e-05	TTTGTGGCTAT	Not_significant_IL
chr2:40962021-40985298	18121	18131	+	11.1818	9.09e-05	TTTGTGCCAAT	Not_significant_IL
chr8:2282234-2302844	19697	19707	-	11.1818	9.09e-05	TTTGGCCTATT	Not_significant_IL
chr4:228234150-228303470	21119	21129	-	11.1818	9.09e-05	TTTATCCCTTT	Not_significant_IL
chr1:43343382-43368536	25088	25098	+	11.1818	9.09e-05	TTTGTGGCTAT	Not_significant_IL
chr3:109635359-109722923	28045	28055	+	11.1818	9.09e-05	TTTGTGGCTAT	Not_significant_IL
chr1:9480961-9573050	36606	36616	-	11.1818	9.09e-05	TGTGTCCTTAT	Not_significant_IL
chr1:9480961-9573050	53341	53351	-	11.1818	9.09e-05	TGTGTCCTATT	Not_significant_IL
chr4:228234150-228303470	64475	64485	+	11.1818	9.09e-05	TTTGGCCTTAT	Not_significant_IL
chr4:151670864-151687579	995	1005	+	11.1758	9.33e-05	TTTGTGGCTTT	Not_significant_IL
chr3:201849916-201865067	1048	1058	-	11.1758	9.33e-05	TTGGTCCTTTT	Not_significant_IL
chr8:29204905-29225919	1743	1753	+	11.1758	9.33e-05	TTTGTGGCTTT	Not_significant_IL
chr1:254149175-254169418	2189	2199	+	11.1758	9.33e-05	GTTGTCCTTTT	Not_significant_IL
chr3:65281752-65294079	3017	3027	+	11.1758	9.33e-05	TTTGTCCTTTG	Not_significant_IL
chr10:131987121-131999882	4092	4102	+	11.1758	9.33e-05	TTGGTCCTTTT	Not_significant_IL
chr10:2430336-2444901	4229	4239	-	11.1758	9.33e-05	GTTGTCCTTTT	Not_significant_IL
chr2:40962021-40985298	4475	4485	+	11.1758	9.33e-05	GTTGTCCTTTT	Not_significant_IL
chr7:150321973-150342189	4519	4529	+	11.1758	9.33e-05	TTGGTCCTTTT	Not_significant_IL
chr5:18353281-18375223	6235	6245	-	11.1758	9.33e-05	TTTGTGCCATT	Not_significant_IL
chr5:18353281-18375223	6244	6254	-	11.1758	9.33e-05	TTTGGCCTTTT	Not_significant_IL
chr1:34404865-34418485	6764	6774	-	11.1758	9.33e-05	TTTGTCCTTTG	Not_significant_IL
chr5:149492878-149507610	6898	6908	-	11.1758	9.33e-05	GTTGTCCTTTT	Not_significant_IL
chr3:133807994-133831259	7957	7967	+	11.1758	9.33e-05	GTTGTCCTTTT	Not_significant_IL
chr5:208132911-208147168	8273	8283	-	11.1758	9.33e-05	GTTGTCCTTTT	Not_significant_IL
chr5:208301407-208315777	10098	10108	+	11.1758	9.33e-05	TTTGTGGCTTT	Not_significant_IL
chr10:144335204-144352836	11038	11048	-	11.1758	9.33e-05	TTTGTGCCATT	Not_significant_IL
chr1:277654590-277674791	11526	11536	+	11.1758	9.33e-05	TTTGTCCTTTG	Not_significant_IL
chr2:36573172-36588376	11855	11865	+	11.1758	9.33e-05	TTTGTGCCATT	Not_significant_IL
chr8:23952585-23969897	12237	12247	+	11.1758	9.33e-05	GTTGTCCTTTT	Not_significant_IL
chr10:2839965-2856122	13099	13109	+	11.1758	9.33e-05	GTTGTCCTTTT	Not_significant_IL
chr5:208132911-208147168	13248	13258	+	11.1758	9.33e-05	TTTGTGCCATT	Not_significant_IL
chr2:210294362-210315868	13651	13661	-	11.1758	9.33e-05	TTTGGCCTTTT	Not_significant_IL
chr8:14342490-14356772	13745	13755	-	11.1758	9.33e-05	TTTGTGGCTTT	Not_significant_IL
chr5:208301407-208315777	14284	14294	+	11.1758	9.33e-05	TTGGTCCTTTT	Not_significant_IL
chr2:210294362-210315868	14658	14668	+	11.1758	9.33e-05	TTGGTCCTTTT	Not_significant_IL
chr7:170066233-170084916	15233	15243	-	11.1758	9.33e-05	TTTGTGCCATT	Not_significant_IL
chr2:40962021-40985298	15429	15439	+	11.1758	9.33e-05	TTGGTCCTTTT	Not_significant_IL
chr9:19156781-19175955	15816	15826	+	11.1758	9.33e-05	TTTGTGGCTTT	Not_significant_IL
chr7:170066233-170084916	16027	16037	+	11.1758	9.33e-05	TTTGGCCTTTT	Not_significant_IL
chr6:160425034-160445597	16761	16771	-	11.1758	9.33e-05	TTTGTGGCTTT	Not_significant_IL
chr10:127356272-127376572	18672	18682	+	11.1758	9.33e-05	TTTGTGCCATT	Not_significant_IL
chr1:188745557-188850369	42908	42918	+	11.1758	9.33e-05	TTTGTGGCTTT	Not_significant_IL
chr1:9480961-9573050	57982	57992	+	11.1758	9.33e-05	TTTGGCCTTTT	Not_significant_IL
chr1:9480961-9573050	58047	58057	+	11.1758	9.33e-05	TTGGTCCTTTT	Not_significant_IL
chr3:133807994-133831259	151	161	-	11.1697	9.36e-05	TTTGTGCCTTT	Not_significant_IL
chr4:228234150-228303470	409	419	-	11.1697	9.36e-05	TTTGTGCCTTT	Not_significant_IL
chr8:123733130-123747977	5938	5948	+	11.1697	9.36e-05	TTTGTGCCTTT	Not_significant_IL
chr9:24708237-24724347	7732	7742	-	11.1697	9.36e-05	TTTGTGCCTTT	Not_significant_IL
chr7:48971984-48985406	9668	9678	+	11.1697	9.36e-05	TTTGTGCCTTT	Not_significant_IL
chr8:163901200-163918399	9677	9687	+	11.1697	9.36e-05	TTTGTGCCTTT	Not_significant_IL
chr6:75668628-75687069	13793	13803	+	11.1697	9.36e-05	TTTGTGCCTTT	Not_significant_IL
chr1:297121515-297139095	1522	1532	-	11.1515	9.51e-05	CTTGTCGTAAT	Not_significant_IL
chr2:128669396-128713935	8334	8344	+	11.1515	9.51e-05	CTTGTCGTAAT	Not_significant_IL
chr5:11400081-11420659	20083	20093	-	11.1515	9.51e-05	TTTGCCGTAAT	Not_significant_IL
chr8:133591702-133613098	21170	21180	+	11.1515	9.51e-05	TTTGCCGTAAT	Not_significant_IL
chr6:129539166-129553401	694	704	-	11.1455	0.0001	CTTGTCGTATT	Not_significant_IL
chr10:131987121-131999882	1605	1615	+	11.1455	0.0001	CTTGTCGTTAT	Not_significant_IL
chr9:140605163-140622939	1989	1999	+	11.1455	0.0001	TCTGTCCTAAT	Not_significant_IL
chr4:228234150-228303470	2103	2113	+	11.1455	0.0001	CTTGTCGTATT	Not_significant_IL
chr8:23772086-23786007	2155	2165	-	11.1455	0.0001	TTTCTCGCAAT	Not_significant_IL
chr3:128538601-128552650	2722	2732	-	11.1455	0.0001	TTTGTCCTAAC	Not_significant_IL
chr10:1923174-1943173	2780	2790	+	11.1455	0.0001	TTCGTCCTAAT	Not_significant_IL
chr1:149117580-149133555	3655	3665	+	11.1455	0.0001	CTTGTCGTATT	Not_significant_IL
chr4:218665642-218696016	4302	4312	+	11.1455	0.0001	CTTGTCGTATT	Not_significant_IL
chr4:151670864-151687579	7023	7033	+	11.1455	0.0001	TTTGCCCTAAT	Not_significant_IL
chr5:87801329-87832981	7296	7306	-	11.1455	0.0001	TTTGCCGTTAT	Not_significant_IL
chr1:18122930-18139047	7409	7419	+	11.1455	0.0001	CTTGTCCTAAT	Not_significant_IL
chr10:80152895-80173911	8478	8488	+	11.1455	0.0001	TTTGCCCTAAT	Not_significant_IL
chr8:169169905-169184715	8944	8954	+	11.1455	0.0001	TTTCTCGCAAT	Not_significant_IL
chr7:173855278-173868453	8988	8998	-	11.1455	0.0001	TTTCTCGCAAT	Not_significant_IL
chr10:2839965-2856122	9117	9127	+	11.1455	0.0001	TTTGTCCTAAC	Not_significant_IL
chr10:99553718-99569417	9722	9732	+	11.1455	0.0001	TTTGTCGTTAC	Not_significant_IL
chr2:196938579-196950201	10241	10251	+	11.1455	0.0001	TTTGCCGTATT	Not_significant_IL
chr1:188745557-188850369	12172	12182	+	11.1455	0.0001	TTTGCCGTTAT	Not_significant_IL
chr8:87179122-87239489	12333	12343	-	11.1455	0.0001	TCTGTCGTATT	Not_significant_IL
chr9:140605163-140622939	13621	13631	+	11.1455	0.0001	TCTGTCCTAAT	Not_significant_IL
chr10:107301833-107316161	13918	13928	-	11.1455	0.0001	CTTGTCGTTAT	Not_significant_IL
chr10:1923174-1943173	17127	17137	+	11.1455	0.0001	TTCGTCCTAAT	Not_significant_IL
chr2:128669396-128713935	36222	36232	+	11.1455	0.0001	CTTGTCCTAAT	Not_significant_IL
chr10:147855136-147866369	2174	2184	+	16.6606	1.22e-06	TTTGTCCCAAT	Significant_IL
chr3:125704388-125718074	2283	2293	-	16.6606	1.22e-06	TTTGTCCCAAT	Significant_IL
chr3:149586715-149599172	12078	12088	-	16.6606	1.22e-06	TTTGTCCCAAT	Significant_IL
chr6:93648945-93661586	12347	12357	-	16.6606	1.22e-06	TTTGTCGCTAT	Significant_IL
chr4:184149909-184162690	9295	9305	+	16.6545	2.13e-06	TTTGTCGCTTT	Significant_IL
chr3:168733872-168887335	145167	145177	-	16.6545	2.13e-06	TTTGTCGCTTT	Significant_IL
chr10:34728948-34742952	12047	12057	+	16.6485	2.43e-06	TTTGTCCCTTT	Significant_IL
chr8:16441359-16452123	9117	9127	-	16.3879	3.91e-06	TTTGTCGTTAT	Significant_IL
chr7:141169420-141180245	2650	2660	+	16.3879	3.91e-06	TTTGTCCTAAT	Significant_IL
chr3:223435714-223447102	9816	9826	+	16.3879	3.91e-06	TTTGTCGTTAT	Significant_IL
chr3:125704388-125718074	11181	11191	+	16.3879	3.91e-06	TTTGTCCTAAT	Significant_IL
chr5:169855840-169866380	63	73	-	16.3818	5.02e-06	TTTGTCGTTTT	Significant_IL
chr1:240144494-240160237	6615	6625	-	16.3818	5.02e-06	TTTGTCCTTAT	Significant_IL
chr7:164445875-164461819	8174	8184	-	16.3818	5.02e-06	TTTGTCGTTTT	Significant_IL
chr4:114293431-114312140	13293	13303	-	16.3818	5.02e-06	TTTGTCCTTAT	Significant_IL
chr8:16441359-16452123	3727	3737	+	16.3818	5.02e-06	TTTGTCGTTTT	Significant_IL
chr1:234364875-234388049	22865	22875	+	16.3818	5.02e-06	TTTGTCCTATT	Significant_IL
chr1:235623979-235645014	7912	7922	-	16.3758	5.39e-06	TTTGTCCTTTT	Significant_IL
chr4:197159576-197171809	7168	7178	+	16.3758	5.39e-06	TTTGTCCTTTT	Significant_IL
chr2:204825309-204840213	13498	13508	+	16.3758	5.39e-06	TTTGTCCTTTT	Significant_IL
chr1:240819937-240831089	4149	4159	-	12.4182	6.89e-06	TTTGTCGCGTT	Significant_IL
chr10:2652006-2670931	5837	5847	-	12.4182	6.89e-06	TTTGTCCCAGT	Significant_IL
chr5:206955863-206970235	7260	7270	-	12.4182	6.89e-06	TTTGTCCCAGT	Significant_IL
chr4:193089388-193101319	10391	10401	+	12.4121	7.39e-06	TTTGTCCCTGT	Significant_IL
chr2:14804772-14817111	11028	11038	+	12.4121	7.39e-06	TTTGTCCCGTT	Significant_IL
chr3:223487970-223498998	1309	1319	-	12.3818	7.88e-06	TTTGTCGCACT	Significant_IL
chr7:137855733-137867545	9062	9072	+	12.3818	7.88e-06	TTTGTCGCACT	Significant_IL
chr2:204825309-204840213	12098	12108	+	12.3818	7.88e-06	TTTGTCGCACT	Significant_IL
chr1:241524894-241536128	83	93	-	12.3758	8.88e-06	TTTGTCCCCAT	Significant_IL
chr10:134735951-134748390	4630	4640	-	12.3758	8.88e-06	TTTGTCGCTCT	Significant_IL
chr9:57908127-57922769	11637	11647	-	12.3758	8.88e-06	TTTGTCCCACT	Significant_IL
chr1:45113779-45127813	401	411	+	12.3758	8.88e-06	TTTGTCGCTCT	Significant_IL
chr2:13857579-13877014	16586	16596	+	12.3758	8.88e-06	TTTGTCCCCAT	Significant_IL
chr3:168733872-168887335	113069	113079	+	12.3758	8.88e-06	TTTGTCCCACT	Significant_IL
chr7:157602232-157614225	7197	7207	-	12.3697	9.38e-06	TTTGTCCCCTT	Significant_IL
chr1:239562103-239599810	2761	2771	+	12.3697	9.38e-06	TTTGTCCCCTT	Significant_IL
chr9:140095466-140107777	1002	1012	-	12.1636	1.12e-05	TTTGTCCAAAT	Significant_IL
chr1:17519913-17531671	2733	2743	-	12.1636	1.12e-05	TTTGTCCAAAT	Significant_IL
chr6:140891833-140921033	24790	24800	-	12.1636	1.12e-05	TTTGTCGATAT	Significant_IL
chr10:2652006-2670931	664	674	+	12.1636	1.12e-05	TTTGTCCAAAT	Significant_IL
chr2:33572601-33584044	930	940	+	12.1636	1.12e-05	TTTGTCGAATT	Significant_IL
chr4:186657826-186669371	3011	3021	+	12.1636	1.12e-05	TTTGTCGAATT	Significant_IL
chr2:204166229-204177771	3790	3800	+	12.1636	1.12e-05	TTTGTCACAAT	Significant_IL
chr10:34728948-34742952	8758	8768	+	12.1636	1.12e-05	TTTGTCGATAT	Significant_IL
chr4:47264175-47276642	3521	3531	-	12.1576	1.34e-05	TTTGTCGATTT	Significant_IL
chr8:119739540-119753079	5393	5403	-	12.1576	1.34e-05	TTTGTCGATTT	Significant_IL
chr1:298851152-298872621	10339	10349	-	12.1576	1.34e-05	TTTGTCCAATT	Significant_IL
chr9:142077080-142091925	11193	11203	-	12.1576	1.34e-05	TTTGTCCATAT	Significant_IL
chr5:7705237-7719253	13922	13932	-	12.1576	1.34e-05	TTTGTCCAATT	Significant_IL
chr10:37757908-37772713	1741	1751	+	12.1576	1.34e-05	TTTGTCACTAT	Significant_IL
chr2:183153794-183178609	2785	2795	+	12.1576	1.34e-05	TTTGTCACATT	Significant_IL
chr7:82347130-82363119	6197	6207	+	12.1576	1.34e-05	TTTGTCCATAT	Significant_IL
chr4:180261486-180273040	6613	6623	+	12.1576	1.34e-05	TTTGTCACATT	Significant_IL
chr3:136585765-136599609	10278	10288	+	12.1576	1.34e-05	TTTGTCACATT	Significant_IL
chr1:289851824-289864319	12322	12332	+	12.1576	1.34e-05	TTTGTCCAATT	Significant_IL
chr9:114195453-114208334	12331	12341	+	12.1576	1.34e-05	TTTGTCGATTT	Significant_IL
chr1:251785085-251798332	692	702	-	12.1515	1.56e-05	TTTGTCGTAGT	Significant_IL
chr1:294887537-294898344	3917	3927	-	12.1515	1.56e-05	TTTGTCCATTT	Significant_IL
chr4:114293431-114312140	4154	4164	+	12.1515	1.56e-05	TTTGTCGTGAT	Significant_IL
chr10:37757908-37772713	5363	5373	-	12.1515	1.56e-05	TTTGTCGTGAT	Significant_IL
chr5:39647059-39657930	6586	6596	-	12.1515	1.56e-05	TTTGTCCATTT	Significant_IL
chr10:93385801-93396432	10401	10411	+	12.1515	1.56e-05	TTTGTCGTAGT	Significant_IL
chr9:117554015-117566945	10660	10670	+	12.1515	1.56e-05	TTTGTCGGTAT	Significant_IL
chr4:53308095-53325504	13447	13457	-	12.1515	1.56e-05	TTTGTCGTGAT	Significant_IL
chr7:137855733-137867545	1100	1110	+	12.1455	1.78e-05	TTTGTCGGTTT	Significant_IL
chr5:168707280-168719190	1479	1489	-	12.1455	1.78e-05	TTTGTCGTGTT	Significant_IL
chr7:137855733-137867545	1630	1640	+	12.1455	1.78e-05	TTTGTCCTGAT	Significant_IL
chr6:93648945-93661586	1778	1788	+	12.1455	1.78e-05	TTTGTCGTTGT	Significant_IL
chr2:38706301-38717712	2266	2276	+	12.1455	1.78e-05	TTTGTCGTGTT	Significant_IL
chr3:168733872-168887335	5269	5279	-	12.1455	1.78e-05	TTTGTCGGTTT	Significant_IL
chr7:96733376-96745300	7523	7533	+	12.1455	1.78e-05	TTTGTCGTTGT	Significant_IL
chr5:196847725-196858684	8187	8197	+	12.1455	1.78e-05	TTTGTCGTTGT	Significant_IL
chr10:5457323-5469902	12029	12039	+	12.1455	1.78e-05	TTTGTCGTGTT	Significant_IL
chr8:119739540-119753079	12206	12216	-	12.1455	1.78e-05	TTTGTCGTGTT	Significant_IL
chr6:140891833-140921033	12770	12780	+	12.1455	1.78e-05	TTTGTCCTAGT	Significant_IL
chr1:298851152-298872621	21354	21364	+	12.1455	1.78e-05	TTTGTCGTTGT	Significant_IL
chr3:168733872-168887335	141878	141888	+	12.1455	1.78e-05	TTTGTCGGTTT	Significant_IL
chr1:240917199-240930273	1312	1322	+	12.1394	1.87e-05	TTTGTCCTTGT	Significant_IL
chr10:120686470-120698146	1623	1633	-	12.1394	1.87e-05	TTTGTCCTTGT	Significant_IL
chr7:107878947-107891373	2173	2183	-	12.1394	1.87e-05	TTTGTCCGTTT	Significant_IL
chr9:129529999-129543722	4732	4742	-	12.1394	1.87e-05	TTTGTCCTGTT	Significant_IL
chr4:184149909-184162690	6476	6486	+	12.1394	1.87e-05	TTTGTCCTTGT	Significant_IL
chr4:154282988-154297088	7721	7731	+	12.1394	1.87e-05	TTTGTCCTGTT	Significant_IL
chr7:162844639-162856038	8748	8758	+	12.1394	1.87e-05	TTTGTCCTTGT	Significant_IL
chr1:238517628-238530380	10673	10683	-	12.1394	1.87e-05	TTTGTCCTTGT	Significant_IL
chr7:164445875-164461819	1146	1156	+	12.1091	1.93e-05	TTTGTCGTACT	Significant_IL
chr3:136601239-136614821	6067	6077	+	12.1091	1.93e-05	TTTGTCGTCAT	Significant_IL
chr3:149586715-149599172	388	398	-	12.103	2.05e-05	TTTGTCCTCAT	Significant_IL
chr5:166892388-166904767	2102	2112	+	12.103	2.05e-05	TTTGTCCTACT	Significant_IL
chr8:20669612-20681933	7218	7228	+	12.103	2.05e-05	TTTGTCGTCTT	Significant_IL
chr5:53929854-53941718	7459	7469	+	12.103	2.05e-05	TTTGTCCTCAT	Significant_IL
chr1:239778936-239804905	10021	10031	+	12.103	2.05e-05	TTTGTCCTCAT	Significant_IL
chr1:235507858-235520666	10300	10310	+	12.103	2.05e-05	TTTGTCGTCTT	Significant_IL
chr9:57908127-57922769	11260	11270	-	12.103	2.05e-05	TTTGTCCTCAT	Significant_IL
chr1:235507858-235520666	11330	11340	+	12.103	2.05e-05	TTTGTCGTCTT	Significant_IL
chr9:76782845-76794249	11363	11373	+	12.103	2.05e-05	TTTGTCCTCAT	Significant_IL
chr3:136585765-136599609	12549	12559	+	12.103	2.05e-05	TTTGTCCTACT	Significant_IL
chr3:136585765-136599609	13598	13608	+	12.103	2.05e-05	TTTGTCCTACT	Significant_IL
chr1:239778936-239804905	16824	16834	+	12.103	2.05e-05	TTTGTCCTCAT	Significant_IL
chr2:196356280-196388768	27379	27389	-	12.103	2.05e-05	TTTGTCGTTCT	Significant_IL
chr6:165096051-165107377	931	941	+	12.097	2.11e-05	TTTGTCCTTCT	Significant_IL
chr6:165096051-165107377	2813	2823	-	12.097	2.11e-05	TTTGTCCTCTT	Significant_IL
chr1:164379829-164392420	2987	2997	+	12.097	2.11e-05	TTTGTCCTTCT	Significant_IL
chr2:38706301-38717712	3346	3356	+	12.097	2.11e-05	TTTGTCCTCTT	Significant_IL
chr7:82347130-82363119	3763	3773	-	12.097	2.11e-05	TTTGTCCTTCT	Significant_IL
chr6:129001107-129021959	4767	4777	+	12.097	2.11e-05	TTTGTCCTCTT	Significant_IL
chr1:205461752-205473603	4797	4807	+	12.097	2.11e-05	TTTGTCCTTCT	Significant_IL
chr4:177606763-177621632	12220	12230	-	12.097	2.11e-05	TTTGTCCTTCT	Significant_IL
chr7:164445875-164461819	12259	12269	-	12.097	2.11e-05	TTTGTCCTCTT	Significant_IL
chr1:236626324-236642194	2954	2964	-	12.0909	2.15e-05	TTTGTCTCAAT	Significant_IL
chr8:141171050-141182936	4560	4570	-	12.0909	2.15e-05	TTTGTCTCAAT	Significant_IL
chr2:38706301-38717712	8005	8015	+	12.0909	2.15e-05	TTTGTCTCAAT	Significant_IL
chr2:204825309-204840213	12826	12836	-	12.0909	2.15e-05	TTTGTCTCAAT	Significant_IL
chr5:196847725-196858684	299	309	-	12.0848	2.22e-05	TTTGTCTCTAT	Significant_IL
chr6:165096051-165107377	1634	1644	+	12.0848	2.22e-05	TTTGTCTCTAT	Significant_IL
chr3:192091911-192102671	10304	10314	-	12.0848	2.22e-05	TTTGTCTCTAT	Significant_IL
chr8:92994431-93010024	11706	11716	-	12.0848	2.22e-05	TTTGTCTCTAT	Significant_IL
chr7:96733376-96745300	3685	3695	+	12.0788	2.26e-05	TTTGTCTCTTT	Significant_IL
chr1:222989584-222999948	4454	4464	+	12.0788	2.26e-05	TTTGTCTCTTT	Significant_IL
chr1:240917199-240930273	4889	4899	-	12.0788	2.26e-05	TTTGTCTCTTT	Significant_IL
chr10:5457323-5469902	5911	5921	+	12.0788	2.26e-05	TTTGTCTCTTT	Significant_IL
chr1:233502304-233516801	7426	7436	+	12.0788	2.26e-05	TTTGTCTCTTT	Significant_IL
chr3:186881604-186893845	9218	9228	+	12.0788	2.26e-05	TTTGTCTCTTT	Significant_IL
chr4:2480516-2493901	9635	9645	+	12.0788	2.26e-05	TTTGTCTCTTT	Significant_IL
chr6:164038236-164056870	11371	11381	-	12.0788	2.26e-05	TTTGTCTCTTT	Significant_IL
chr6:66181775-66194934	11710	11720	+	12.0788	2.26e-05	TTTGTCTCTTT	Significant_IL
chr1:286572037-286589000	3421	3431	+	11.8909	2.3e-05	TTTGTCATAAT	Significant_IL
chr6:159308185-159319511	7844	7854	-	11.8909	2.3e-05	TTTGTCATAAT	Significant_IL
chr1:231017304-231027848	405	415	+	11.8848	2.39e-05	TTTGTCATATT	Significant_IL
chr1:240718457-240752322	1807	1817	-	11.8848	2.39e-05	TTTGTCATATT	Significant_IL
chr7:164445875-164461819	4143	4153	-	11.8848	2.39e-05	TTTGTCATATT	Significant_IL
chr9:129529999-129543722	5284	5294	-	11.8848	2.39e-05	TTTGTCATTAT	Significant_IL
chr5:196847725-196858684	7323	7333	+	11.8848	2.39e-05	TTTGTCATATT	Significant_IL
chr8:59483469-59496073	8527	8537	-	11.8848	2.39e-05	TTTGTCATATT	Significant_IL
chr4:198949228-198962707	8613	8623	-	11.8848	2.39e-05	TTTGTCATTAT	Significant_IL
chr2:14804772-14817111	8971	8981	-	11.8848	2.39e-05	TTTGTCATTAT	Significant_IL
chr3:223611641-223622812	10315	10325	+	11.8848	2.39e-05	TTTGTCATATT	Significant_IL
chr3:136585765-136599609	11639	11649	-	11.8848	2.39e-05	TTTGTCATTAT	Significant_IL
chr1:239778936-239804905	15449	15459	+	11.8848	2.39e-05	TTTGTCATATT	Significant_IL
chr3:168733872-168887335	50879	50889	-	11.8848	2.39e-05	TTTGTCATTAT	Significant_IL
chr7:137855733-137867545	1092	1102	+	11.8788	2.44e-05	TTTGTCATTTT	Significant_IL
chr9:129529999-129543722	891	901	-	11.8182	2.48e-05	TTTGTCTTAAT	Significant_IL
chr7:164445875-164461819	8094	8104	-	11.8182	2.48e-05	TTTGTCTTAAT	Significant_IL
chr3:168733872-168887335	100294	100304	+	11.8182	2.48e-05	TTTGTCTTAAT	Significant_IL
chr4:2480516-2493901	389	399	+	11.8121	2.57e-05	TTTGTCTTATT	Significant_IL
chr1:246517902-246532409	1785	1795	-	11.8121	2.57e-05	TTTGTCTTTAT	Significant_IL
chr1:224503751-224517075	1907	1917	+	11.8121	2.57e-05	TTTGTCTTATT	Significant_IL
chr1:45113779-45127813	3209	3219	+	11.8121	2.57e-05	TTTGTCTTTAT	Significant_IL
chr2:21342516-21354544	6674	6684	+	11.8121	2.57e-05	TTTGTCTTTAT	Significant_IL
chr1:233502304-233516801	7908	7918	-	11.8121	2.57e-05	TTTGTCTTATT	Significant_IL
chr3:192091911-192102671	8245	8255	-	11.8121	2.57e-05	TTTGTCTTTAT	Significant_IL
chr8:122993639-123005039	10072	10082	-	11.8121	2.57e-05	TTTGTCTTATT	Significant_IL
chr1:240144494-240160237	15454	15464	+	11.8121	2.57e-05	TTTGTCTTTAT	Significant_IL
chr3:168733872-168887335	60042	60052	+	11.8121	2.57e-05	TTTGTCTTATT	Significant_IL
chr1:239778936-239804905	760	770	+	11.8061	2.62e-05	TTTGTCTTTTT	Significant_IL
chr4:114293431-114312140	1843	1853	-	11.8061	2.62e-05	TTTGTCTTTTT	Significant_IL
chr7:162844639-162856038	2309	2319	+	11.8061	2.62e-05	TTTGTCTTTTT	Significant_IL
chr3:64816136-64828713	3014	3024	-	11.8061	2.62e-05	TTTGTCTTTTT	Significant_IL
chr3:64816136-64828713	3062	3072	+	11.8061	2.62e-05	TTTGTCTTTTT	Significant_IL
chr3:175724265-175737123	3209	3219	-	11.8061	2.62e-05	TTTGTCTTTTT	Significant_IL
chr5:53929854-53941718	3585	3595	+	11.8061	2.62e-05	TTTGTCTTTTT	Significant_IL
chr1:205461752-205473603	5014	5024	-	11.8061	2.62e-05	TTTGTCTTTTT	Significant_IL
chr1:298851152-298872621	5925	5935	-	11.8061	2.62e-05	TTTGTCTTTTT	Significant_IL
chr4:186657826-186669371	7820	7830	-	11.8061	2.62e-05	TTTGTCTTTTT	Significant_IL
chr5:169855840-169866380	9920	9930	+	11.8061	2.62e-05	TTTGTCTTTTT	Significant_IL
chr10:37757908-37772713	12295	12305	+	11.8061	2.62e-05	TTTGTCTTTTT	Significant_IL
chr1:235699588-235733305	14120	14130	-	11.8061	2.62e-05	TTTGTCTTTTT	Significant_IL
chr4:114293431-114312140	15319	15329	+	11.8061	2.62e-05	TTTGTCTTTTT	Significant_IL
chr8:59483469-59496073	1900	1910	-	11.4788	2.77e-05	TTTGACGCAAT	Significant_IL
chr2:204166229-204177771	3732	3742	+	11.4788	2.77e-05	ATTGTCGCAAT	Significant_IL
chr1:205461752-205473603	26	36	-	11.4727	3.23e-05	TTTGACGCTAT	Significant_IL
chr5:169855840-169866380	430	440	-	11.4727	3.23e-05	TTTGTCGCTAA	Significant_IL
chr2:10513984-10531636	726	736	+	11.4727	3.23e-05	TTTGTCCCAAA	Significant_IL
chr1:230255034-230265966	2300	2310	-	11.4727	3.23e-05	TATGTCCCAAT	Significant_IL
chr1:239778936-239804905	5545	5555	+	11.4727	3.23e-05	TTTGACCCAAT	Significant_IL
chr3:125704388-125718074	6117	6127	-	11.4727	3.23e-05	TATGTCCCAAT	Significant_IL
chr1:241457644-241469784	6822	6832	+	11.4727	3.23e-05	TTTGTCGCATA	Significant_IL
chr5:206955863-206970235	7013	7023	-	11.4727	3.23e-05	TTAGTCGCATT	Significant_IL
chr2:208293568-208305747	7110	7120	+	11.4727	3.23e-05	TATGTCCCAAT	Significant_IL
chr5:4425352-4436606	7731	7741	-	11.4727	3.23e-05	TATGTCGCTAT	Significant_IL
chr1:236626324-236642194	7868	7878	-	11.4727	3.23e-05	ATTGTCGCATT	Significant_IL
chr1:241524894-241536128	8799	8809	-	11.4727	3.23e-05	TATGTCGCATT	Significant_IL
chr9:2053850-2065894	9495	9505	+	11.4727	3.23e-05	TTAGTCGCATT	Significant_IL
chr5:4425352-4436606	10824	10834	-	11.4727	3.23e-05	ATTGTCGCATT	Significant_IL
chr5:206955863-206970235	11803	11813	+	11.4727	3.23e-05	TTTGTCCCAAA	Significant_IL
chr9:129529999-129543722	13662	13672	-	11.4727	3.23e-05	TTAGTCGCTAT	Significant_IL
chr3:168733872-168887335	111834	111844	+	11.4727	3.23e-05	TTAGTCGCTAT	Significant_IL
chr5:7134594-7147011	449	459	-	11.4667	3.81e-05	TTAGTCCCTAT	Significant_IL
chr1:241524894-241536128	511	521	+	11.4667	3.81e-05	TTAGTCCCATT	Significant_IL
chr2:38706301-38717712	1495	1505	-	11.4667	3.81e-05	TTTGACCCTAT	Significant_IL
chr4:240646913-240661142	2143	2153	-	11.4667	3.81e-05	TTTGACCCTAT	Significant_IL
chr6:164038236-164056870	2704	2714	-	11.4667	3.81e-05	TATGTCGCTTT	Significant_IL
chr8:92994431-93010024	3794	3804	+	11.4667	3.81e-05	TTTGTCCCATA	Significant_IL
chr1:235699588-235733305	4703	4713	+	11.4667	3.81e-05	TTAGTCCCTAT	Significant_IL
chr7:152382995-152396322	4707	4717	+	11.4667	3.81e-05	TTTGTCCCATA	Significant_IL
chr2:156957053-156968314	5268	5278	-	11.4667	3.81e-05	TTTGTCCCTAA	Significant_IL
chr6:93648945-93661586	6845	6855	-	11.4667	3.81e-05	TTTGTCCCATA	Significant_IL
chr7:1118341-1129776	7201	7211	-	11.4667	3.81e-05	TTAGTCCCATT	Significant_IL
chr2:204825309-204840213	7497	7507	-	11.4667	3.81e-05	TATGTCCCATT	Significant_IL
chr2:204825309-204840213	7952	7962	-	11.4667	3.81e-05	TATGTCCCATT	Significant_IL
chr4:210672273-210683986	8088	8098	+	11.4667	3.81e-05	TTTGTCCCATA	Significant_IL
chr1:295423831-295436356	8749	8759	+	11.4667	3.81e-05	TTTGTCCCTAA	Significant_IL
chr1:246460291-246475541	8918	8928	-	11.4667	3.81e-05	TTTGACGCTTT	Significant_IL
chr2:11831451-11843001	9248	9258	+	11.4667	3.81e-05	TTTGGCGCAAT	Significant_IL
chr5:206955863-206970235	9705	9715	+	11.4667	3.81e-05	TTAGTCCCTAT	Significant_IL
chr6:131333646-131347645	10403	10413	-	11.4667	3.81e-05	TGTGTCGCAAT	Significant_IL
chr1:17519913-17531671	10819	10829	-	11.4667	3.81e-05	TTTGACCCTAT	Significant_IL
chr6:131333646-131347645	11158	11168	+	11.4667	3.81e-05	TTTGTCCCTAA	Significant_IL
chr3:136601239-136614821	11693	11703	+	11.4667	3.81e-05	TATGTCCCTAT	Significant_IL
chr2:203176027-203189455	11987	11997	+	11.4667	3.81e-05	TTTGACCCTAT	Significant_IL
chr9:117554015-117566945	12322	12332	+	11.4667	3.81e-05	TTTGACCCTAT	Significant_IL
chr1:236626324-236642194	12459	12469	+	11.4667	3.81e-05	TTTGACCCTAT	Significant_IL
chr1:70427376-70441980	13759	13769	-	11.4667	3.81e-05	TTTGACCCTAT	Significant_IL
chr1:45113779-45127813	13806	13816	+	11.4667	3.81e-05	TATGTCGCTTT	Significant_IL
chr2:204825309-204840213	13999	14009	+	11.4667	3.81e-05	TATGTCCCATT	Significant_IL
chr1:234364875-234388049	16782	16792	-	11.4667	3.81e-05	GTTGTCGCAAT	Significant_IL
chr1:239562103-239599810	23595	23605	+	11.4667	3.81e-05	ATTGTCGCTTT	Significant_IL
chr6:127439400-127471963	31299	31309	-	11.4667	3.81e-05	TGTGTCGCAAT	Significant_IL
chr3:168733872-168887335	111181	111191	-	11.4667	3.81e-05	TTAGTCCCTAT	Significant_IL
chr1:230255034-230265966	74	84	+	11.4606	4.33e-05	GTTGTCGCATT	Significant_IL
chr1:251785085-251798332	473	483	-	11.4606	4.33e-05	TTAGTCCCTTT	Significant_IL
chr2:196356280-196388768	569	579	-	11.4606	4.33e-05	TGTGTCGCATT	Significant_IL
chr5:53929854-53941718	763	773	-	11.4606	4.33e-05	TTAGTCCCTTT	Significant_IL
chr3:168733872-168887335	1865	1875	+	11.4606	4.33e-05	TTAGTCCCTTT	Significant_IL
chr9:140095466-140107777	1870	1880	+	11.4606	4.33e-05	TGTGTCGCATT	Significant_IL
chr5:69138670-69150605	1946	1956	+	11.4606	4.33e-05	TTAGTCCCTTT	Significant_IL
chr3:149586715-149599172	1950	1960	+	11.4606	4.33e-05	TTGGTCGCATT	Significant_IL
chr1:235623979-235645014	2090	2100	+	11.4606	4.33e-05	TTTGTCCCAAG	Significant_IL
chr1:239734032-239744754	2314	2324	+	11.4606	4.33e-05	TTTGACCCTTT	Significant_IL
chr7:1118341-1129776	2397	2407	+	11.4606	4.33e-05	TTGGTCGCATT	Significant_IL
chr2:196356280-196388768	3020	3030	-	11.4606	4.33e-05	TGTGTCGCATT	Significant_IL
chr1:235507858-235520666	3597	3607	+	11.4606	4.33e-05	TGTGTCCCAAT	Significant_IL
chr4:114293431-114312140	3843	3853	+	11.4606	4.33e-05	TTAGTCCCTTT	Significant_IL
chr1:235699588-235733305	4657	4667	+	11.4606	4.33e-05	TTAGTCCCTTT	Significant_IL
chr1:230255034-230265966	6184	6194	+	11.4606	4.33e-05	GTTGTCGCATT	Significant_IL
chr2:38706301-38717712	6554	6564	-	11.4606	4.33e-05	TTAGTCCCTTT	Significant_IL
chr7:1118341-1129776	7191	7201	-	11.4606	4.33e-05	TTAGTCCCTTT	Significant_IL
chr6:159308185-159319511	8345	8355	-	11.4606	4.33e-05	TTTGTCGCATG	Significant_IL
chr2:197793871-197804562	8362	8372	+	11.4606	4.33e-05	TTAGTCCCTTT	Significant_IL
chr2:21342516-21354544	8372	8382	+	11.4606	4.33e-05	TTAGTCCCTTT	Significant_IL
chr9:138558463-138571355	8454	8464	+	11.4606	4.33e-05	TTAGTCCCTTT	Significant_IL
chr1:205461752-205473603	8946	8956	+	11.4606	4.33e-05	TTTGTCCCTTA	Significant_IL
chr9:134968668-134979579	9212	9222	+	11.4606	4.33e-05	TTTGGCCCAAT	Significant_IL
chr7:96733376-96745300	10103	10113	+	11.4606	4.33e-05	TTTGACCCTTT	Significant_IL
chr1:7814660-7826095	10271	10281	-	11.4606	4.33e-05	TTAGTCCCTTT	Significant_IL
chr1:240819937-240831089	11025	11035	-	11.4606	4.33e-05	TTAGTCCCTTT	Significant_IL
chr1:238517628-238530380	11194	11204	-	11.4606	4.33e-05	TTTGTCCCTTA	Significant_IL
chr1:240917199-240930273	11320	11330	-	11.4606	4.33e-05	TTAGTCCCTTT	Significant_IL
chr2:196356280-196388768	12055	12065	+	11.4606	4.33e-05	TTAGTCCCTTT	Significant_IL
chr10:34728948-34742952	12381	12391	-	11.4606	4.33e-05	TGTGTCGCTAT	Significant_IL
chr1:233452064-233465514	13153	13163	-	11.4606	4.33e-05	TGTGTCCCAAT	Significant_IL
chr1:298851152-298872621	19446	19456	-	11.4606	4.33e-05	GTTGTCCCAAT	Significant_IL
chr3:168733872-168887335	111559	111569	-	11.4606	4.33e-05	TTAGTCCCTTT	Significant_IL
chr3:168733872-168887335	111977	111987	+	11.4606	4.33e-05	TTAGTCCCTTT	Significant_IL
chr9:57427531-57441103	1	11	+	11.4545	4.71e-05	TTTGTCCCATG	Significant_IL
chr9:138558463-138571355	1883	1893	-	11.4545	4.71e-05	TGTGTCGCTTT	Significant_IL
chr3:64816136-64828713	2161	2171	+	11.4545	4.71e-05	TTGGTCGCTTT	Significant_IL
chr2:204825309-204840213	3250	3260	+	11.4545	4.71e-05	TTTGGCCCATT	Significant_IL
chr1:233502304-233516801	3333	3343	-	11.4545	4.71e-05	TTTGTCCCATG	Significant_IL
chr5:166892388-166904767	3428	3438	+	11.4545	4.71e-05	TTTGGCGCTTT	Significant_IL
chr10:93385801-93396432	3920	3930	+	11.4545	4.71e-05	GTTGTCCCTAT	Significant_IL
chr1:289851824-289864319	4115	4125	-	11.4545	4.71e-05	TGTGTCCCATT	Significant_IL
chr4:184149909-184162690	4398	4408	+	11.4545	4.71e-05	TTGGTCCCATT	Significant_IL
chr2:203176027-203189455	4485	4495	+	11.4545	4.71e-05	TGTGTCGCTTT	Significant_IL
chr4:184149909-184162690	5067	5077	-	11.4545	4.71e-05	GTTGTCCCTAT	Significant_IL
chr2:13857579-13877014	5237	5247	-	11.4545	4.71e-05	GTTGTCCCTAT	Significant_IL
chr10:93385801-93396432	5970	5980	-	11.4545	4.71e-05	TTGGTCGCTTT	Significant_IL
chr8:162575835-162586607	9581	9591	-	11.4545	4.71e-05	TGTGTCCCTAT	Significant_IL
chr2:10513984-10531636	9778	9788	-	11.4545	4.71e-05	TTTGGCCCATT	Significant_IL
chr1:235699588-235733305	31477	31487	-	11.4545	4.71e-05	GTTGTCCCATT	Significant_IL
chr2:189545237-189556365	117	127	-	11.4485	4.83e-05	TTTGGCCCTTT	Significant_IL
chr2:38706301-38717712	3884	3894	-	11.4485	4.83e-05	TGTGTCCCTTT	Significant_IL
chr1:19097243-19109089	4489	4499	-	11.4485	4.83e-05	TTTGGCCCTTT	Significant_IL
chr1:239562103-239599810	6423	6433	-	11.4485	4.83e-05	TTGGTCCCTTT	Significant_IL
chr8:16441359-16452123	6658	6668	-	11.4485	4.83e-05	GTTGTCCCTTT	Significant_IL
chr2:33572601-33584044	9963	9973	+	11.4485	4.83e-05	TTTGGCCCTTT	Significant_IL
chr1:45113779-45127813	11260	11270	-	11.4485	4.83e-05	TTTGGCCCTTT	Significant_IL
chr8:119739540-119753079	12948	12958	+	11.4485	4.83e-05	GTTGTCCCTTT	Significant_IL
chr3:168733872-168887335	37546	37556	+	11.4485	4.83e-05	TTTGTCCCTTG	Significant_IL
chr3:168733872-168887335	94063	94073	+	11.4485	4.83e-05	TTTGTCCCTTG	Significant_IL
chr3:168733872-168887335	117352	117362	+	11.4485	4.83e-05	GTTGTCCCTTT	Significant_IL
chr7:1118341-1129776	2654	2664	+	11.4242	4.96e-05	TCTGTCGCAAT	Significant_IL
chr6:105314100-105331548	14611	14621	-	11.4242	4.96e-05	CTTGTCGCAAT	Significant_IL
chr1:234364875-234388049	613	623	+	11.4182	5.33e-05	CTTGTCCCAAT	Significant_IL
chr2:189545237-189556365	4559	4569	-	11.4182	5.33e-05	TTTGTCGCATC	Significant_IL
chr1:17519913-17531671	6891	6901	+	11.4182	5.33e-05	CTTGTCGCTAT	Significant_IL
chr9:76782845-76794249	7193	7203	+	11.4182	5.33e-05	CTTGTCGCTAT	Significant_IL
chr5:39647059-39657930	7717	7727	-	11.4182	5.33e-05	TTTGTCGCATC	Significant_IL
chr5:69138670-69150605	9666	9676	-	11.4182	5.33e-05	TTCGTCGCATT	Significant_IL
chr10:120686470-120698146	9774	9784	+	11.4182	5.33e-05	TTTGTCCCAAC	Significant_IL
chr1:222989584-222999948	9804	9814	-	11.4182	5.33e-05	TTTGCCCCAAT	Significant_IL
chr3:223435714-223447102	11138	11148	-	11.4182	5.33e-05	CTTGTCCCAAT	Significant_IL
chr3:186881604-186893845	11812	11822	+	11.4182	5.33e-05	CTTGTCCCAAT	Significant_IL
chr4:210145977-210159859	13488	13498	+	11.4182	5.33e-05	TCTGTCGCTAT	Significant_IL
chr4:232429817-232447130	16080	16090	+	11.4182	5.33e-05	TTCGTCCCAAT	Significant_IL
chr1:234364875-234388049	20121	20131	+	11.4182	5.33e-05	TTTGTCGCATC	Significant_IL
chr4:240646913-240661142	1083	1093	+	11.4121	5.71e-05	TTTGCCCCATT	Significant_IL
chr1:236626324-236642194	3108	3118	+	11.4121	5.71e-05	TCTGTCGCTTT	Significant_IL
chr5:7705237-7719253	3484	3494	-	11.4121	5.71e-05	CTTGTCCCATT	Significant_IL
chr9:114195453-114208334	4396	4406	+	11.4121	5.71e-05	TTCGTCCCTAT	Significant_IL
chr2:13857579-13877014	4762	4772	-	11.4121	5.71e-05	CTTGTCCCATT	Significant_IL
chr1:61009804-61026281	5661	5671	-	11.4121	5.71e-05	TTTGTCCCTAC	Significant_IL
chr2:203176027-203189455	6583	6593	+	11.4121	5.71e-05	TCTGTCCCTAT	Significant_IL
chr2:208293568-208305747	7489	7499	+	11.4121	5.71e-05	TTCGTCCCATT	Significant_IL
chr10:5457323-5469902	9979	9989	+	11.4121	5.71e-05	TTCGTCCCATT	Significant_IL
chr8:122993639-123005039	10407	10417	+	11.4121	5.71e-05	TCTGTCCCATT	Significant_IL
chr9:2053850-2065894	10470	10480	+	11.4121	5.71e-05	TTCGTCCCTAT	Significant_IL
chr3:223487970-223498998	10763	10773	+	11.4121	5.71e-05	TCTGTCCCATT	Significant_IL
chr7:107878947-107891373	11361	11371	-	11.4121	5.71e-05	CTTGTCCCTAT	Significant_IL
chr6:131333646-131347645	13000	13010	-	11.4121	5.71e-05	TTTGTCGCTTC	Significant_IL
chr7:164445875-164461819	13254	13264	+	11.4121	5.71e-05	TCTGTCCCATT	Significant_IL
chr2:196356280-196388768	28061	28071	+	11.4121	5.71e-05	TCTGTCGCTTT	Significant_IL
chr6:127439400-127471963	28765	28775	-	11.4121	5.71e-05	TCTGTCCCATT	Significant_IL
chr6:127439400-127471963	31741	31751	+	11.4121	5.71e-05	TTTGTCCCATC	Significant_IL
chr3:138455912-138467021	2288	2298	+	11.4061	5.83e-05	TTTGCCCCTTT	Significant_IL
chr1:236626324-236642194	3266	3276	+	11.4061	5.83e-05	TCTGTCCCTTT	Significant_IL
chr6:129001107-129021959	4708	4718	-	11.4061	5.83e-05	TTTGTCCCTTC	Significant_IL
chr1:236626324-236642194	5264	5274	+	11.4061	5.83e-05	TTTGTCCCTTC	Significant_IL
chr1:298851152-298872621	5675	5685	+	11.4061	5.83e-05	TTTGTCCCTTC	Significant_IL
chr4:210672273-210683986	9161	9171	+	11.4061	5.83e-05	CTTGTCCCTTT	Significant_IL
chr6:127439400-127471963	11576	11586	-	11.4061	5.83e-05	CTTGTCCCTTT	Significant_IL
chr6:131333646-131347645	13543	13553	-	11.4061	5.83e-05	TTTGCCCCTTT	Significant_IL
chr1:240718457-240752322	24629	24639	+	11.4061	5.83e-05	TTTGCCCCTTT	Significant_IL
chr3:168733872-168887335	27316	27326	+	11.4061	5.83e-05	CTTGTCCCTTT	Significant_IL
chr3:168733872-168887335	66537	66547	-	11.4061	5.83e-05	CTTGTCCCTTT	Significant_IL
chr3:168733872-168887335	101598	101608	+	11.4061	5.83e-05	TTCGTCCCTTT	Significant_IL
chr3:223435714-223447102	1534	1544	+	11.2061	6.02e-05	ATTGTCGTAAT	Significant_IL
chr10:34728948-34742952	7078	7088	+	11.2061	6.02e-05	TTTGACGTAAT	Significant_IL
chr1:241457644-241469784	8429	8439	-	11.2061	6.02e-05	TTTGACGTAAT	Significant_IL
chr7:82347130-82363119	971	981	+	11.2	6.64e-05	TTTGTCCTAAA	Significant_IL
chr4:193089388-193101319	1709	1719	-	11.2	6.64e-05	TTTGACCTAAT	Significant_IL
chr2:220391718-220404842	1773	1783	+	11.2	6.64e-05	ATTGTCCTAAT	Significant_IL
chr4:180261486-180273040	2507	2517	-	11.2	6.64e-05	TATGTCGTATT	Significant_IL
chr4:186657826-186669371	3193	3203	-	11.2	6.64e-05	TTAGTCCTAAT	Significant_IL
chr1:164379829-164392420	3284	3294	+	11.2	6.64e-05	TTTGTCGTATA	Significant_IL
chr6:105314100-105331548	3466	3476	+	11.2	6.64e-05	TATGTCGTTAT	Significant_IL
chr5:54002174-54014052	3900	3910	+	11.2	6.64e-05	TTTGTAGCAAT	Significant_IL
chr4:177606763-177621632	4703	4713	-	11.2	6.64e-05	TTTGTCGTTAA	Significant_IL
chr9:142077080-142091925	4718	4728	+	11.2	6.64e-05	TTTGTAGCAAT	Significant_IL
chr9:114195453-114208334	4871	4881	+	11.2	6.64e-05	TTAGTCCTAAT	Significant_IL
chr6:128632988-128643859	5015	5025	-	11.2	6.64e-05	TTTGTAGCAAT	Significant_IL
chr10:2652006-2670931	5185	5195	-	11.2	6.64e-05	TTTGACCTAAT	Significant_IL
chr5:54002174-54014052	7697	7707	+	11.2	6.64e-05	TTTGACGTTAT	Significant_IL
chr10:93385801-93396432	9037	9047	-	11.2	6.64e-05	TATGTCGTATT	Significant_IL
chr4:210145977-210159859	9227	9237	+	11.2	6.64e-05	TTTGTCCTAAA	Significant_IL
chr4:210145977-210159859	10669	10679	+	11.2	6.64e-05	TTAGTCGTTAT	Significant_IL
chr10:34728948-34742952	13911	13921	-	11.2	6.64e-05	TATGTCGTATT	Significant_IL
chr2:10513984-10531636	14941	14951	+	11.2	6.64e-05	ATTGTCGTATT	Significant_IL
chr2:183153794-183178609	17524	17534	+	11.2	6.64e-05	TTTGTCCTAAA	Significant_IL
chr6:128643201-128654694	299	309	-	11.1939	7.57e-05	TTAGTCCTTAT	Significant_IL
chr4:198949228-198962707	564	574	+	11.1939	7.57e-05	TTTGTAGCTAT	Significant_IL
chr2:183153794-183178609	716	726	+	11.1939	7.57e-05	TTTGTACCAAT	Significant_IL
chr9:116373673-116385544	788	798	+	11.1939	7.57e-05	TTTGTCGTTTA	Significant_IL
chr9:117554015-117566945	1315	1325	+	11.1939	7.57e-05	TTTGTAGCATT	Significant_IL
chr9:57908127-57922769	2691	2701	-	11.1939	7.57e-05	ATTGTCGTTTT	Significant_IL
chr1:294887537-294898344	3950	3960	+	11.1939	7.57e-05	TATGTCCTATT	Significant_IL
chr1:233502304-233516801	4430	4440	-	11.1939	7.57e-05	TTAGTCGTTTT	Significant_IL
chr2:234297196-234308206	5036	5046	-	11.1939	7.57e-05	TTTGTAGCATT	Significant_IL
chr1:246450165-246463746	5694	5704	+	11.1939	7.57e-05	TATGTCGTTTT	Significant_IL
chr8:141719475-141733535	5994	6004	-	11.1939	7.57e-05	TTTGTAGCTAT	Significant_IL
chr1:289851824-289864319	6365	6375	-	11.1939	7.57e-05	TGTGTCGTAAT	Significant_IL
chr4:240646913-240661142	6941	6951	+	11.1939	7.57e-05	TTTGTACCAAT	Significant_IL
chr9:129529999-129543722	7143	7153	-	11.1939	7.57e-05	TTAGTCCTTAT	Significant_IL
chr5:39647059-39657930	7418	7428	+	11.1939	7.57e-05	TATGTCCTTAT	Significant_IL
chr8:141719475-141733535	7942	7952	-	11.1939	7.57e-05	ATTGTCGTTTT	Significant_IL
chr1:230977364-230990535	8423	8433	+	11.1939	7.57e-05	TATGTCGTTTT	Significant_IL
chr6:128643201-128654694	8471	8481	-	11.1939	7.57e-05	ATTGTCGTTTT	Significant_IL
chr1:235542064-235556434	9159	9169	-	11.1939	7.57e-05	TATGTCCTTAT	Significant_IL
chr6:66181775-66194934	9336	9346	-	11.1939	7.57e-05	TTAGTCGTTTT	Significant_IL
chr5:39647059-39657930	9708	9718	-	11.1939	7.57e-05	TTTATCGCATT	Significant_IL
chr2:21342516-21354544	9941	9951	-	11.1939	7.57e-05	TTTGACCTTAT	Significant_IL
chr2:234292238-234303325	9994	10004	-	11.1939	7.57e-05	TTTGTAGCATT	Significant_IL
chr1:19097243-19109089	10131	10141	+	11.1939	7.57e-05	TTTGTAGCTAT	Significant_IL
chr6:128632988-128643859	10512	10522	-	11.1939	7.57e-05	TTAGTCCTTAT	Significant_IL
chr5:209950745-209963660	11063	11073	+	11.1939	7.57e-05	TATGTCCTATT	Significant_IL
chr1:286572037-286589000	11432	11442	+	11.1939	7.57e-05	ATTGTCCTATT	Significant_IL
chr1:240092754-240105607	12316	12326	-	11.1939	7.57e-05	TATGTCCTATT	Significant_IL
chr9:142077080-142091925	12867	12877	+	11.1939	7.57e-05	TTAGTCCTTAT	Significant_IL
chr7:164445875-164461819	13264	13274	+	11.1939	7.57e-05	TATGTCCTATT	Significant_IL
chr1:233452064-233465514	13387	13397	+	11.1939	7.57e-05	ATTGTCCTTAT	Significant_IL
chr1:246460291-246475541	13687	13697	-	11.1939	7.57e-05	TATGTCGTTTT	Significant_IL
chr9:142077080-142091925	14042	14052	-	11.1939	7.57e-05	TTAGTCCTTAT	Significant_IL
chr2:13857579-13877014	14310	14320	+	11.1939	7.57e-05	TATGTCCTATT	Significant_IL
chr1:240718457-240752322	26214	26224	+	11.1939	7.57e-05	TTTGTAGCATT	Significant_IL
chr6:127439400-127471963	28755	28765	-	11.1939	7.57e-05	TATGTCCTATT	Significant_IL
chr1:232798344-232811998	301	311	-	11.1879	8.47e-05	TTTGTACCTAT	Significant_IL
chr7:9201237-9212523	322	332	+	11.1879	8.47e-05	ATTGTCCTTTT	Significant_IL
chr7:157602232-157614225	1477	1487	-	11.1879	8.47e-05	TTTATCGCTTT	Significant_IL
chr1:70427376-70441980	2676	2686	-	11.1879	8.47e-05	TTTATCGCTTT	Significant_IL
chr2:21342516-21354544	2861	2871	-	11.1879	8.47e-05	TTTGTACCATT	Significant_IL
chr8:141171050-141182936	3244	3254	+	11.1879	8.47e-05	TTTGTAGCTTT	Significant_IL
chr1:73249413-73264651	3582	3592	-	11.1879	8.47e-05	TTAGTCCTTTT	Significant_IL
chr2:203176027-203189455	3634	3644	+	11.1879	8.47e-05	TGTGTCGTATT	Significant_IL
chr1:246517902-246532409	3757	3767	-	11.1879	8.47e-05	TTTGTACCATT	Significant_IL
chr9:117554015-117566945	4746	4756	+	11.1879	8.47e-05	GTTGTCGTTAT	Significant_IL
chr1:205461752-205473603	5000	5010	-	11.1879	8.47e-05	TTTGTCCTAAG	Significant_IL
chr1:239778936-239804905	5587	5597	+	11.1879	8.47e-05	ATTGTCCTTTT	Significant_IL
chr6:129001107-129021959	5807	5817	-	11.1879	8.47e-05	TTTGTACCATT	Significant_IL
chr1:45113779-45127813	6306	6316	+	11.1879	8.47e-05	TTTGTACCATT	Significant_IL
chr5:7705237-7719253	6325	6335	+	11.1879	8.47e-05	TTGGTCGTTAT	Significant_IL
chr8:16441359-16452123	6415	6425	+	11.1879	8.47e-05	GTTGTCCTAAT	Significant_IL
chr2:203176027-203189455	7293	7303	-	11.1879	8.47e-05	TTAGTCCTTTT	Significant_IL
chr1:165415889-165426476	7501	7511	-	11.1879	8.47e-05	TTTATCCCATT	Significant_IL
chr2:10513984-10531636	8432	8442	-	11.1879	8.47e-05	TTTGTACCTAT	Significant_IL
chr1:230977364-230990535	10083	10093	+	11.1879	8.47e-05	TTTGACCTTTT	Significant_IL
chr8:122993639-123005039	10220	10230	+	11.1879	8.47e-05	TTTGTACCATT	Significant_IL
chr1:246517902-246532409	10423	10433	+	11.1879	8.47e-05	TTTGACCTTTT	Significant_IL
chr6:140891833-140921033	10809	10819	-	11.1879	8.47e-05	TTAGTCCTTTT	Significant_IL
chr1:233452064-233465514	10857	10867	+	11.1879	8.47e-05	TTTATCCCATT	Significant_IL
chr7:82347130-82363119	11945	11955	+	11.1879	8.47e-05	TTTGACCTTTT	Significant_IL
chr6:164038236-164056870	12116	12126	+	11.1879	8.47e-05	TATGTCCTTTT	Significant_IL
chr1:239778936-239804905	17790	17800	+	11.1879	8.47e-05	TGTGTCGTATT	Significant_IL
chr1:240718457-240752322	26077	26087	+	11.1879	8.47e-05	TGTGTCGTATT	Significant_IL
chr1:235699588-235733305	27474	27484	-	11.1879	8.47e-05	TTTGGCCTAAT	Significant_IL
chr3:168733872-168887335	55252	55262	-	11.1879	8.47e-05	TTTATCGCTTT	Significant_IL
chr3:168733872-168887335	98166	98176	-	11.1879	8.47e-05	ATTGTCCTTTT	Significant_IL
chr1:240718457-240752322	239	249	-	11.1818	9.09e-05	TTTGTGGCATT	Significant_IL
chr1:298851152-298872621	532	542	+	11.1818	9.09e-05	TTTGTGGCATT	Significant_IL
chr5:53929854-53941718	668	678	+	11.1818	9.09e-05	TTTGTGGCTAT	Significant_IL
chr1:235542064-235556434	1378	1388	+	11.1818	9.09e-05	TTTGTGGCATT	Significant_IL
chr6:147248084-147259465	1517	1527	-	11.1818	9.09e-05	TTTGTCGTTTG	Significant_IL
chr1:295423831-295436356	1530	1540	+	11.1818	9.09e-05	TTTGTGGCATT	Significant_IL
chr5:69138670-69150605	2035	2045	-	11.1818	9.09e-05	TTTGTGGCTAT	Significant_IL
chr5:61546929-61558730	2084	2094	-	11.1818	9.09e-05	TTTGTGGCTAT	Significant_IL
chr7:107878947-107891373	2154	2164	-	11.1818	9.09e-05	TGTGTCCTTAT	Significant_IL
chr8:162575835-162586607	2785	2795	-	11.1818	9.09e-05	TTGGTCGTTTT	Significant_IL
chr6:147248084-147259465	2881	2891	-	11.1818	9.09e-05	TTTATCCCTTT	Significant_IL
chr7:157602232-157614225	3042	3052	+	11.1818	9.09e-05	TTTGTGGCTAT	Significant_IL
chr9:140095466-140107777	3524	3534	+	11.1818	9.09e-05	TTTGGCCTTAT	Significant_IL
chr5:169855840-169866380	4063	4073	-	11.1818	9.09e-05	GTTGTCGTTTT	Significant_IL
chr1:236626324-236642194	4488	4498	-	11.1818	9.09e-05	TGTGTCCTTAT	Significant_IL
chr2:10513984-10531636	5179	5189	-	11.1818	9.09e-05	TTTGTGGCATT	Significant_IL
chr5:206955863-206970235	5759	5769	+	11.1818	9.09e-05	TTTGTACCTTT	Significant_IL
chr1:235623979-235645014	5917	5927	+	11.1818	9.09e-05	TTTGTGCCAAT	Significant_IL
chr5:169855840-169866380	7931	7941	+	11.1818	9.09e-05	TTTGTACCTTT	Significant_IL
chr6:66181775-66194934	8139	8149	+	11.1818	9.09e-05	TTGGTCGTTTT	Significant_IL
chr7:141169420-141180245	8989	8999	-	11.1818	9.09e-05	TTTGTACCTTT	Significant_IL
chr2:33572601-33584044	9912	9922	+	11.1818	9.09e-05	TTTGGCCTTAT	Significant_IL
chr9:76782845-76794249	9916	9926	+	11.1818	9.09e-05	GTTGTCCTATT	Significant_IL
chr1:7814660-7826095	10179	10189	+	11.1818	9.09e-05	TTTGTGGCATT	Significant_IL
chr1:240819937-240831089	10899	10909	+	11.1818	9.09e-05	TTGGTCCTATT	Significant_IL
chr1:251785085-251798332	11001	11011	+	11.1818	9.09e-05	TTTGGCCTTAT	Significant_IL
chr2:10513984-10531636	11457	11467	-	11.1818	9.09e-05	TTGGTCCTTAT	Significant_IL
chr1:238517628-238530380	11472	11482	-	11.1818	9.09e-05	TTTGTGGCTAT	Significant_IL
chr4:184149909-184162690	11595	11605	-	11.1818	9.09e-05	TTTGTGGCTAT	Significant_IL
chr6:66181775-66194934	11728	11738	+	11.1818	9.09e-05	TTTGGCCTTAT	Significant_IL
chr2:196356280-196388768	12145	12155	-	11.1818	9.09e-05	TTTGTGGCATT	Significant_IL
chr9:129529999-129543722	12741	12751	+	11.1818	9.09e-05	TTTGGCCTTAT	Significant_IL
chr3:125704388-125718074	13042	13052	+	11.1818	9.09e-05	TTTGGCCTTAT	Significant_IL
chr4:177606763-177621632	13774	13784	+	11.1818	9.09e-05	TTTATCCCTTT	Significant_IL
chr2:10513984-10531636	14586	14596	+	11.1818	9.09e-05	TTTGTGGCTAT	Significant_IL
chr10:2652006-2670931	15947	15957	+	11.1818	9.09e-05	TTTGTCCTATG	Significant_IL
chr4:114293431-114312140	16173	16183	+	11.1818	9.09e-05	TTTGGCCTTAT	Significant_IL
chr2:196356280-196388768	16451	16461	+	11.1818	9.09e-05	TTTGTGGCATT	Significant_IL
chr2:13857579-13877014	19251	19261	+	11.1818	9.09e-05	TTTGTGCCAAT	Significant_IL
chr1:239778936-239804905	22101	22111	-	11.1818	9.09e-05	TTTGTGGCTAT	Significant_IL
chr3:168733872-168887335	27866	27876	-	11.1818	9.09e-05	TTGGTCCTATT	Significant_IL
chr3:168733872-168887335	64636	64646	+	11.1818	9.09e-05	TTTGTGGCTAT	Significant_IL
chr1:294887537-294898344	223	233	+	11.1758	9.33e-05	TTTGTGGCTTT	Significant_IL
chr1:231017304-231027848	468	478	-	11.1758	9.33e-05	TTGGTCCTTTT	Significant_IL
chr9:140095466-140107777	1315	1325	+	11.1758	9.33e-05	TGTGTCCTTTT	Significant_IL
chr3:64816136-64828713	1520	1530	+	11.1758	9.33e-05	TTTGGCCTTTT	Significant_IL
chr8:16441359-16452123	2111	2121	-	11.1758	9.33e-05	GTTGTCCTTTT	Significant_IL
chr6:165096051-165107377	3341	3351	-	11.1758	9.33e-05	TGTGTCCTTTT	Significant_IL
chr3:125704388-125718074	3386	3396	+	11.1758	9.33e-05	TTTGTGGCTTT	Significant_IL
chr8:119739540-119753079	4762	4772	+	11.1758	9.33e-05	TTGGTCCTTTT	Significant_IL
chr10:2652006-2670931	6748	6758	-	11.1758	9.33e-05	TTGGTCCTTTT	Significant_IL
chr4:53308095-53325504	6812	6822	+	11.1758	9.33e-05	TTTGTCCTTTG	Significant_IL
chr1:224503751-224517075	7565	7575	-	11.1758	9.33e-05	TTGGTCCTTTT	Significant_IL
chr2:10513984-10531636	8353	8363	-	11.1758	9.33e-05	TTGGTCCTTTT	Significant_IL
chr1:232798344-232811998	9025	9035	+	11.1758	9.33e-05	TTTGTCCTTTG	Significant_IL
chr5:169855840-169866380	9604	9614	-	11.1758	9.33e-05	TTTGTGGCTTT	Significant_IL
chr1:7814660-7826095	10475	10485	-	11.1758	9.33e-05	GTTGTCCTTTT	Significant_IL
chr2:203176027-203189455	10769	10779	-	11.1758	9.33e-05	TGTGTCCTTTT	Significant_IL
chr1:240917199-240930273	11530	11540	-	11.1758	9.33e-05	GTTGTCCTTTT	Significant_IL
chr2:196356280-196388768	11851	11861	+	11.1758	9.33e-05	GTTGTCCTTTT	Significant_IL
chr1:235699588-235733305	12697	12707	-	11.1758	9.33e-05	GTTGTCCTTTT	Significant_IL
chr2:32115867-32130999	12879	12889	-	11.1758	9.33e-05	GTTGTCCTTTT	Significant_IL
chr3:168733872-168887335	51278	51288	-	11.1758	9.33e-05	TTTGTGGCTTT	Significant_IL
chr3:168733872-168887335	105125	105135	+	11.1758	9.33e-05	TTTGGCCTTTT	Significant_IL
chr1:230977364-230990535	2357	2367	+	11.1697	9.36e-05	TTTGTGCCTTT	Significant_IL
chr7:157602232-157614225	4147	4157	-	11.1697	9.36e-05	TTTGTGCCTTT	Significant_IL
chr1:240718457-240752322	7143	7153	+	11.1697	9.36e-05	TTTGTGCCTTT	Significant_IL
chr4:232429817-232447130	10384	10394	-	11.1697	9.36e-05	TTTGTGCCTTT	Significant_IL
chr1:233502304-233516801	11330	11340	-	11.1697	9.36e-05	TTTGTGCCTTT	Significant_IL
chr6:140891833-140921033	5131	5141	+	11.1515	9.51e-05	TTTGTCGTAAC	Significant_IL
chr1:43764285-43777066	3013	3023	+	11.1455	0.0001	CTTGTCGTATT	Significant_IL
chr9:57908127-57922769	6225	6235	+	11.1455	0.0001	TTTGTCGTATC	Significant_IL
chr6:164038236-164056870	6225	6235	+	11.1455	0.0001	TTTGTCGTATC	Significant_IL
chr1:246460291-246475541	6628	6638	-	11.1455	0.0001	TTTCTCGCAAT	Significant_IL
chr10:5457323-5469902	7195	7205	+	11.1455	0.0001	TTCGTCCTAAT	Significant_IL
chr4:184149909-184162690	8474	8484	-	11.1455	0.0001	CTTGTCCTAAT	Significant_IL
chr1:167927427-167940085	8704	8714	-	11.1455	0.0001	TCTGTCGTTAT	Significant_IL
chr1:232798344-232811998	9745	9755	+	11.1455	0.0001	TTCGTCGTATT	Significant_IL
chr1:298851152-298872621	9925	9935	-	11.1455	0.0001	CTTGTCGTTAT	Significant_IL
chr9:134968668-134979579	9937	9947	-	11.1455	0.0001	TCTGTCGTATT	Significant_IL
chr3:149586715-149599172	11112	11122	+	11.1455	0.0001	TTCGTCCTAAT	Significant_IL
chr9:57908127-57922769	12128	12138	+	11.1455	0.0001	TTTGCCCTAAT	Significant_IL
chr2:13857579-13877014	16729	16739	+	11.1455	0.0001	TTTGTCGTTAC	Significant_IL
chr3:168733872-168887335	60066	60076	+	11.1455	0.0001	CTTGTCCTAAT	Significant_IL
chr10:135154066-135165386	2220	2230	-	16.6667	3.04e-07	TTTGTCGCAAT	Significant_ML
chr4:236951521-236966354	3496	3506	-	16.6667	3.04e-07	TTTGTCGCAAT	Significant_ML
chr5:140014862-140028732	4724	4734	+	16.6667	3.04e-07	TTTGTCGCAAT	Significant_ML
chr4:9739390-9752626	4916	4926	+	16.6667	3.04e-07	TTTGTCGCAAT	Significant_ML
chr7:160066850-160080599	7934	7944	+	16.6667	3.04e-07	TTTGTCGCAAT	Significant_ML
chr4:11475619-11489467	11675	11685	+	16.6667	3.04e-07	TTTGTCGCAAT	Significant_ML
chr5:183652904-183668110	12566	12576	+	16.6667	3.04e-07	TTTGTCGCAAT	Significant_ML
chr1:278245611-278264617	533	543	+	16.6606	1.22e-06	TTTGTCCCAAT	Significant_ML
chr1:85022852-85035284	961	971	-	16.6606	1.22e-06	TTTGTCGCATT	Significant_ML
chr7:162893262-162904737	2075	2085	+	16.6606	1.22e-06	TTTGTCGCTAT	Significant_ML
chr10:147855136-147866369	2174	2184	+	16.6606	1.22e-06	TTTGTCCCAAT	Significant_ML
chr10:120509492-120521188	2735	2745	-	16.6606	1.22e-06	TTTGTCGCTAT	Significant_ML
chr7:36872089-36885016	2762	2772	-	16.6606	1.22e-06	TTTGTCCCAAT	Significant_ML
chr1:279128376-279140423	2929	2939	-	16.6606	1.22e-06	TTTGTCCCAAT	Significant_ML
chr1:21463490-21475622	3232	3242	+	16.6606	1.22e-06	TTTGTCCCAAT	Significant_ML
chr8:21594696-21606434	4001	4011	-	16.6606	1.22e-06	TTTGTCGCTAT	Significant_ML
chr10:99614221-99629673	4559	4569	-	16.6606	1.22e-06	TTTGTCCCAAT	Significant_ML
chr6:103518305-103530146	4976	4986	-	16.6606	1.22e-06	TTTGTCCCAAT	Significant_ML
chr9:147068817-147082069	5921	5931	-	16.6606	1.22e-06	TTTGTCGCTAT	Significant_ML
chr3:8303510-8334319	6233	6243	-	16.6606	1.22e-06	TTTGTCCCAAT	Significant_ML
chr8:65484935-65495995	6905	6915	-	16.6606	1.22e-06	TTTGTCCCAAT	Significant_ML
chr4:23968731-23983150	7070	7080	+	16.6606	1.22e-06	TTTGTCCCAAT	Significant_ML
chr1:21459563-21473216	7159	7169	+	16.6606	1.22e-06	TTTGTCCCAAT	Significant_ML
chr9:116976970-116990956	7906	7916	+	16.6606	1.22e-06	TTTGTCGCTAT	Significant_ML
chr8:173346510-173359510	9481	9491	-	16.6606	1.22e-06	TTTGTCCCAAT	Significant_ML
chr9:11216870-11231442	9556	9566	-	16.6606	1.22e-06	TTTGTCGCATT	Significant_ML
chr10:148195365-148209566	9715	9725	+	16.6606	1.22e-06	TTTGTCCCAAT	Significant_ML
chr7:153206793-153218046	9712	9722	-	16.6606	1.22e-06	TTTGTCGCATT	Significant_ML
chr1:232233666-232248019	10004	10014	-	16.6606	1.22e-06	TTTGTCGCATT	Significant_ML
chr3:149586715-149599172	12078	12088	-	16.6606	1.22e-06	TTTGTCCCAAT	Significant_ML
chr10:127053936-127075536	12325	12335	-	16.6606	1.22e-06	TTTGTCGCATT	Significant_ML
chr10:89076563-89092982	13122	13132	-	16.6606	1.22e-06	TTTGTCCCAAT	Significant_ML
chr1:226328298-226341991	13682	13692	+	16.6606	1.22e-06	TTTGTCGCTAT	Significant_ML
chr4:96447067-96461185	14033	14043	-	16.6606	1.22e-06	TTTGTCCCAAT	Significant_ML
chr5:201119855-201136079	14821	14831	-	16.6606	1.22e-06	TTTGTCGCATT	Significant_ML
chr8:114159076-114177064	17933	17943	-	16.6606	1.22e-06	TTTGTCGCATT	Significant_ML
chr4:179847642-179858912	51	61	-	16.6545	2.13e-06	TTTGTCCCATT	Significant_ML
chr1:239493797-239504731	106	116	-	16.6545	2.13e-06	TTTGTCCCTAT	Significant_ML
chr4:240437321-240449292	2003	2013	+	16.6545	2.13e-06	TTTGTCCCATT	Significant_ML
chr6:167019285-167034621	2152	2162	-	16.6545	2.13e-06	TTTGTCCCTAT	Significant_ML
chr4:203864036-203886349	3119	3129	-	16.6545	2.13e-06	TTTGTCCCATT	Significant_ML
chr1:4041389-4054199	3384	3394	-	16.6545	2.13e-06	TTTGTCCCTAT	Significant_ML
chr7:154781439-154796094	3661	3671	+	16.6545	2.13e-06	TTTGTCCCATT	Significant_ML
chr3:220846574-220858637	3662	3672	+	16.6545	2.13e-06	TTTGTCCCATT	Significant_ML
chr3:166237278-166250490	3687	3697	+	16.6545	2.13e-06	TTTGTCGCTTT	Significant_ML
chr1:29537153-29549606	4209	4219	+	16.6545	2.13e-06	TTTGTCCCATT	Significant_ML
chr4:165942299-165958456	4367	4377	+	16.6545	2.13e-06	TTTGTCGCTTT	Significant_ML
chr1:274794818-274810823	5324	5334	+	16.6545	2.13e-06	TTTGTCGCTTT	Significant_ML
chr5:183652904-183668110	6470	6480	+	16.6545	2.13e-06	TTTGTCCCTAT	Significant_ML
chr6:112093025-112104381	7714	7724	-	16.6545	2.13e-06	TTTGTCCCATT	Significant_ML
chr5:24983453-24994647	7973	7983	+	16.6545	2.13e-06	TTTGTCGCTTT	Significant_ML
chr10:11082000-11094279	8360	8370	+	16.6545	2.13e-06	TTTGTCCCATT	Significant_ML
chr1:245272040-245285847	8640	8650	-	16.6545	2.13e-06	TTTGTCCCATT	Significant_ML
chr1:242546513-242565900	8672	8682	-	16.6545	2.13e-06	TTTGTCCCATT	Significant_ML
chr2:28205011-28223234	8778	8788	+	16.6545	2.13e-06	TTTGTCCCATT	Significant_ML
chr3:8975484-8987638	9073	9083	-	16.6545	2.13e-06	TTTGTCCCATT	Significant_ML
chr4:184149909-184162690	9295	9305	+	16.6545	2.13e-06	TTTGTCGCTTT	Significant_ML
chr8:149778228-149807067	9315	9325	+	16.6545	2.13e-06	TTTGTCCCTAT	Significant_ML
chr7:130906432-130920354	9678	9688	+	16.6545	2.13e-06	TTTGTCCCATT	Significant_ML
chr3:50601696-50616749	9937	9947	-	16.6545	2.13e-06	TTTGTCCCATT	Significant_ML
chr3:165004762-165026304	9990	10000	-	16.6545	2.13e-06	TTTGTCGCTTT	Significant_ML
chr1:275152704-275166519	10026	10036	+	16.6545	2.13e-06	TTTGTCCCATT	Significant_ML
chr4:177652801-177665210	10381	10391	-	16.6545	2.13e-06	TTTGTCCCTAT	Significant_ML
chr2:9083604-9097553	10432	10442	+	16.6545	2.13e-06	TTTGTCCCATT	Significant_ML
chr1:210030306-210041267	10481	10491	+	16.6545	2.13e-06	TTTGTCCCATT	Significant_ML
chr1:38846740-38857691	10853	10863	+	16.6545	2.13e-06	TTTGTCGCTTT	Significant_ML
chr5:6350953-6367051	11665	11675	-	16.6545	2.13e-06	TTTGTCCCTAT	Significant_ML
chr6:164058629-164073112	12290	12300	+	16.6545	2.13e-06	TTTGTCCCTAT	Significant_ML
chr5:12280655-12295564	14339	14349	+	16.6545	2.13e-06	TTTGTCCCTAT	Significant_ML
chr8:147177390-147194799	15549	15559	-	16.6545	2.13e-06	TTTGTCCCTAT	Significant_ML
chr7:19058720-19106243	22040	22050	+	16.6545	2.13e-06	TTTGTCCCTAT	Significant_ML
chr3:168733872-168887335	145167	145177	-	16.6545	2.13e-06	TTTGTCGCTTT	Significant_ML
chr6:116076393-116089931	736	746	+	16.6485	2.43e-06	TTTGTCCCTTT	Significant_ML
chr1:220895852-220909554	3893	3903	-	16.6485	2.43e-06	TTTGTCCCTTT	Significant_ML
chr1:180001010-180014342	4037	4047	-	16.6485	2.43e-06	TTTGTCCCTTT	Significant_ML
chr6:62603917-62618938	4185	4195	+	16.6485	2.43e-06	TTTGTCCCTTT	Significant_ML
chr1:71147240-71160528	4239	4249	+	16.6485	2.43e-06	TTTGTCCCTTT	Significant_ML
chr1:260571472-260586077	6114	6124	+	16.6485	2.43e-06	TTTGTCCCTTT	Significant_ML
chr10:129221770-129233229	6629	6639	-	16.6485	2.43e-06	TTTGTCCCTTT	Significant_ML
chr3:10610277-10625379	6692	6702	-	16.6485	2.43e-06	TTTGTCCCTTT	Significant_ML
chr3:179026417-179045320	6743	6753	-	16.6485	2.43e-06	TTTGTCCCTTT	Significant_ML
chr2:231363258-231373589	7015	7025	-	16.6485	2.43e-06	TTTGTCCCTTT	Significant_ML
chr1:259358953-259370460	7628	7638	-	16.6485	2.43e-06	TTTGTCCCTTT	Significant_ML
chr6:137834419-137848385	7725	7735	-	16.6485	2.43e-06	TTTGTCCCTTT	Significant_ML
chr10:89076563-89092982	8359	8369	-	16.6485	2.43e-06	TTTGTCCCTTT	Significant_ML
chr3:202777831-202792886	8695	8705	+	16.6485	2.43e-06	TTTGTCCCTTT	Significant_ML
chr1:259625-275895	9572	9582	+	16.6485	2.43e-06	TTTGTCCCTTT	Significant_ML
chr10:132441111-132452465	10201	10211	-	16.6485	2.43e-06	TTTGTCCCTTT	Significant_ML
chr9:154077656-154107879	10419	10429	+	16.6485	2.43e-06	TTTGTCCCTTT	Significant_ML
chr6:787317-799327	10681	10691	+	16.6485	2.43e-06	TTTGTCCCTTT	Significant_ML
chr6:122572592-122587074	12119	12129	-	16.6485	2.43e-06	TTTGTCCCTTT	Significant_ML
chr9:138479906-138494773	13253	13263	-	16.6485	2.43e-06	TTTGTCCCTTT	Significant_ML
chr1:53414143-53426347	10953	10963	+	16.3939	2.8e-06	TTTGTCGTAAT	Significant_ML
chr9:122474010-122490725	13183	13193	+	16.3939	2.8e-06	TTTGTCGTAAT	Significant_ML
chr6:167226017-167242405	13224	13234	+	16.3939	2.8e-06	TTTGTCGTAAT	Significant_ML
chr7:5515894-5529522	4442	4452	-	16.3939	2.8e-06	TTTGTCGTAAT	Significant_ML
chr7:3482008-3493071	4730	4740	-	16.3939	2.8e-06	TTTGTCGTAAT	Significant_ML
chr3:32119815-32133214	10592	10602	-	16.3939	2.8e-06	TTTGTCGTAAT	Significant_ML
chr7:156245918-156260950	14513	14523	-	16.3939	2.8e-06	TTTGTCGTAAT	Significant_ML
chr1:221234184-221245892	160	170	+	16.3879	3.91e-06	TTTGTCGTTAT	Significant_ML
chr5:86045122-86056813	1129	1139	+	16.3879	3.91e-06	TTTGTCGTATT	Significant_ML
chr6:159621480-159635744	2397	2407	+	16.3879	3.91e-06	TTTGTCGTTAT	Significant_ML
chr5:9807424-9823002	3116	3126	+	16.3879	3.91e-06	TTTGTCCTAAT	Significant_ML
chr5:200647629-200659540	3240	3250	+	16.3879	3.91e-06	TTTGTCGTATT	Significant_ML
chr1:226271285-226284598	3500	3510	+	16.3879	3.91e-06	TTTGTCGTATT	Significant_ML
chr7:153206793-153218046	3522	3532	+	16.3879	3.91e-06	TTTGTCGTTAT	Significant_ML
chr5:99025277-99039633	3973	3983	+	16.3879	3.91e-06	TTTGTCGTTAT	Significant_ML
chr5:15811564-15823557	4425	4435	+	16.3879	3.91e-06	TTTGTCCTAAT	Significant_ML
chr10:29625934-29639878	4917	4927	+	16.3879	3.91e-06	TTTGTCGTATT	Significant_ML
chr3:127528188-127539038	6268	6278	+	16.3879	3.91e-06	TTTGTCCTAAT	Significant_ML
chr9:2210418-2221139	8302	8312	+	16.3879	3.91e-06	TTTGTCCTAAT	Significant_ML
chr4:241386622-241400486	9470	9480	+	16.3879	3.91e-06	TTTGTCCTAAT	Significant_ML
chr3:17186198-17199774	12565	12575	+	16.3879	3.91e-06	TTTGTCCTAAT	Significant_ML
chr3:11643912-11660958	13160	13170	+	16.3879	3.91e-06	TTTGTCGTTAT	Significant_ML
chr7:123826053-123889962	24974	24984	+	16.3879	3.91e-06	TTTGTCCTAAT	Significant_ML
chr10:16372557-16383557	757	767	-	16.3879	3.91e-06	TTTGTCGTTAT	Significant_ML
chr5:61019957-61030879	834	844	-	16.3879	3.91e-06	TTTGTCGTTAT	Significant_ML
chr10:16372557-16383557	1071	1081	-	16.3879	3.91e-06	TTTGTCGTTAT	Significant_ML
chr3:165004762-165026304	3221	3231	-	16.3879	3.91e-06	TTTGTCCTAAT	Significant_ML
chr9:39574077-39590281	3369	3379	-	16.3879	3.91e-06	TTTGTCCTAAT	Significant_ML
chr7:131217526-131229041	4902	4912	-	16.3879	3.91e-06	TTTGTCCTAAT	Significant_ML
chr3:16617199-16629527	7193	7203	-	16.3879	3.91e-06	TTTGTCCTAAT	Significant_ML
chr5:21895466-21914030	7420	7430	-	16.3879	3.91e-06	TTTGTCCTAAT	Significant_ML
chr5:27782538-27794506	7484	7494	-	16.3879	3.91e-06	TTTGTCCTAAT	Significant_ML
chr10:4391453-4404347	8375	8385	-	16.3879	3.91e-06	TTTGTCGTATT	Significant_ML
chr9:19809457-19820259	9547	9557	-	16.3879	3.91e-06	TTTGTCGTTAT	Significant_ML
chr7:130730392-130745508	10782	10792	-	16.3879	3.91e-06	TTTGTCGTATT	Significant_ML
chr3:90417237-90431285	11347	11357	-	16.3879	3.91e-06	TTTGTCGTTAT	Significant_ML
chr8:167711846-167730004	11896	11906	-	16.3879	3.91e-06	TTTGTCGTTAT	Significant_ML
chr8:62340416-62357171	12662	12672	-	16.3879	3.91e-06	TTTGTCGTTAT	Significant_ML
chr1:14379256-14408983	16251	16261	-	16.3879	3.91e-06	TTTGTCCTAAT	Significant_ML
chr8:78588473-78703056	53705	53715	-	16.3879	3.91e-06	TTTGTCCTAAT	Significant_ML
chr4:113872294-113887154	718	728	+	16.3818	5.02e-06	TTTGTCCTATT	Significant_ML
chr10:148072633-148086474	1454	1464	+	16.3818	5.02e-06	TTTGTCCTATT	Significant_ML
chr1:12513409-12525734	2133	2143	+	16.3818	5.02e-06	TTTGTCCTATT	Significant_ML
chr4:3888114-3901141	2245	2255	+	16.3818	5.02e-06	TTTGTCGTTTT	Significant_ML
chr4:176100951-176113321	2908	2918	+	16.3818	5.02e-06	TTTGTCGTTTT	Significant_ML
chr8:24530068-24541699	3175	3185	+	16.3818	5.02e-06	TTTGTCGTTTT	Significant_ML
chr1:11522022-11537567	4635	4645	+	16.3818	5.02e-06	TTTGTCGTTTT	Significant_ML
chr8:131934658-131946598	4670	4680	+	16.3818	5.02e-06	TTTGTCGTTTT	Significant_ML
chr5:21380924-21393463	7457	7467	+	16.3818	5.02e-06	TTTGTCCTTAT	Significant_ML
chr4:17175597-17186618	7777	7787	+	16.3818	5.02e-06	TTTGTCCTTAT	Significant_ML
chr7:8682798-8701848	9441	9451	+	16.3818	5.02e-06	TTTGTCCTATT	Significant_ML
chr4:128284716-128297060	10793	10803	+	16.3818	5.02e-06	TTTGTCGTTTT	Significant_ML
chr6:162332746-162344245	11345	11355	+	16.3818	5.02e-06	TTTGTCGTTTT	Significant_ML
chr5:77286913-77311098	13166	13176	+	16.3818	5.02e-06	TTTGTCCTATT	Significant_ML
chr5:135669011-135688723	15347	15357	+	16.3818	5.02e-06	TTTGTCCTATT	Significant_ML
chr2:222873519-222884755	247	257	-	16.3818	5.02e-06	TTTGTCCTTAT	Significant_ML
chr10:117659447-117671582	460	470	-	16.3818	5.02e-06	TTTGTCGTTTT	Significant_ML
chr2:76823990-76834964	1459	1469	-	16.3818	5.02e-06	TTTGTCGTTTT	Significant_ML
chr2:190216216-190227430	1601	1611	-	16.3818	5.02e-06	TTTGTCGTTTT	Significant_ML
chr2:189516915-189530816	2018	2028	-	16.3818	5.02e-06	TTTGTCGTTTT	Significant_ML
chr1:84819228-84829959	2159	2169	-	16.3818	5.02e-06	TTTGTCGTTTT	Significant_ML
chr4:36345125-36356360	2898	2908	-	16.3818	5.02e-06	TTTGTCCTTAT	Significant_ML
chr1:293113118-293124647	3202	3212	-	16.3818	5.02e-06	TTTGTCGTTTT	Significant_ML
chr8:109430717-109441570	3316	3326	-	16.3818	5.02e-06	TTTGTCCTTAT	Significant_ML
chr3:216307170-216319107	4986	4996	-	16.3818	5.02e-06	TTTGTCCTATT	Significant_ML
chr9:2706603-2719038	4997	5007	-	16.3818	5.02e-06	TTTGTCGTTTT	Significant_ML
chr5:89184677-89199264	7259	7269	-	16.3818	5.02e-06	TTTGTCGTTTT	Significant_ML
chr8:78937657-78956450	7962	7972	-	16.3818	5.02e-06	TTTGTCGTTTT	Significant_ML
chr10:40889398-40903893	9028	9038	-	16.3818	5.02e-06	TTTGTCCTTAT	Significant_ML
chr5:2107292-2120244	9896	9906	-	16.3818	5.02e-06	TTTGTCCTATT	Significant_ML
chr10:147519978-147532260	10532	10542	-	16.3818	5.02e-06	TTTGTCCTATT	Significant_ML
chr9:79859517-79876342	11267	11277	-	16.3818	5.02e-06	TTTGTCGTTTT	Significant_ML
chr3:154693328-154706733	11757	11767	-	16.3818	5.02e-06	TTTGTCGTTTT	Significant_ML
chr1:73969266-73981401	11837	11847	-	16.3818	5.02e-06	TTTGTCGTTTT	Significant_ML
chr3:216490940-216510345	17528	17538	-	16.3818	5.02e-06	TTTGTCCTTAT	Significant_ML
chr3:23901022-24102603	76193	76203	-	16.3818	5.02e-06	TTTGTCCTTAT	Significant_ML
chr8:109735014-109747387	2739	2749	+	16.3758	5.39e-06	TTTGTCCTTTT	Significant_ML
chr4:181752979-181765735	3370	3380	+	16.3758	5.39e-06	TTTGTCCTTTT	Significant_ML
chr4:4167107-4187321	3640	3650	+	16.3758	5.39e-06	TTTGTCCTTTT	Significant_ML
chr4:25091836-25103362	3859	3869	+	16.3758	5.39e-06	TTTGTCCTTTT	Significant_ML
chr5:176911703-176922333	4706	4716	+	16.3758	5.39e-06	TTTGTCCTTTT	Significant_ML
chr7:157472244-157484675	4759	4769	+	16.3758	5.39e-06	TTTGTCCTTTT	Significant_ML
chr5:176917128-176928226	4919	4929	+	16.3758	5.39e-06	TTTGTCCTTTT	Significant_ML
chr7:62144058-62155389	6268	6278	+	16.3758	5.39e-06	TTTGTCCTTTT	Significant_ML
chr7:174545132-174557475	7460	7470	+	16.3758	5.39e-06	TTTGTCCTTTT	Significant_ML
chr1:11522022-11537567	7932	7942	+	16.3758	5.39e-06	TTTGTCCTTTT	Significant_ML
chr9:2210418-2221139	8460	8470	+	16.3758	5.39e-06	TTTGTCCTTTT	Significant_ML
chr9:38540466-38552347	8862	8872	+	16.3758	5.39e-06	TTTGTCCTTTT	Significant_ML
chr2:101715458-101726602	9369	9379	+	16.3758	5.39e-06	TTTGTCCTTTT	Significant_ML
chr5:176911703-176922333	10344	10354	+	16.3758	5.39e-06	TTTGTCCTTTT	Significant_ML
chr3:208129373-208142678	10978	10988	+	16.3758	5.39e-06	TTTGTCCTTTT	Significant_ML
chr9:122474010-122490725	13529	13539	+	16.3758	5.39e-06	TTTGTCCTTTT	Significant_ML
chr1:234330743-234341597	726	736	-	16.3758	5.39e-06	TTTGTCCTTTT	Significant_ML
chr1:182818054-182830556	742	752	-	16.3758	5.39e-06	TTTGTCCTTTT	Significant_ML
chr1:184417046-184428332	943	953	-	16.3758	5.39e-06	TTTGTCCTTTT	Significant_ML
chr1:226612994-226625892	1170	1180	-	16.3758	5.39e-06	TTTGTCCTTTT	Significant_ML
chr9:89794340-89807412	2365	2375	-	16.3758	5.39e-06	TTTGTCCTTTT	Significant_ML
chr7:165394526-165413392	3752	3762	-	16.3758	5.39e-06	TTTGTCCTTTT	Significant_ML
chr1:19255434-19266579	4760	4770	-	16.3758	5.39e-06	TTTGTCCTTTT	Significant_ML
chr10:67939957-67956837	4869	4879	-	16.3758	5.39e-06	TTTGTCCTTTT	Significant_ML
chr6:149542175-149553435	5710	5720	-	16.3758	5.39e-06	TTTGTCCTTTT	Significant_ML
chr2:67333682-67348275	6260	6270	-	16.3758	5.39e-06	TTTGTCCTTTT	Significant_ML
chr3:108151206-108166259	6550	6560	-	16.3758	5.39e-06	TTTGTCCTTTT	Significant_ML
chr9:2467183-2478105	6666	6676	-	16.3758	5.39e-06	TTTGTCCTTTT	Significant_ML
chr5:13804754-13816807	7614	7624	-	16.3758	5.39e-06	TTTGTCCTTTT	Significant_ML
chr1:235623979-235645014	7912	7922	-	16.3758	5.39e-06	TTTGTCCTTTT	Significant_ML
chr3:201131449-201146927	7961	7971	-	16.3758	5.39e-06	TTTGTCCTTTT	Significant_ML
chr9:151947986-151963236	8780	8790	-	16.3758	5.39e-06	TTTGTCCTTTT	Significant_ML
chr6:167019285-167034621	8899	8909	-	16.3758	5.39e-06	TTTGTCCTTTT	Significant_ML
chr6:63691475-63702498	8973	8983	-	16.3758	5.39e-06	TTTGTCCTTTT	Significant_ML
chr4:3477020-3487359	9272	9282	-	16.3758	5.39e-06	TTTGTCCTTTT	Significant_ML
chr5:23013080-23025148	9955	9965	-	16.3758	5.39e-06	TTTGTCCTTTT	Significant_ML
chr10:146570425-146583826	10198	10208	-	16.3758	5.39e-06	TTTGTCCTTTT	Significant_ML
chr6:166444604-166462305	10645	10655	-	16.3758	5.39e-06	TTTGTCCTTTT	Significant_ML
chr2:193052417-193065536	11313	11323	-	16.3758	5.39e-06	TTTGTCCTTTT	Significant_ML
chr7:165394526-165413392	12519	12529	-	16.3758	5.39e-06	TTTGTCCTTTT	Significant_ML
chr1:184403988-184418998	14001	14011	-	16.3758	5.39e-06	TTTGTCCTTTT	Significant_ML
chr1:265507990-265521995	1383	1393	+	12.4242	5.89e-06	TTTGTCGCGAT	Significant_ML
chr1:150712084-150727235	2035	2045	+	12.4242	5.89e-06	TTTGTCGCAGT	Significant_ML
chr8:157900406-157915502	2640	2650	+	12.4242	5.89e-06	TTTGTCGCGAT	Significant_ML
chr5:12280655-12295564	6300	6310	+	12.4242	5.89e-06	TTTGTCGCGAT	Significant_ML
chr4:235734593-235748357	8299	8309	+	12.4242	5.89e-06	TTTGTCGCAGT	Significant_ML
chr4:70086435-70098852	1674	1684	-	12.4242	5.89e-06	TTTGTCGCGAT	Significant_ML
chr10:4391453-4404347	4528	4538	-	12.4242	5.89e-06	TTTGTCGCAGT	Significant_ML
chr3:68749990-68760502	4840	4850	-	12.4242	5.89e-06	TTTGTCGCAGT	Significant_ML
chr10:118932210-118955971	7374	7384	-	12.4242	5.89e-06	TTTGTCGCGAT	Significant_ML
chr7:6310292-6333611	10456	10466	-	12.4242	5.89e-06	TTTGTCGCAGT	Significant_ML
chr3:34943700-34958175	11791	11801	-	12.4242	5.89e-06	TTTGTCGCAGT	Significant_ML
chr2:131502027-131517775	192	202	+	12.4182	6.89e-06	TTTGTCCCGAT	Significant_ML
chr7:92099082-92119989	1916	1926	+	12.4182	6.89e-06	TTTGTCCCGAT	Significant_ML
chr4:39627911-39642441	2317	2327	+	12.4182	6.89e-06	TTTGTCGCTGT	Significant_ML
chr9:105883216-105897082	3813	3823	+	12.4182	6.89e-06	TTTGTCGCTGT	Significant_ML
chr1:140922752-140934602	4286	4296	+	12.4182	6.89e-06	TTTGTCGCGTT	Significant_ML
chr10:4163396-4174548	4894	4904	+	12.4182	6.89e-06	TTTGTCGCGTT	Significant_ML
chr6:54078728-54090635	5293	5303	+	12.4182	6.89e-06	TTTGTCCCGAT	Significant_ML
chr2:221309238-221320150	5715	5725	+	12.4182	6.89e-06	TTTGTCGCGTT	Significant_ML
chr7:165376398-165389072	6000	6010	+	12.4182	6.89e-06	TTTGTCGCGTT	Significant_ML
chr2:65850874-65862143	6030	6040	+	12.4182	6.89e-06	TTTGTCGCGTT	Significant_ML
chr1:112806148-112819705	6992	7002	+	12.4182	6.89e-06	TTTGTCGCGTT	Significant_ML
chr6:102751603-102764557	11801	11811	+	12.4182	6.89e-06	TTTGTCGCGTT	Significant_ML
chr1:269084055-269097027	12067	12077	+	12.4182	6.89e-06	TTTGTCCCGAT	Significant_ML
chr3:208406763-208428753	12232	12242	+	12.4182	6.89e-06	TTTGTCGCGTT	Significant_ML
chr2:4300356-4317971	14164	14174	+	12.4182	6.89e-06	TTTGTCGCGTT	Significant_ML
chr5:167810704-167836673	20374	20384	+	12.4182	6.89e-06	TTTGTCCCGAT	Significant_ML
chr5:4212935-4227849	158	168	-	12.4182	6.89e-06	TTTGTCCCAGT	Significant_ML
chr7:153740112-153764535	973	983	-	12.4182	6.89e-06	TTTGTCCCGAT	Significant_ML
chr8:163447918-163462476	1396	1406	-	12.4182	6.89e-06	TTTGTCCCGAT	Significant_ML
chr2:73913694-73927789	4035	4045	-	12.4182	6.89e-06	TTTGTCCCGAT	Significant_ML
chr3:199171384-199183480	4767	4777	-	12.4182	6.89e-06	TTTGTCGCTGT	Significant_ML
chr8:131934658-131946598	5155	5165	-	12.4182	6.89e-06	TTTGTCGCGTT	Significant_ML
chr6:147698726-147712423	5236	5246	-	12.4182	6.89e-06	TTTGTCGCGTT	Significant_ML
chr3:45558076-45582326	5848	5858	-	12.4182	6.89e-06	TTTGTCGCGTT	Significant_ML
chr8:90622423-90636948	6749	6759	-	12.4182	6.89e-06	TTTGTCCCGAT	Significant_ML
chr1:242485542-242498071	6814	6824	-	12.4182	6.89e-06	TTTGTCCCAGT	Significant_ML
chr5:22372172-22384131	7568	7578	-	12.4182	6.89e-06	TTTGTCGCGTT	Significant_ML
chr7:156245918-156260950	8388	8398	-	12.4182	6.89e-06	TTTGTCGCGTT	Significant_ML
chr7:122094529-122107429	9313	9323	-	12.4182	6.89e-06	TTTGTCGCGTT	Significant_ML
chr1:271829817-271842308	10068	10078	-	12.4182	6.89e-06	TTTGTCCCGAT	Significant_ML
chr5:186562332-186578192	11808	11818	-	12.4182	6.89e-06	TTTGTCCCGAT	Significant_ML
chr1:262214644-262235412	20409	20419	-	12.4182	6.89e-06	TTTGTCGCGTT	Significant_ML
chr1:296725545-296743908	6	16	+	12.4121	7.39e-06	TTTGTCCCTGT	Significant_ML
chr8:109430717-109441570	3953	3963	+	12.4121	7.39e-06	TTTGTCCCGTT	Significant_ML
chr3:15064943-15076380	4994	5004	+	12.4121	7.39e-06	TTTGTCCCGTT	Significant_ML
chr2:14810297-14822644	5503	5513	+	12.4121	7.39e-06	TTTGTCCCGTT	Significant_ML
chr2:49911489-49925212	6635	6645	+	12.4121	7.39e-06	TTTGTCCCTGT	Significant_ML
chr10:96686686-96697590	7288	7298	+	12.4121	7.39e-06	TTTGTCCCTGT	Significant_ML
chr3:172370175-172380884	8414	8424	+	12.4121	7.39e-06	TTTGTCCCGTT	Significant_ML
chr8:140906383-140918126	8726	8736	+	12.4121	7.39e-06	TTTGTCCCTGT	Significant_ML
chr7:130906432-130920354	9790	9800	+	12.4121	7.39e-06	TTTGTCCCTGT	Significant_ML
chr4:193089388-193101319	10391	10401	+	12.4121	7.39e-06	TTTGTCCCTGT	Significant_ML
chr4:82030093-82044089	10641	10651	+	12.4121	7.39e-06	TTTGTCCCTGT	Significant_ML
chr2:14804772-14817111	11028	11038	+	12.4121	7.39e-06	TTTGTCCCGTT	Significant_ML
chr8:159428388-159449190	12253	12263	+	12.4121	7.39e-06	TTTGTCCCTGT	Significant_ML
chr3:15056544-15071771	13393	13403	+	12.4121	7.39e-06	TTTGTCCCGTT	Significant_ML
chr4:186675753-186691184	5811	5821	-	12.4121	7.39e-06	TTTGTCCCTGT	Significant_ML
chr8:78937657-78956450	6285	6295	-	12.4121	7.39e-06	TTTGTCCCTGT	Significant_ML
chr9:14538728-14550527	7763	7773	-	12.4121	7.39e-06	TTTGTCCCTGT	Significant_ML
chr1:16786539-16797462	8003	8013	-	12.4121	7.39e-06	TTTGTCCCGTT	Significant_ML
chr1:182818054-182830556	9260	9270	-	12.4121	7.39e-06	TTTGTCCCTGT	Significant_ML
chr3:204646105-204661000	9575	9585	-	12.4121	7.39e-06	TTTGTCCCGTT	Significant_ML
chr5:202345895-202364932	12540	12550	-	12.4121	7.39e-06	TTTGTCCCTGT	Significant_ML
chr4:9350158-9363375	13058	13068	-	12.4121	7.39e-06	TTTGTCCCTGT	Significant_ML
chr2:231363258-231373589	212	222	-	12.3818	7.88e-06	TTTGTCGCACT	Significant_ML
chr6:116974470-116986601	296	306	-	12.3818	7.88e-06	TTTGTCGCACT	Significant_ML
chr5:30454616-30465180	338	348	-	12.3818	7.88e-06	TTTGTCGCACT	Significant_ML
chr5:38489016-38506637	483	493	-	12.3818	7.88e-06	TTTGTCGCACT	Significant_ML
chr4:197099003-197114971	557	567	-	12.3818	7.88e-06	TTTGTCGCACT	Significant_ML
chr7:129291233-129303384	727	737	-	12.3818	7.88e-06	TTTGTCGCACT	Significant_ML
chr4:13171995-13186084	890	900	-	12.3818	7.88e-06	TTTGTCGCACT	Significant_ML
chr6:29629200-29646062	1082	1092	-	12.3818	7.88e-06	TTTGTCGCACT	Significant_ML
chr3:166281488-166294296	1182	1192	-	12.3818	7.88e-06	TTTGTCGCACT	Significant_ML
chr10:24580901-24593478	1583	1593	-	12.3818	7.88e-06	TTTGTCGCACT	Significant_ML
chr8:139239987-139253505	1633	1643	-	12.3818	7.88e-06	TTTGTCGCACT	Significant_ML
chr3:190979355-190993701	1669	1679	+	12.3818	7.88e-06	TTTGTCGCACT	Significant_ML
chr10:92141424-92154043	1914	1924	-	12.3818	7.88e-06	TTTGTCGCACT	Significant_ML
chr3:218912242-218923947	1915	1925	-	12.3818	7.88e-06	TTTGTCGCACT	Significant_ML
chr5:74432026-74443004	2005	2015	-	12.3818	7.88e-06	TTTGTCGCACT	Significant_ML
chr9:143581089-143595253	2109	2119	-	12.3818	7.88e-06	TTTGTCGCACT	Significant_ML
chr1:300874226-300885127	2433	2443	-	12.3818	7.88e-06	TTTGTCGCACT	Significant_ML
chr4:186034401-186046459	2625	2635	-	12.3818	7.88e-06	TTTGTCGCACT	Significant_ML
chr9:89109415-89120194	2637	2647	-	12.3818	7.88e-06	TTTGTCGCACT	Significant_ML
chr8:130569594-130581060	2751	2761	-	12.3818	7.88e-06	TTTGTCGCACT	Significant_ML
chr8:39580747-39603650	3113	3123	-	12.3818	7.88e-06	TTTGTCGCACT	Significant_ML
chr5:184389812-184402542	3597	3607	-	12.3818	7.88e-06	TTTGTCGCCAT	Significant_ML
chr10:96686686-96697590	4152	4162	+	12.3818	7.88e-06	TTTGTCGCACT	Significant_ML
chr9:155041920-155054165	4513	4523	-	12.3818	7.88e-06	TTTGTCGCCAT	Significant_ML
chr1:85834687-85849369	5451	5461	-	12.3818	7.88e-06	TTTGTCGCCAT	Significant_ML
chr2:175912252-175930225	5602	5612	+	12.3818	7.88e-06	TTTGTCGCACT	Significant_ML
chr1:281339133-281349919	8014	8024	+	12.3818	7.88e-06	TTTGTCGCACT	Significant_ML
chr4:204445541-204456323	8721	8731	+	12.3818	7.88e-06	TTTGTCGCACT	Significant_ML
chr7:125412993-125424365	9026	9036	+	12.3818	7.88e-06	TTTGTCGCACT	Significant_ML
chr5:23853168-23863843	9093	9103	+	12.3818	7.88e-06	TTTGTCGCACT	Significant_ML
chr2:195040969-195051975	9116	9126	+	12.3818	7.88e-06	TTTGTCGCACT	Significant_ML
chr8:131934658-131946598	9911	9921	+	12.3818	7.88e-06	TTTGTCGCACT	Significant_ML
chr2:202803348-202820062	10045	10055	-	12.3818	7.88e-06	TTTGTCGCCAT	Significant_ML
chr5:163773564-163784731	10346	10356	+	12.3818	7.88e-06	TTTGTCGCACT	Significant_ML
chr7:161992829-162003617	10457	10467	+	12.3818	7.88e-06	TTTGTCGCACT	Significant_ML
chr6:103518305-103530146	10524	10534	-	12.3818	7.88e-06	TTTGTCGCCAT	Significant_ML
chr9:133132425-133145212	10821	10831	+	12.3818	7.88e-06	TTTGTCGCACT	Significant_ML
chr6:100301978-100313758	11146	11156	+	12.3818	7.88e-06	TTTGTCGCACT	Significant_ML
chr10:92141424-92154043	11159	11169	+	12.3818	7.88e-06	TTTGTCGCACT	Significant_ML
chr7:35549568-35561423	11544	11554	+	12.3818	7.88e-06	TTTGTCGCACT	Significant_ML
chr1:199144680-199193650	11635	11645	+	12.3818	7.88e-06	TTTGTCGCACT	Significant_ML
chr7:153740112-153764535	11720	11730	-	12.3818	7.88e-06	TTTGTCGCCAT	Significant_ML
chr3:45558076-45582326	12150	12160	-	12.3818	7.88e-06	TTTGTCGCCAT	Significant_ML
chr1:71147240-71160528	12626	12636	+	12.3818	7.88e-06	TTTGTCGCACT	Significant_ML
chr3:165004762-165026304	12910	12920	+	12.3818	7.88e-06	TTTGTCGCCAT	Significant_ML
chr1:107849378-107864204	13678	13688	+	12.3818	7.88e-06	TTTGTCGCACT	Significant_ML
chr7:163090801-163104649	13798	13808	+	12.3818	7.88e-06	TTTGTCGCACT	Significant_ML
chr6:157067617-157082337	14026	14036	-	12.3818	7.88e-06	TTTGTCGCACT	Significant_ML
chr1:221283732-221300215	14091	14101	+	12.3818	7.88e-06	TTTGTCGCACT	Significant_ML
chr7:47604680-47619710	14768	14778	-	12.3818	7.88e-06	TTTGTCGCACT	Significant_ML
chr8:78588473-78703056	16150	16160	+	12.3818	7.88e-06	TTTGTCGCACT	Significant_ML
chr5:139863732-139882960	16879	16889	+	12.3818	7.88e-06	TTTGTCGCACT	Significant_ML
chr2:59211697-59232005	17390	17400	+	12.3818	7.88e-06	TTTGTCGCACT	Significant_ML
chr3:50803980-50831499	19028	19038	-	12.3818	7.88e-06	TTTGTCGCACT	Significant_ML
chr10:118932210-118955971	21426	21436	+	12.3818	7.88e-06	TTTGTCGCACT	Significant_ML
chr3:23901022-24102603	27343	27353	-	12.3818	7.88e-06	TTTGTCGCACT	Significant_ML
chr1:199144680-199193650	27818	27828	+	12.3818	7.88e-06	TTTGTCGCACT	Significant_ML
chr1:193901218-194034941	55354	55364	-	12.3818	7.88e-06	TTTGTCGCACT	Significant_ML
chr1:193901218-194034941	97255	97265	+	12.3818	7.88e-06	TTTGTCGCACT	Significant_ML
chr2:144012182-144023538	166	176	-	12.3758	8.88e-06	TTTGTCGCTCT	Significant_ML
chr3:114096556-114110440	247	257	+	12.3758	8.88e-06	TTTGTCGCTCT	Significant_ML
chr1:45113779-45127813	401	411	+	12.3758	8.88e-06	TTTGTCGCTCT	Significant_ML
chr1:177898253-177909176	468	478	-	12.3758	8.88e-06	TTTGTCGCTCT	Significant_ML
chr2:60336236-60349028	522	532	-	12.3758	8.88e-06	TTTGTCGCCTT	Significant_ML
chr3:210583268-210595012	586	596	-	12.3758	8.88e-06	TTTGTCGCTCT	Significant_ML
chr3:185601578-185613592	605	615	+	12.3758	8.88e-06	TTTGTCGCTCT	Significant_ML
chr1:46119116-46132464	973	983	-	12.3758	8.88e-06	TTTGTCGCTCT	Significant_ML
chr1:29537153-29549606	1008	1018	+	12.3758	8.88e-06	TTTGTCCCACT	Significant_ML
chr5:68447172-68459303	1080	1090	-	12.3758	8.88e-06	TTTGTCGCTCT	Significant_ML
chr2:28205011-28223234	1541	1551	-	12.3758	8.88e-06	TTTGTCCCCAT	Significant_ML
chr3:218616154-218636182	2232	2242	-	12.3758	8.88e-06	TTTGTCGCTCT	Significant_ML
chr7:134076956-134087903	2511	2521	-	12.3758	8.88e-06	TTTGTCGCTCT	Significant_ML
chr5:198923568-198934823	2522	2532	-	12.3758	8.88e-06	TTTGTCGCTCT	Significant_ML
chr3:179026417-179045320	2649	2659	+	12.3758	8.88e-06	TTTGTCGCTCT	Significant_ML
chr5:30232107-30246622	2652	2662	-	12.3758	8.88e-06	TTTGTCGCTCT	Significant_ML
chr4:239415849-239429948	3196	3206	+	12.3758	8.88e-06	TTTGTCGCTCT	Significant_ML
chr6:93744501-93755683	3268	3278	+	12.3758	8.88e-06	TTTGTCCCCAT	Significant_ML
chr4:203864036-203886349	3284	3294	+	12.3758	8.88e-06	TTTGTCGCCTT	Significant_ML
chr7:154541082-154552839	3323	3333	+	12.3758	8.88e-06	TTTGTCGCTCT	Significant_ML
chr6:154425641-154438205	3547	3557	+	12.3758	8.88e-06	TTTGTCGCTCT	Significant_ML
chr6:4881867-4898770	3608	3618	+	12.3758	8.88e-06	TTTGTCGCTCT	Significant_ML
chr7:163090801-163104649	3834	3844	+	12.3758	8.88e-06	TTTGTCCCACT	Significant_ML
chr2:21943508-21956226	3870	3880	+	12.3758	8.88e-06	TTTGTCCCACT	Significant_ML
chr3:114033541-114046766	4149	4159	-	12.3758	8.88e-06	TTTGTCGCTCT	Significant_ML
chr7:85599860-85611104	4261	4271	-	12.3758	8.88e-06	TTTGTCGCCTT	Significant_ML
chr6:142588371-142601579	4309	4319	+	12.3758	8.88e-06	TTTGTCGCTCT	Significant_ML
chr1:256851446-256862212	4542	4552	-	12.3758	8.88e-06	TTTGTCGCCTT	Significant_ML
chr10:134735951-134748390	4630	4640	-	12.3758	8.88e-06	TTTGTCGCTCT	Significant_ML
chr10:91594087-91614112	4834	4844	-	12.3758	8.88e-06	TTTGTCGCCTT	Significant_ML
chr2:202803348-202820062	4885	4895	+	12.3758	8.88e-06	TTTGTCGCTCT	Significant_ML
chr2:65850874-65862143	5728	5738	+	12.3758	8.88e-06	TTTGTCCCCAT	Significant_ML
chr9:44678458-44694415	6058	6068	+	12.3758	8.88e-06	TTTGTCCCACT	Significant_ML
chr3:154157733-154170422	6106	6116	-	12.3758	8.88e-06	TTTGTCGCTCT	Significant_ML
chr6:89295488-89313212	6357	6367	-	12.3758	8.88e-06	TTTGTCCCACT	Significant_ML
chr3:190979355-190993701	7567	7577	+	12.3758	8.88e-06	TTTGTCGCTCT	Significant_ML
chr8:109735014-109747387	7645	7655	-	12.3758	8.88e-06	TTTGTCCCACT	Significant_ML
chr3:57204539-57236705	7646	7656	-	12.3758	8.88e-06	TTTGTCGCCTT	Significant_ML
chr2:67333682-67348275	8572	8582	-	12.3758	8.88e-06	TTTGTCGCCTT	Significant_ML
chr9:108442973-108454794	8609	8619	-	12.3758	8.88e-06	TTTGTCGCCTT	Significant_ML
chr7:162893262-162904737	8908	8918	+	12.3758	8.88e-06	TTTGTCGCTCT	Significant_ML
chr7:132108568-132120658	9252	9262	+	12.3758	8.88e-06	TTTGTCCCACT	Significant_ML
chr5:160688219-160704570	9337	9347	+	12.3758	8.88e-06	TTTGTCCCCAT	Significant_ML
chr1:281339133-281349919	9696	9706	+	12.3758	8.88e-06	TTTGTCGCTCT	Significant_ML
chr8:173346510-173359510	9698	9708	+	12.3758	8.88e-06	TTTGTCCCCAT	Significant_ML
chr4:147484431-147496430	9743	9753	-	12.3758	8.88e-06	TTTGTCCCACT	Significant_ML
chr6:132448960-132459760	9951	9961	+	12.3758	8.88e-06	TTTGTCGCTCT	Significant_ML
chr5:212861653-212875353	10201	10211	+	12.3758	8.88e-06	TTTGTCGCTCT	Significant_ML
chr1:226612994-226625892	10514	10524	-	12.3758	8.88e-06	TTTGTCGCTCT	Significant_ML
chr5:144842480-144860080	11250	11260	-	12.3758	8.88e-06	TTTGTCCCACT	Significant_ML
chr9:42754968-42766625	11265	11275	+	12.3758	8.88e-06	TTTGTCGCTCT	Significant_ML
chr6:155433110-155448334	11357	11367	+	12.3758	8.88e-06	TTTGTCCCACT	Significant_ML
chr9:57908127-57922769	11637	11647	-	12.3758	8.88e-06	TTTGTCCCACT	Significant_ML
chr3:215501033-215523935	11779	11789	+	12.3758	8.88e-06	TTTGTCCCACT	Significant_ML
chr10:147861270-147873486	11989	11999	+	12.3758	8.88e-06	TTTGTCCCCAT	Significant_ML
chr7:44186145-44199525	12131	12141	+	12.3758	8.88e-06	TTTGTCGCTCT	Significant_ML
chr5:195234678-195247694	12311	12321	+	12.3758	8.88e-06	TTTGTCGCTCT	Significant_ML
chr2:3224355-3236990	12331	12341	+	12.3758	8.88e-06	TTTGTCGCTCT	Significant_ML
chr9:16998555-17018430	12893	12903	+	12.3758	8.88e-06	TTTGTCCCCAT	Significant_ML
chr2:115186594-115201388	13779	13789	-	12.3758	8.88e-06	TTTGTCGCCTT	Significant_ML
chr2:155231087-155249997	13857	13867	+	12.3758	8.88e-06	TTTGTCGCTCT	Significant_ML
chr8:121405676-121420051	13991	14001	+	12.3758	8.88e-06	TTTGTCCCCAT	Significant_ML
chr1:107849378-107864204	14016	14026	+	12.3758	8.88e-06	TTTGTCGCCTT	Significant_ML
chr10:99614221-99629673	14178	14188	+	12.3758	8.88e-06	TTTGTCGCTCT	Significant_ML
chr4:4167107-4187321	15415	15425	-	12.3758	8.88e-06	TTTGTCGCTCT	Significant_ML
chr9:100411963-100428765	16023	16033	-	12.3758	8.88e-06	TTTGTCCCACT	Significant_ML
chr4:4167107-4187321	20104	20114	-	12.3758	8.88e-06	TTTGTCGCTCT	Significant_ML
chr3:23901022-24102603	64124	64134	-	12.3758	8.88e-06	TTTGTCGCTCT	Significant_ML
chr3:23901022-24102603	71969	71979	-	12.3758	8.88e-06	TTTGTCGCTCT	Significant_ML
chr3:168733872-168887335	113069	113079	+	12.3758	8.88e-06	TTTGTCCCACT	Significant_ML
chr5:140296353-140308444	142	152	-	12.3697	9.38e-06	TTTGTCCCTCT	Significant_ML
chr7:47604680-47619710	595	605	-	12.3697	9.38e-06	TTTGTCCCTCT	Significant_ML
chr6:89295488-89313212	904	914	-	12.3697	9.38e-06	TTTGTCCCTCT	Significant_ML
chr2:222873519-222884755	980	990	+	12.3697	9.38e-06	TTTGTCCCTCT	Significant_ML
chr5:38489016-38506637	1193	1203	+	12.3697	9.38e-06	TTTGTCCCTCT	Significant_ML
chr3:169761113-169771751	1268	1278	-	12.3697	9.38e-06	TTTGTCCCCTT	Significant_ML
chr10:47779941-47792276	1688	1698	-	12.3697	9.38e-06	TTTGTCCCCTT	Significant_ML
chr4:4860880-4871960	2112	2122	+	12.3697	9.38e-06	TTTGTCCCTCT	Significant_ML
chr5:13804754-13816807	2178	2188	-	12.3697	9.38e-06	TTTGTCCCTCT	Significant_ML
chr1:239562103-239599810	2761	2771	+	12.3697	9.38e-06	TTTGTCCCCTT	Significant_ML
chr8:55446580-55458873	2933	2943	+	12.3697	9.38e-06	TTTGTCCCTCT	Significant_ML
chr3:68749990-68760502	3454	3464	+	12.3697	9.38e-06	TTTGTCCCCTT	Significant_ML
chr8:78937657-78956450	3674	3684	+	12.3697	9.38e-06	TTTGTCCCCTT	Significant_ML
chr8:163572405-163591683	3902	3912	-	12.3697	9.38e-06	TTTGTCCCTCT	Significant_ML
chr2:195929971-195942356	4217	4227	+	12.3697	9.38e-06	TTTGTCCCTCT	Significant_ML
chr1:239493797-239504731	4779	4789	+	12.3697	9.38e-06	TTTGTCCCCTT	Significant_ML
chr2:213304485-213317385	5518	5528	-	12.3697	9.38e-06	TTTGTCCCCTT	Significant_ML
chr5:144347658-144361822	6684	6694	-	12.3697	9.38e-06	TTTGTCCCCTT	Significant_ML
chr1:51887299-51898431	7125	7135	-	12.3697	9.38e-06	TTTGTCCCCTT	Significant_ML
chr5:61019957-61030879	7988	7998	-	12.3697	9.38e-06	TTTGTCCCCTT	Significant_ML
chr4:171933024-171944815	8142	8152	+	12.3697	9.38e-06	TTTGTCCCTCT	Significant_ML
chr1:32021509-32034277	9452	9462	-	12.3697	9.38e-06	TTTGTCCCTCT	Significant_ML
chr7:125434039-125449918	9614	9624	-	12.3697	9.38e-06	TTTGTCCCCTT	Significant_ML
chr7:157633030-157646018	9977	9987	+	12.3697	9.38e-06	TTTGTCCCTCT	Significant_ML
chr3:190979355-190993701	10585	10595	+	12.3697	9.38e-06	TTTGTCCCCTT	Significant_ML
chr5:74432026-74443004	10962	10972	-	12.3697	9.38e-06	TTTGTCCCTCT	Significant_ML
chr10:127373244-127387972	13015	13025	+	12.3697	9.38e-06	TTTGTCCCCTT	Significant_ML
chr8:149778228-149807067	14600	14610	-	12.3697	9.38e-06	TTTGTCCCCTT	Significant_ML
chr1:43546663-43564569	14965	14975	-	12.3697	9.38e-06	TTTGTCCCTCT	Significant_ML
chr9:11495925-11512687	16731	16741	+	12.3697	9.38e-06	TTTGTCCCTCT	Significant_ML
chr3:109635359-109722923	76139	76149	+	12.3697	9.38e-06	TTTGTCCCTCT	Significant_ML
chr1:61941695-61954737	1253	1263	+	12.1697	9.75e-06	TTTGTCGAAAT	Significant_ML
chr2:222999703-223010762	5790	5800	+	12.1697	9.75e-06	TTTGTCGAAAT	Significant_ML
chr5:25526004-25537346	6509	6519	-	12.1697	9.75e-06	TTTGTCGAAAT	Significant_ML
chr7:52768400-52779399	8691	8701	+	12.1697	9.75e-06	TTTGTCGAAAT	Significant_ML
chr3:114096556-114110440	11081	11091	-	12.1697	9.75e-06	TTTGTCGAAAT	Significant_ML
chr7:132210973-132222924	215	225	+	12.1636	1.12e-05	TTTGTCGATAT	Significant_ML
chr7:149968795-149986684	775	785	+	12.1636	1.12e-05	TTTGTCACAAT	Significant_ML
chr5:6505805-6518056	1738	1748	+	12.1636	1.12e-05	TTTGTCGATAT	Significant_ML
chr3:124064751-124078320	1791	1801	+	12.1636	1.12e-05	TTTGTCGATAT	Significant_ML
chr5:96562988-96574945	1983	1993	+	12.1636	1.12e-05	TTTGTCCAAAT	Significant_ML
chr9:147609899-147628291	2318	2328	+	12.1636	1.12e-05	TTTGTCACAAT	Significant_ML
chr1:71798250-71809133	2538	2548	+	12.1636	1.12e-05	TTTGTCACAAT	Significant_ML
chr7:158781965-158793414	2647	2657	+	12.1636	1.12e-05	TTTGTCCAAAT	Significant_ML
chr4:212007577-212019687	3416	3426	+	12.1636	1.12e-05	TTTGTCACAAT	Significant_ML
chr2:233137180-233149014	3442	3452	+	12.1636	1.12e-05	TTTGTCGATAT	Significant_ML
chr9:105883216-105897082	4192	4202	+	12.1636	1.12e-05	TTTGTCCAAAT	Significant_ML
chr8:94256624-94269251	4775	4785	+	12.1636	1.12e-05	TTTGTCGAATT	Significant_ML
chr6:155433110-155448334	4783	4793	+	12.1636	1.12e-05	TTTGTCACAAT	Significant_ML
chr4:181752979-181765735	5870	5880	+	12.1636	1.12e-05	TTTGTCCAAAT	Significant_ML
chr1:76316661-76328344	6800	6810	+	12.1636	1.12e-05	TTTGTCCAAAT	Significant_ML
chr8:96682687-96694353	6842	6852	+	12.1636	1.12e-05	TTTGTCGATAT	Significant_ML
chr6:162854288-162865116	7705	7715	+	12.1636	1.12e-05	TTTGTCACAAT	Significant_ML
chr8:1086536-1097833	7760	7770	+	12.1636	1.12e-05	TTTGTCCAAAT	Significant_ML
chr2:204161885-204174330	8134	8144	+	12.1636	1.12e-05	TTTGTCACAAT	Significant_ML
chr5:181565932-181580725	8239	8249	+	12.1636	1.12e-05	TTTGTCCAAAT	Significant_ML
chr4:212007577-212019687	9339	9349	+	12.1636	1.12e-05	TTTGTCGATAT	Significant_ML
chr9:2253815-2265175	9391	9401	+	12.1636	1.12e-05	TTTGTCGATAT	Significant_ML
chr7:158774188-158787827	10424	10434	+	12.1636	1.12e-05	TTTGTCCAAAT	Significant_ML
chr5:38489016-38506637	10646	10656	+	12.1636	1.12e-05	TTTGTCGAATT	Significant_ML
chr3:189989701-190002505	11053	11063	+	12.1636	1.12e-05	TTTGTCGAATT	Significant_ML
chr8:151965925-151982340	13053	13063	+	12.1636	1.12e-05	TTTGTCGAATT	Significant_ML
chr2:233558273-233570668	969	979	-	12.1636	1.12e-05	TTTGTCCAAAT	Significant_ML
chr9:151947986-151963236	2138	2148	-	12.1636	1.12e-05	TTTGTCGAATT	Significant_ML
chr6:93744501-93755683	2155	2165	-	12.1636	1.12e-05	TTTGTCACAAT	Significant_ML
chr6:162838434-162849175	2401	2411	-	12.1636	1.12e-05	TTTGTCGATAT	Significant_ML
chr6:787317-799327	2430	2440	-	12.1636	1.12e-05	TTTGTCACAAT	Significant_ML
chr1:17519913-17531671	2733	2743	-	12.1636	1.12e-05	TTTGTCCAAAT	Significant_ML
chr3:211306670-211320424	3372	3382	-	12.1636	1.12e-05	TTTGTCGATAT	Significant_ML
chr5:31962709-31974649	3401	3411	-	12.1636	1.12e-05	TTTGTCCAAAT	Significant_ML
chr5:24983453-24994647	4178	4188	-	12.1636	1.12e-05	TTTGTCCAAAT	Significant_ML
chr6:131319254-131332186	4702	4712	-	12.1636	1.12e-05	TTTGTCGAATT	Significant_ML
chr5:6141191-6153391	5867	5877	-	12.1636	1.12e-05	TTTGTCCAAAT	Significant_ML
chr1:176778378-176791461	6041	6051	-	12.1636	1.12e-05	TTTGTCCAAAT	Significant_ML
chr1:199669462-199680600	6227	6237	-	12.1636	1.12e-05	TTTGTCCAAAT	Significant_ML
chr2:34304163-34362072	6676	6686	-	12.1636	1.12e-05	TTTGTCCAAAT	Significant_ML
chr1:45512261-45525500	6793	6803	-	12.1636	1.12e-05	TTTGTCGATAT	Significant_ML
chr4:181752979-181765735	7299	7309	-	12.1636	1.12e-05	TTTGTCGAATT	Significant_ML
chr2:232650975-232662347	8185	8195	-	12.1636	1.12e-05	TTTGTCCAAAT	Significant_ML
chr3:7933774-7945982	8223	8233	-	12.1636	1.12e-05	TTTGTCGAATT	Significant_ML
chr1:81607700-81618806	9340	9350	-	12.1636	1.12e-05	TTTGTCACAAT	Significant_ML
chr8:13587879-13600740	9530	9540	-	12.1636	1.12e-05	TTTGTCCAAAT	Significant_ML
chr1:38846740-38857691	9589	9599	-	12.1636	1.12e-05	TTTGTCGATAT	Significant_ML
chr9:2210418-2221139	9914	9924	-	12.1636	1.12e-05	TTTGTCACAAT	Significant_ML
chr1:143347527-143359420	9943	9953	-	12.1636	1.12e-05	TTTGTCCAAAT	Significant_ML
chr9:85124427-85138489	10107	10117	-	12.1636	1.12e-05	TTTGTCCAAAT	Significant_ML
chr1:24772309-24790234	11802	11812	-	12.1636	1.12e-05	TTTGTCACAAT	Significant_ML
chr1:3637610-3650502	11905	11915	-	12.1636	1.12e-05	TTTGTCACAAT	Significant_ML
chr2:149191832-149206442	14587	14597	-	12.1636	1.12e-05	TTTGTCCAAAT	Significant_ML
chr4:203864036-203886349	16655	16665	-	12.1636	1.12e-05	TTTGTCCAAAT	Significant_ML
chr3:223640943-223661016	19910	19920	-	12.1636	1.12e-05	TTTGTCGATAT	Significant_ML
chr2:186758950-186773173	217	227	+	12.1576	1.34e-05	TTTGTCACATT	Significant_ML
chr9:42672889-42685615	489	499	+	12.1576	1.34e-05	TTTGTCCATAT	Significant_ML
chr4:9698015-9708902	515	525	+	12.1576	1.34e-05	TTTGTCCAATT	Significant_ML
chr6:146416678-146430974	687	697	+	12.1576	1.34e-05	TTTGTCCAATT	Significant_ML
chr3:124064751-124078320	689	699	+	12.1576	1.34e-05	TTTGTCCATAT	Significant_ML
chr7:143327751-143339430	1636	1646	+	12.1576	1.34e-05	TTTGTCGATTT	Significant_ML
chr10:37757908-37772713	1741	1751	+	12.1576	1.34e-05	TTTGTCACTAT	Significant_ML
chr7:147164505-147176150	1859	1869	+	12.1576	1.34e-05	TTTGTCACTAT	Significant_ML
chr8:162913215-162929550	2059	2069	+	12.1576	1.34e-05	TTTGTCACTAT	Significant_ML
chr5:15558427-15574803	2817	2827	+	12.1576	1.34e-05	TTTGTCGATTT	Significant_ML
chr7:131217526-131229041	2952	2962	+	12.1576	1.34e-05	TTTGTCCAATT	Significant_ML
chr6:2877013-2890585	3439	3449	+	12.1576	1.34e-05	TTTGTCACATT	Significant_ML
chr4:84447642-84459029	3733	3743	+	12.1576	1.34e-05	TTTGTCCAATT	Significant_ML
chr8:73239831-73253581	4522	4532	+	12.1576	1.34e-05	TTTGTCCATAT	Significant_ML
chr7:164491100-164501944	6130	6140	+	12.1576	1.34e-05	TTTGTCCAATT	Significant_ML
chr7:82347130-82363119	6197	6207	+	12.1576	1.34e-05	TTTGTCCATAT	Significant_ML
chr10:29625934-29639878	6605	6615	+	12.1576	1.34e-05	TTTGTCCAATT	Significant_ML
chr4:180261486-180273040	6613	6623	+	12.1576	1.34e-05	TTTGTCACATT	Significant_ML
chr7:156543440-156555988	6758	6768	+	12.1576	1.34e-05	TTTGTCCATAT	Significant_ML
chr4:212007577-212019687	7143	7153	+	12.1576	1.34e-05	TTTGTCGATTT	Significant_ML
chr4:78565476-78577699	7242	7252	+	12.1576	1.34e-05	TTTGTCCAATT	Significant_ML
chr1:233617698-233629207	7410	7420	+	12.1576	1.34e-05	TTTGTCGATTT	Significant_ML
chr7:140039081-140050870	7416	7426	+	12.1576	1.34e-05	TTTGTCGATTT	Significant_ML
chr1:107849378-107864204	7634	7644	+	12.1576	1.34e-05	TTTGTCCAATT	Significant_ML
chr5:123283471-123299117	8399	8409	+	12.1576	1.34e-05	TTTGTCGATTT	Significant_ML
chr1:278108792-278131352	8917	8927	+	12.1576	1.34e-05	TTTGTCACTAT	Significant_ML
chr7:128879239-128890327	9491	9501	+	12.1576	1.34e-05	TTTGTCACTAT	Significant_ML
chr6:787317-799327	9790	9800	+	12.1576	1.34e-05	TTTGTCACATT	Significant_ML
chr4:215033154-215045440	10885	10895	+	12.1576	1.34e-05	TTTGTCGATTT	Significant_ML
chr3:210598532-210610561	10894	10904	+	12.1576	1.34e-05	TTTGTCACATT	Significant_ML
chr3:223640943-223661016	12169	12179	+	12.1576	1.34e-05	TTTGTCCATAT	Significant_ML
chr4:186675753-186691184	12289	12299	+	12.1576	1.34e-05	TTTGTCCATAT	Significant_ML
chr9:114195453-114208334	12331	12341	+	12.1576	1.34e-05	TTTGTCGATTT	Significant_ML
chr3:223640943-223661016	13311	13321	+	12.1576	1.34e-05	TTTGTCGATTT	Significant_ML
chr2:34304163-34362072	13735	13745	+	12.1576	1.34e-05	TTTGTCACATT	Significant_ML
chr2:4300356-4317971	15173	15183	+	12.1576	1.34e-05	TTTGTCACATT	Significant_ML
chr1:214931883-214948430	16015	16025	+	12.1576	1.34e-05	TTTGTCACATT	Significant_ML
chr1:287355595-287372735	16879	16889	+	12.1576	1.34e-05	TTTGTCACTAT	Significant_ML
chr1:297234704-297264895	17383	17393	+	12.1576	1.34e-05	TTTGTCACTAT	Significant_ML
chr1:170821420-170870634	19126	19136	+	12.1576	1.34e-05	TTTGTCACATT	Significant_ML
chr7:153740112-153764535	20573	20583	+	12.1576	1.34e-05	TTTGTCCATAT	Significant_ML
chr7:6310292-6333611	22162	22172	+	12.1576	1.34e-05	TTTGTCCATAT	Significant_ML
chr7:19058720-19106243	119	129	-	12.1576	1.34e-05	TTTGTCCAATT	Significant_ML
chr2:31022230-31034285	233	243	-	12.1576	1.34e-05	TTTGTCACATT	Significant_ML
chr7:152480219-152494744	894	904	-	12.1576	1.34e-05	TTTGTCCATAT	Significant_ML
chr9:26609664-26625297	1115	1125	-	12.1576	1.34e-05	TTTGTCACATT	Significant_ML
chr1:29508323-29521591	1120	1130	-	12.1576	1.34e-05	TTTGTCCAATT	Significant_ML
chr8:168115087-168128809	1349	1359	-	12.1576	1.34e-05	TTTGTCCATAT	Significant_ML
chr8:167527925-167539041	2668	2678	-	12.1576	1.34e-05	TTTGTCGGAAT	Significant_ML
chr2:33211133-33222640	3184	3194	-	12.1576	1.34e-05	TTTGTCGGAAT	Significant_ML
chr1:296735217-296748555	3200	3210	-	12.1576	1.34e-05	TTTGTCGGAAT	Significant_ML
chr9:2253815-2265175	3319	3329	-	12.1576	1.34e-05	TTTGTCCAATT	Significant_ML
chr3:227272687-227287452	3494	3504	-	12.1576	1.34e-05	TTTGTCACTAT	Significant_ML
chr3:101745340-101757385	5029	5039	-	12.1576	1.34e-05	TTTGTCGGAAT	Significant_ML
chr1:292601148-292616114	5997	6007	-	12.1576	1.34e-05	TTTGTCACTAT	Significant_ML
chr6:165735571-165752225	6113	6123	-	12.1576	1.34e-05	TTTGTCACATT	Significant_ML
chr9:128671961-128683835	7260	7270	-	12.1576	1.34e-05	TTTGTCACATT	Significant_ML
chr1:60085242-60097250	7604	7614	-	12.1576	1.34e-05	TTTGTCACTAT	Significant_ML
chr9:134336873-134347886	7678	7688	-	12.1576	1.34e-05	TTTGTCCAATT	Significant_ML
chr1:67078207-67090025	8130	8140	-	12.1576	1.34e-05	TTTGTCCATAT	Significant_ML
chr6:130706989-130718703	8156	8166	-	12.1576	1.34e-05	TTTGTCCATAT	Significant_ML
chr3:202833552-202845720	8189	8199	-	12.1576	1.34e-05	TTTGTCCAATT	Significant_ML
chr8:156635233-156646211	8743	8753	-	12.1576	1.34e-05	TTTGTCACATT	Significant_ML
chr8:168300109-168313827	8898	8908	-	12.1576	1.34e-05	TTTGTCACTAT	Significant_ML
chr1:287355595-287372735	9462	9472	-	12.1576	1.34e-05	TTTGTCACTAT	Significant_ML
chr1:269084055-269097027	9689	9699	-	12.1576	1.34e-05	TTTGTCACTAT	Significant_ML
chr4:13171995-13186084	9802	9812	-	12.1576	1.34e-05	TTTGTCACATT	Significant_ML
chr9:150577431-150588458	9966	9976	-	12.1576	1.34e-05	TTTGTCCATAT	Significant_ML
chr1:273910611-273921767	10059	10069	-	12.1576	1.34e-05	TTTGTCCATAT	Significant_ML
chr5:677637-688446	10188	10198	-	12.1576	1.34e-05	TTTGTCACTAT	Significant_ML
chr9:142077080-142091925	11193	11203	-	12.1576	1.34e-05	TTTGTCCATAT	Significant_ML
chr6:23718528-23732896	11277	11287	-	12.1576	1.34e-05	TTTGTCACATT	Significant_ML
chr1:60085242-60097250	11958	11968	-	12.1576	1.34e-05	TTTGTCACATT	Significant_ML
chr4:96447067-96461185	12361	12371	-	12.1576	1.34e-05	TTTGTCCAATT	Significant_ML
chr1:296725545-296743908	12872	12882	-	12.1576	1.34e-05	TTTGTCGGAAT	Significant_ML
chr1:259267476-259282810	13704	13714	-	12.1576	1.34e-05	TTTGTCCATAT	Significant_ML
chr8:39580747-39603650	13996	14006	-	12.1576	1.34e-05	TTTGTCCAATT	Significant_ML
chr2:7621632-7636527	14559	14569	-	12.1576	1.34e-05	TTTGTCACTAT	Significant_ML
chr4:41391389-41410179	15395	15405	-	12.1576	1.34e-05	TTTGTCGATTT	Significant_ML
chr3:23901022-24102603	45530	45540	-	12.1576	1.34e-05	TTTGTCCATAT	Significant_ML
chr6:89295488-89313212	251	261	+	12.1515	1.56e-05	TTTGTCGGTAT	Significant_ML
chr7:47733517-47745886	1042	1052	+	12.1515	1.56e-05	TTTGTCCATTT	Significant_ML
chr3:191332215-191343021	1315	1325	+	12.1515	1.56e-05	TTTGTCGTAGT	Significant_ML
chr7:149968795-149986684	1335	1345	+	12.1515	1.56e-05	TTTGTCCATTT	Significant_ML
chr7:107949188-107963866	1809	1819	+	12.1515	1.56e-05	TTTGTCCGAAT	Significant_ML
chr6:81882355-81894928	1858	1868	+	12.1515	1.56e-05	TTTGTCGTAGT	Significant_ML
chr2:159570159-159582058	1882	1892	+	12.1515	1.56e-05	TTTGTCACTTT	Significant_ML
chr8:65484935-65495995	2152	2162	+	12.1515	1.56e-05	TTTGTCCATTT	Significant_ML
chr5:170061164-170072331	2413	2423	+	12.1515	1.56e-05	TTTGTCGTGAT	Significant_ML
chr2:187284766-187296275	2503	2513	+	12.1515	1.56e-05	TTTGTCCATTT	Significant_ML
chr5:194144303-194155870	2666	2676	+	12.1515	1.56e-05	TTTGTCCATTT	Significant_ML
chr5:182564000-182575164	3248	3258	+	12.1515	1.56e-05	TTTGTCGGATT	Significant_ML
chr6:147578450-147589500	3280	3290	+	12.1515	1.56e-05	TTTGTCGTAGT	Significant_ML
chr4:2998161-3010932	3387	3397	+	12.1515	1.56e-05	TTTGTCCGAAT	Significant_ML
chr5:1723110-1734390	4035	4045	+	12.1515	1.56e-05	TTTGTCACTTT	Significant_ML
chr3:101745340-101757385	4215	4225	+	12.1515	1.56e-05	TTTGTCACTTT	Significant_ML
chr3:215554622-215566400	5215	5225	+	12.1515	1.56e-05	TTTGTCGTAGT	Significant_ML
chr1:176860316-176878050	6207	6217	+	12.1515	1.56e-05	TTTGTCGGATT	Significant_ML
chr3:218616154-218636182	6263	6273	+	12.1515	1.56e-05	TTTGTCCATTT	Significant_ML
chr3:93424054-93440735	6311	6321	+	12.1515	1.56e-05	TTTGTCGGTAT	Significant_ML
chr1:224028889-224042393	6400	6410	+	12.1515	1.56e-05	TTTGTCACTTT	Significant_ML
chr7:152480219-152494744	6477	6487	+	12.1515	1.56e-05	TTTGTCCATTT	Significant_ML
chr6:159621480-159635744	6519	6529	+	12.1515	1.56e-05	TTTGTCCATTT	Significant_ML
chr9:139001145-139013600	6629	6639	+	12.1515	1.56e-05	TTTGTCGTGAT	Significant_ML
chr4:56330734-56345792	7511	7521	+	12.1515	1.56e-05	TTTGTCGGTAT	Significant_ML
chr6:147408664-147423505	7807	7817	+	12.1515	1.56e-05	TTTGTCCATTT	Significant_ML
chr6:121254760-121265572	7858	7868	+	12.1515	1.56e-05	TTTGTCGGTAT	Significant_ML
chr3:65657113-65667673	7999	8009	+	12.1515	1.56e-05	TTTGTCCATTT	Significant_ML
chr3:218912242-218923947	8448	8458	+	12.1515	1.56e-05	TTTGTCCATTT	Significant_ML
chr9:79859517-79876342	8472	8482	+	12.1515	1.56e-05	TTTGTCCATTT	Significant_ML
chr6:11209336-11220651	8870	8880	+	12.1515	1.56e-05	TTTGTCCATTT	Significant_ML
chr8:29378487-29389652	9818	9828	+	12.1515	1.56e-05	TTTGTCGGTAT	Significant_ML
chr9:2210418-2221139	9854	9864	+	12.1515	1.56e-05	TTTGTCACTTT	Significant_ML
chr2:54468261-54480154	10131	10141	+	12.1515	1.56e-05	TTTGTCACTTT	Significant_ML
chr1:226271285-226284598	10337	10347	+	12.1515	1.56e-05	TTTGTCACTTT	Significant_ML
chr10:93385801-93396432	10401	10411	+	12.1515	1.56e-05	TTTGTCGTAGT	Significant_ML
chr8:167711846-167730004	10476	10486	+	12.1515	1.56e-05	TTTGTCCATTT	Significant_ML
chr9:117554015-117566945	10660	10670	+	12.1515	1.56e-05	TTTGTCGGTAT	Significant_ML
chr5:205420709-205432122	10880	10890	+	12.1515	1.56e-05	TTTGTCACTTT	Significant_ML
chr5:201119855-201136079	12485	12495	+	12.1515	1.56e-05	TTTGTCCGAAT	Significant_ML
chr1:14379256-14408983	13181	13191	+	12.1515	1.56e-05	TTTGTCACTTT	Significant_ML
chr3:45558076-45582326	13236	13246	+	12.1515	1.56e-05	TTTGTCGGATT	Significant_ML
chr1:207748173-207762725	13709	13719	+	12.1515	1.56e-05	TTTGTCGTAGT	Significant_ML
chr7:6310292-6333611	15574	15584	+	12.1515	1.56e-05	TTTGTCCATTT	Significant_ML
chr3:215501033-215523935	15913	15923	+	12.1515	1.56e-05	TTTGTCACTTT	Significant_ML
chr1:295182053-295275267	17551	17561	+	12.1515	1.56e-05	TTTGTCGTAGT	Significant_ML
chr3:109635359-109722923	83762	83772	+	12.1515	1.56e-05	TTTGTCGTGAT	Significant_ML
chr3:23901022-24102603	160993	161003	+	12.1515	1.56e-05	TTTGTCGTAGT	Significant_ML
chr5:188897404-188910518	656	666	-	12.1515	1.56e-05	TTTGTCGTGAT	Significant_ML
chr2:113023380-113035682	1493	1503	-	12.1515	1.56e-05	TTTGTCCATTT	Significant_ML
chr5:171314247-171328303	1736	1746	-	12.1515	1.56e-05	TTTGTCGTAGT	Significant_ML
chr3:114888018-114907035	2547	2557	-	12.1515	1.56e-05	TTTGTCGGATT	Significant_ML
chr4:186675753-186691184	2817	2827	-	12.1515	1.56e-05	TTTGTCACTTT	Significant_ML
chr1:29508323-29521591	2857	2867	-	12.1515	1.56e-05	TTTGTCCATTT	Significant_ML
chr7:128897850-128908817	2916	2926	-	12.1515	1.56e-05	TTTGTCCATTT	Significant_ML
chr1:294887537-294898344	3917	3927	-	12.1515	1.56e-05	TTTGTCCATTT	Significant_ML
chr7:1060941-1072495	4732	4742	-	12.1515	1.56e-05	TTTGTCACTTT	Significant_ML
chr9:131767653-131780903	4810	4820	-	12.1515	1.56e-05	TTTGTCGGATT	Significant_ML
chr1:52754071-52765172	4961	4971	-	12.1515	1.56e-05	TTTGTCGTGAT	Significant_ML
chr10:47779941-47792276	5037	5047	-	12.1515	1.56e-05	TTTGTCCATTT	Significant_ML
chr5:10229131-10241831	5248	5258	-	12.1515	1.56e-05	TTTGTCACTTT	Significant_ML
chr10:37757908-37772713	5363	5373	-	12.1515	1.56e-05	TTTGTCGTGAT	Significant_ML
chr6:140051132-140072319	6657	6667	-	12.1515	1.56e-05	TTTGTCCATTT	Significant_ML
chr1:193901218-194034941	6893	6903	-	12.1515	1.56e-05	TTTGTCCATTT	Significant_ML
chr6:164752947-164763552	7094	7104	-	12.1515	1.56e-05	TTTGTCGTGAT	Significant_ML
chr4:57693246-57708688	7740	7750	-	12.1515	1.56e-05	TTTGTCCATTT	Significant_ML
chr6:93744501-93755683	7805	7815	-	12.1515	1.56e-05	TTTGTCCATTT	Significant_ML
chr4:25091836-25103362	8080	8090	-	12.1515	1.56e-05	TTTGTCGTAGT	Significant_ML
chr3:165004762-165026304	8395	8405	-	12.1515	1.56e-05	TTTGTCGTAGT	Significant_ML
chr5:188889597-188904999	8463	8473	-	12.1515	1.56e-05	TTTGTCGTGAT	Significant_ML
chr10:99614221-99629673	8916	8926	-	12.1515	1.56e-05	TTTGTCGGATT	Significant_ML
chr2:221309238-221320150	8954	8964	-	12.1515	1.56e-05	TTTGTCGTGAT	Significant_ML
chr10:99215151-99227969	9154	9164	-	12.1515	1.56e-05	TTTGTCACTTT	Significant_ML
chr5:56044022-56056725	9526	9536	-	12.1515	1.56e-05	TTTGTCGTGAT	Significant_ML
chr7:149968795-149986684	9780	9790	-	12.1515	1.56e-05	TTTGTCACTTT	Significant_ML
chr3:197346585-197358580	9907	9917	-	12.1515	1.56e-05	TTTGTCGTAGT	Significant_ML
chr9:26609664-26625297	9990	10000	-	12.1515	1.56e-05	TTTGTCGGATT	Significant_ML
chr8:162130725-162143053	10247	10257	-	12.1515	1.56e-05	TTTGTCCATTT	Significant_ML
chr3:15064943-15076380	10629	10639	-	12.1515	1.56e-05	TTTGTCCATTT	Significant_ML
chr2:11630167-11659959	11307	11317	-	12.1515	1.56e-05	TTTGTCCATTT	Significant_ML
chr8:100714611-100727240	11384	11394	-	12.1515	1.56e-05	TTTGTCGTGAT	Significant_ML
chr9:11560131-11575108	11480	11490	-	12.1515	1.56e-05	TTTGTCGGTAT	Significant_ML
chr5:195448918-195462072	13043	13053	-	12.1515	1.56e-05	TTTGTCCATTT	Significant_ML
chr4:53308095-53325504	13447	13457	-	12.1515	1.56e-05	TTTGTCGTGAT	Significant_ML
chr1:224830664-224853274	16455	16465	-	12.1515	1.56e-05	TTTGTCGGATT	Significant_ML
chr3:8303510-8334319	18417	18427	-	12.1515	1.56e-05	TTTGTCGGATT	Significant_ML
chr3:109635359-109722923	21148	21158	-	12.1515	1.56e-05	TTTGTCGGATT	Significant_ML
chr3:12290519-12303243	18	28	+	12.1455	1.78e-05	TTTGTCCTAGT	Significant_ML
chr7:158774188-158787827	109	119	+	12.1455	1.78e-05	TTTGTCCGTAT	Significant_ML
chr2:4187151-4201263	519	529	+	12.1455	1.78e-05	TTTGTCCTGAT	Significant_ML
chr7:174609621-174620429	538	548	+	12.1455	1.78e-05	TTTGTCGTGTT	Significant_ML
chr1:235963684-235975191	1563	1573	+	12.1455	1.78e-05	TTTGTCCGATT	Significant_ML
chr1:293226710-293237742	1628	1638	+	12.1455	1.78e-05	TTTGTCGTTGT	Significant_ML
chr3:12290519-12303243	2043	2053	+	12.1455	1.78e-05	TTTGTCGTGTT	Significant_ML
chr3:196265339-196276399	2389	2399	+	12.1455	1.78e-05	TTTGTCCTGAT	Significant_ML
chr2:67333682-67348275	2750	2760	+	12.1455	1.78e-05	TTTGTCGTGTT	Significant_ML
chr3:192078346-192090893	3050	3060	+	12.1455	1.78e-05	TTTGTCGTTGT	Significant_ML
chr1:258850584-258861324	3186	3196	+	12.1455	1.78e-05	TTTGTCGTGTT	Significant_ML
chr6:157067617-157082337	3254	3264	+	12.1455	1.78e-05	TTTGTCGTGTT	Significant_ML
chr3:189989701-190002505	3371	3381	+	12.1455	1.78e-05	TTTGTCGTGTT	Significant_ML
chr1:32021509-32034277	3480	3490	+	12.1455	1.78e-05	TTTGTCGGTTT	Significant_ML
chr7:99871086-99882627	3571	3581	+	12.1455	1.78e-05	TTTGTCGTGTT	Significant_ML
chr10:146570425-146583826	3577	3587	+	12.1455	1.78e-05	TTTGTCGTTGT	Significant_ML
chr3:46171615-46185369	3653	3663	+	12.1455	1.78e-05	TTTGTCCTAGT	Significant_ML
chr8:150841499-150853619	3731	3741	+	12.1455	1.78e-05	TTTGTCCGTAT	Significant_ML
chr2:73913694-73927789	3737	3747	+	12.1455	1.78e-05	TTTGTCGTTGT	Significant_ML
chr8:24530068-24541699	4093	4103	+	12.1455	1.78e-05	TTTGTCGTTGT	Significant_ML
chr1:286044788-286057959	4228	4238	+	12.1455	1.78e-05	TTTGTCGTTGT	Significant_ML
chr1:244887946-244898692	4313	4323	+	12.1455	1.78e-05	TTTGTCGGTTT	Significant_ML
chr5:149843816-149855994	4775	4785	+	12.1455	1.78e-05	TTTGTCCGATT	Significant_ML
chr2:4187151-4201263	4969	4979	+	12.1455	1.78e-05	TTTGTCCTAGT	Significant_ML
chr3:182176542-182187149	5754	5764	+	12.1455	1.78e-05	TTTGTCGTGTT	Significant_ML
chr3:17186198-17199774	6340	6350	+	12.1455	1.78e-05	TTTGTCGTTGT	Significant_ML
chr7:69486444-69502166	6413	6423	+	12.1455	1.78e-05	TTTGTCGTTGT	Significant_ML
chr6:70371370-70384582	6444	6454	+	12.1455	1.78e-05	TTTGTCGTTGT	Significant_ML
chr8:96682687-96694353	6487	6497	+	12.1455	1.78e-05	TTTGTCGTTGT	Significant_ML
chr8:150841499-150853619	6653	6663	+	12.1455	1.78e-05	TTTGTCCGATT	Significant_ML
chr7:144868837-144880122	6713	6723	+	12.1455	1.78e-05	TTTGTCGTGTT	Significant_ML
chr5:196847725-196858684	8187	8197	+	12.1455	1.78e-05	TTTGTCGTTGT	Significant_ML
chr5:170061164-170072331	8946	8956	+	12.1455	1.78e-05	TTTGTCGTGTT	Significant_ML
chr1:223740912-223757961	9465	9475	+	12.1455	1.78e-05	TTTGTCCGTAT	Significant_ML
chr1:46119116-46132464	9897	9907	+	12.1455	1.78e-05	TTTGTCGTTGT	Significant_ML
chr10:147519978-147532260	10665	10675	+	12.1455	1.78e-05	TTTGTCCTGAT	Significant_ML
chr9:11216870-11231442	11164	11174	+	12.1455	1.78e-05	TTTGTCGGTTT	Significant_ML
chr5:46552813-46572200	13288	13298	+	12.1455	1.78e-05	TTTGTCGTGTT	Significant_ML
chr5:160688219-160704570	16104	16114	+	12.1455	1.78e-05	TTTGTCGTTGT	Significant_ML
chr3:182644757-182722315	49167	49177	+	12.1455	1.78e-05	TTTGTCGTGTT	Significant_ML
chr3:168733872-168887335	141878	141888	+	12.1455	1.78e-05	TTTGTCGGTTT	Significant_ML
chr5:167973616-167988282	199	209	-	12.1455	1.78e-05	TTTGTCCTGAT	Significant_ML
chr2:9083604-9097553	541	551	-	12.1455	1.78e-05	TTTGTCGTGTT	Significant_ML
chr3:226956579-226969697	1063	1073	-	12.1455	1.78e-05	TTTGTCCGATT	Significant_ML
chr7:153206793-153218046	1089	1099	-	12.1455	1.78e-05	TTTGTCCGATT	Significant_ML
chr1:19255434-19266579	1585	1595	-	12.1455	1.78e-05	TTTGTCGTGTT	Significant_ML
chr5:31895809-31908008	1966	1976	-	12.1455	1.78e-05	TTTGTCGTGTT	Significant_ML
chr6:31863237-31874912	2316	2326	-	12.1455	1.78e-05	TTTGTCGGTTT	Significant_ML
chr1:29508323-29521591	2397	2407	-	12.1455	1.78e-05	TTTGTCCTGAT	Significant_ML
chr1:274794818-274810823	2648	2658	-	12.1455	1.78e-05	TTTGTCGTGTT	Significant_ML
chr10:91594087-91614112	2840	2850	-	12.1455	1.78e-05	TTTGTCGTTGT	Significant_ML
chr8:159211666-159229425	2975	2985	-	12.1455	1.78e-05	TTTGTCGTGTT	Significant_ML
chr4:3888114-3901141	3117	3127	-	12.1455	1.78e-05	TTTGTCGTTGT	Significant_ML
chr4:36936398-36949291	3884	3894	-	12.1455	1.78e-05	TTTGTCCGTAT	Significant_ML
chr3:165004762-165026304	3964	3974	-	12.1455	1.78e-05	TTTGTCCTAGT	Significant_ML
chr5:24983453-24994647	4408	4418	-	12.1455	1.78e-05	TTTGTCGTGTT	Significant_ML
chr1:225554002-225566307	4475	4485	-	12.1455	1.78e-05	TTTGTCCGATT	Significant_ML
chr6:29629200-29646062	4496	4506	-	12.1455	1.78e-05	TTTGTCCTGAT	Significant_ML
chr1:177898253-177909176	5188	5198	-	12.1455	1.78e-05	TTTGTCCTAGT	Significant_ML
chr4:161525373-161536978	5221	5231	-	12.1455	1.78e-05	TTTGTCGTTGT	Significant_ML
chr3:168733872-168887335	5269	5279	-	12.1455	1.78e-05	TTTGTCGGTTT	Significant_ML
chr7:9912442-9926708	5422	5432	-	12.1455	1.78e-05	TTTGTCCGTAT	Significant_ML
chr3:101745340-101757385	5841	5851	-	12.1455	1.78e-05	TTTGTCGTGTT	Significant_ML
chr8:65484935-65495995	6095	6105	-	12.1455	1.78e-05	TTTGTCGGTTT	Significant_ML
chr1:176778378-176791461	6142	6152	-	12.1455	1.78e-05	TTTGTCCTGAT	Significant_ML
chr3:194228181-194240220	6823	6833	-	12.1455	1.78e-05	TTTGTCGTGTT	Significant_ML
chr1:293113118-293124647	6877	6887	-	12.1455	1.78e-05	TTTGTCGTTGT	Significant_ML
chr7:131217526-131229041	7205	7215	-	12.1455	1.78e-05	TTTGTCGTGTT	Significant_ML
chr4:237679791-237691205	7628	7638	-	12.1455	1.78e-05	TTTGTCCGATT	Significant_ML
chr3:197346585-197358580	7732	7742	-	12.1455	1.78e-05	TTTGTCGTTGT	Significant_ML
chr4:92080373-92091981	7866	7876	-	12.1455	1.78e-05	TTTGTCGTGTT	Significant_ML
chr1:252048769-252060538	7996	8006	-	12.1455	1.78e-05	TTTGTCGTGTT	Significant_ML
chr6:145973159-145985232	8222	8232	-	12.1455	1.78e-05	TTTGTCCGTAT	Significant_ML
chr5:163773564-163784731	8580	8590	-	12.1455	1.78e-05	TTTGTCGTGTT	Significant_ML
chr2:11630167-11659959	8933	8943	-	12.1455	1.78e-05	TTTGTCCTAGT	Significant_ML
chr1:19974838-19988132	9238	9248	-	12.1455	1.78e-05	TTTGTCCTGAT	Significant_ML
chr8:29230608-29243897	9444	9454	-	12.1455	1.78e-05	TTTGTCGTGTT	Significant_ML
chr1:236028307-236047480	9515	9525	-	12.1455	1.78e-05	TTTGTCGTTGT	Significant_ML
chr5:210776198-210789644	9571	9581	-	12.1455	1.78e-05	TTTGTCCTAGT	Significant_ML
chr1:202797223-202808499	9996	10006	-	12.1455	1.78e-05	TTTGTCCTAGT	Significant_ML
chr3:179462489-179477151	10160	10170	-	12.1455	1.78e-05	TTTGTCGTGTT	Significant_ML
chr7:132543744-132556332	10425	10435	-	12.1455	1.78e-05	TTTGTCCGATT	Significant_ML
chr4:13171995-13186084	10596	10606	-	12.1455	1.78e-05	TTTGTCGGTTT	Significant_ML
chr8:162913215-162929550	10672	10682	-	12.1455	1.78e-05	TTTGTCGGTTT	Significant_ML
chr5:89746515-89758301	11373	11383	-	12.1455	1.78e-05	TTTGTCCTGAT	Significant_ML
chr1:293719179-293731509	11627	11637	-	12.1455	1.78e-05	TTTGTCGTGTT	Significant_ML
chr6:153972979-153985913	12005	12015	-	12.1455	1.78e-05	TTTGTCGTGTT	Significant_ML
chr4:57693246-57708688	13448	13458	-	12.1455	1.78e-05	TTTGTCGTGTT	Significant_ML
chr3:199717329-199737519	14541	14551	-	12.1455	1.78e-05	TTTGTCCTGAT	Significant_ML
chr1:193901218-194034941	46068	46078	-	12.1455	1.78e-05	TTTGTCGTTGT	Significant_ML
chr7:123826053-123889962	49808	49818	-	12.1455	1.78e-05	TTTGTCGTGTT	Significant_ML
chr3:109635359-109722923	61940	61950	-	12.1455	1.78e-05	TTTGTCCTAGT	Significant_ML
chr8:111831761-111842836	431	441	+	12.1394	1.87e-05	TTTGTCCTTGT	Significant_ML
chr5:214329762-214341487	1086	1096	+	12.1394	1.87e-05	TTTGTCCTGTT	Significant_ML
chr4:237679791-237691205	1673	1683	+	12.1394	1.87e-05	TTTGTCCGTTT	Significant_ML
chr1:243866027-243877835	2058	2068	+	12.1394	1.87e-05	TTTGTCCTGTT	Significant_ML
chr6:160079241-160092773	2784	2794	+	12.1394	1.87e-05	TTTGTCCTTGT	Significant_ML
chr1:120195388-120207682	3069	3079	+	12.1394	1.87e-05	TTTGTCCTTGT	Significant_ML
chr6:159032315-159043747	4101	4111	+	12.1394	1.87e-05	TTTGTCCGTTT	Significant_ML
chr4:133125992-133139382	5836	5846	+	12.1394	1.87e-05	TTTGTCCTTGT	Significant_ML
chr5:181565932-181580725	5877	5887	+	12.1394	1.87e-05	TTTGTCCTTGT	Significant_ML
chr5:163773564-163784731	6279	6289	+	12.1394	1.87e-05	TTTGTCCTGTT	Significant_ML
chr4:184149909-184162690	6476	6486	+	12.1394	1.87e-05	TTTGTCCTTGT	Significant_ML
chr3:155824889-155840177	8072	8082	+	12.1394	1.87e-05	TTTGTCCTGTT	Significant_ML
chr4:3888114-3901141	8346	8356	+	12.1394	1.87e-05	TTTGTCCGTTT	Significant_ML
chr5:4665692-4679066	8569	8579	+	12.1394	1.87e-05	TTTGTCCTGTT	Significant_ML
chr5:17359512-17371296	8916	8926	+	12.1394	1.87e-05	TTTGTCCTGTT	Significant_ML
chr4:192753390-192766788	9270	9280	+	12.1394	1.87e-05	TTTGTCCGTTT	Significant_ML
chr1:276310411-276327403	10178	10188	+	12.1394	1.87e-05	TTTGTCCTTGT	Significant_ML
chr1:7704431-7716889	10188	10198	+	12.1394	1.87e-05	TTTGTCCGTTT	Significant_ML
chr6:140051132-140072319	11110	11120	+	12.1394	1.87e-05	TTTGTCCTGTT	Significant_ML
chr6:58599639-58614219	12106	12116	+	12.1394	1.87e-05	TTTGTCCGTTT	Significant_ML
chr8:66165576-66181955	13506	13516	+	12.1394	1.87e-05	TTTGTCCTGTT	Significant_ML
chr6:116452232-116468906	15032	15042	+	12.1394	1.87e-05	TTTGTCCTTGT	Significant_ML
chr9:154077656-154107879	27687	27697	+	12.1394	1.87e-05	TTTGTCCTGTT	Significant_ML
chr9:154077656-154107879	29906	29916	+	12.1394	1.87e-05	TTTGTCCGTTT	Significant_ML
chr1:53626299-53638544	90	100	-	12.1394	1.87e-05	TTTGTCCGTTT	Significant_ML
chr8:159428388-159449190	448	458	-	12.1394	1.87e-05	TTTGTCCTTGT	Significant_ML
chr10:4747398-4758182	534	544	-	12.1394	1.87e-05	TTTGTCCTTGT	Significant_ML
chr3:114888018-114907035	638	648	-	12.1394	1.87e-05	TTTGTCCTTGT	Significant_ML
chr5:2260275-2273450	717	727	-	12.1394	1.87e-05	TTTGTCCTGTT	Significant_ML
chr1:88344117-88356781	1304	1314	-	12.1394	1.87e-05	TTTGTCCTTGT	Significant_ML
chr1:15064036-15079473	3144	3154	-	12.1394	1.87e-05	TTTGTCCTGTT	Significant_ML
chr9:147609899-147628291	3682	3692	-	12.1394	1.87e-05	TTTGTCCTTGT	Significant_ML
chr2:28574824-28585941	4304	4314	-	12.1394	1.87e-05	TTTGTCCGTTT	Significant_ML
chr9:147609899-147628291	4654	4664	-	12.1394	1.87e-05	TTTGTCCGTTT	Significant_ML
chr3:205444652-205456359	5123	5133	-	12.1394	1.87e-05	TTTGTCCTGTT	Significant_ML
chr5:188889597-188904999	5727	5737	-	12.1394	1.87e-05	TTTGTCCTGTT	Significant_ML
chr7:117392048-117412481	6395	6405	-	12.1394	1.87e-05	TTTGTCCTGTT	Significant_ML
chr9:134336873-134347886	6890	6900	-	12.1394	1.87e-05	TTTGTCCTTGT	Significant_ML
chr6:128738575-128755030	6961	6971	-	12.1394	1.87e-05	TTTGTCCTGTT	Significant_ML
chr8:163572405-163591683	7918	7928	-	12.1394	1.87e-05	TTTGTCCTTGT	Significant_ML
chr3:199171384-199183480	7994	8004	-	12.1394	1.87e-05	TTTGTCCTGTT	Significant_ML
chr1:12513409-12525734	8069	8079	-	12.1394	1.87e-05	TTTGTCCTTGT	Significant_ML
chr6:130158345-130171258	8123	8133	-	12.1394	1.87e-05	TTTGTCCGTTT	Significant_ML
chr7:11570308-11583616	8787	8797	-	12.1394	1.87e-05	TTTGTCCTGTT	Significant_ML
chr1:180001010-180014342	8892	8902	-	12.1394	1.87e-05	TTTGTCCTTGT	Significant_ML
chr3:216669297-216683588	10535	10545	-	12.1394	1.87e-05	TTTGTCCGTTT	Significant_ML
chr3:179462489-179477151	10633	10643	-	12.1394	1.87e-05	TTTGTCCTTGT	Significant_ML
chr1:238517628-238530380	10673	10683	-	12.1394	1.87e-05	TTTGTCCTTGT	Significant_ML
chr4:186034401-186046459	11480	11490	-	12.1394	1.87e-05	TTTGTCCTTGT	Significant_ML
chr8:13587879-13600740	11530	11540	-	12.1394	1.87e-05	TTTGTCCTGTT	Significant_ML
chr5:7226740-7253363	11686	11696	-	12.1394	1.87e-05	TTTGTCCTTGT	Significant_ML
chr2:217214348-217227007	12448	12458	-	12.1394	1.87e-05	TTTGTCCTGTT	Significant_ML
chr3:114096556-114110440	13588	13598	-	12.1394	1.87e-05	TTTGTCCTGTT	Significant_ML
chr1:68727309-68748689	15814	15824	-	12.1394	1.87e-05	TTTGTCCTTGT	Significant_ML
chr7:80826433-80839726	359	369	+	12.1091	1.93e-05	TTTGTCGTCAT	Significant_ML
chr4:2998161-3010932	4768	4778	+	12.1091	1.93e-05	TTTGTCGTCAT	Significant_ML
chr4:204445541-204456323	4932	4942	+	12.1091	1.93e-05	TTTGTCGTACT	Significant_ML
chr6:7619205-7631565	5234	5244	+	12.1091	1.93e-05	TTTGTCGTCAT	Significant_ML
chr3:136601239-136614821	6067	6077	+	12.1091	1.93e-05	TTTGTCGTCAT	Significant_ML
chr4:179818337-179829412	6364	6374	+	12.1091	1.93e-05	TTTGTCGTCAT	Significant_ML
chr3:191816977-191831354	8475	8485	+	12.1091	1.93e-05	TTTGTCGTCAT	Significant_ML
chr8:168129183-168140937	9043	9053	+	12.1091	1.93e-05	TTTGTCGTCAT	Significant_ML
chr1:200713113-200735230	10569	10579	+	12.1091	1.93e-05	TTTGTCGTCAT	Significant_ML
chr5:206666763-206690193	12929	12939	+	12.1091	1.93e-05	TTTGTCGTCAT	Significant_ML
[truncated: 9,122 more rows]
