# Supplementary material for: Distinct gene networks modulate floral induction of autonomous maize and photoperiod-dependent teosinte
Source: J Exp Bot. 2018 Apr 24;69(12):2937–52. doi: 10.1093/jxb/ery110 (PMC5972621; doi:10.1093/jxb/ery110)
Supplement: Supplementary Table S6 [file ery110_suppl_supplementary_table_s6.xlsx]

## Sheet: Table S7
locus	name	miRNA_overlap	WT_rep1	WT_rep2	WT_rep3	id1_rep1	id1_rep2	id1_rep3	Likelihood	genotype	FDR.genotype	FWER.genotype	Tissue
1:231021877-231022238	Cluster_114146	.	48	31	33	0	0	0	0.964113	WT>MUTANT	0.0207744	0.775381	ML
1:231153971-231154287	Cluster_114150	.	15	11	15	0	0	0	0.965915	WT>MUTANT	0.0203603	0.758762	ML
1:231404386-231404543	Cluster_114172	.	7	7	10	0	0	0	0.905575	WT>MUTANT	0.0481266	0.999753	ML
1:231575511-231575721	Cluster_114178	.	19	22	23	4	1	2	0.943545	WT>MUTANT	0.0282745	0.943801	ML
1:231791050-231791421	Cluster_114186	.	58	40	51	0	0	0	0.983155	WT>MUTANT	0.0107714	0.228985	ML
1:231917041-231917349	Cluster_114190	.	32	18	21	0	0	0	0.941444	WT>MUTANT	0.028854	0.950113	ML
1:231950442-231950508	Cluster_114191	.	0	0	0	25	14	20	0.915135	MUTANT>WT	0.0410604	0.997612	ML
1:232131548-232131753	Cluster_114198	.	74	61	72	0	0	0	0.989159	WT>MUTANT	0.00813624	0.0859856	ML
1:232457311-232457731	Cluster_114216	.	28	34	31	0	1	0	0.95787	WT>MUTANT	0.0226975	0.837648	ML
1:232463054-232463467	Cluster_114221	.	20	26	16	0	0	0	0.968075	WT>MUTANT	0.0191004	0.703874	ML
1:232579044-232579374	Cluster_114236	.	10	8	11	0	0	0	0.95003	WT>MUTANT	0.0255641	0.903457	ML
1:232627818-232628067	Cluster_114246	.	9	13	7	0	0	0	0.913452	WT>MUTANT	0.0422758	0.998332	ML
1:232775459-232775687	Cluster_114253	.	114	77	120	1	1	0	0.935484	WT>MUTANT	0.0310643	0.96843	ML
1:232776522-232776841	Cluster_114254	.	19	18	15	0	0	0	0.979216	WT>MUTANT	0.0133553	0.383944	ML
1:232797589-232797743	Cluster_114255	.	31	21	26	0	0	0	0.972207	WT>MUTANT	0.0167236	0.584426	ML
1:232832427-232832715	Cluster_114259	.	0	0	0	1302	1227	1523	0.99266	MUTANT>WT	0.00437796	0.0130865	ML
1:232897864-232897963	Cluster_114264	.	16	13	16	0	0	0	0.966993	WT>MUTANT	0.0193176	0.713648	ML
1:233015436-233015787	Cluster_114277	.	64	59	66	25	24	27	0.930987	WT>MUTANT	0.034363	0.985286	ML
1:2333207-2333413	Cluster_101858	.	18	11	15	0	0	0	0.948239	WT>MUTANT	0.0268912	0.925603	ML
1:233478129-233478685	Cluster_114296	.	23	39	32	0	0	0	0.973039	WT>MUTANT	0.0160693	0.54829	ML
1:233506940-233507193	Cluster_114298	.	23	15	18	0	0	0	0.968361	WT>MUTANT	0.0186803	0.684029	ML
1:233583463-233583660	Cluster_114303	.	9	12	13	0	0	0	0.955645	WT>MUTANT	0.0234781	0.858165	ML
1:233717476-233717665	Cluster_114308	.	9	8	6	0	0	0	0.912034	WT>MUTANT	0.0431812	0.998732	ML
1:233817242-233817359	Cluster_114315	.	13	8	9	0	0	0	0.928822	WT>MUTANT	0.0358024	0.989783	ML
1:234198368-234198630	Cluster_114342	.	16	18	20	0	0	0	0.979022	WT>MUTANT	0.0137536	0.409453	ML
1:234369029-234369450	Cluster_114361	.	9	14	17	0	0	0	0.912989	WT>MUTANT	0.0425781	0.998477	ML
1:234803787-234803873	Cluster_114449	.	16	9	15	0	0	0	0.931297	WT>MUTANT	0.0340718	0.984196	ML
1:234844078-234844656	Cluster_114453	.	21	22	27	0	0	0	0.987682	WT>MUTANT	0.00923208	0.13797	ML
1:234971990-234972323	Cluster_114458	.	21	9	15	0	0	0	0.908957	WT>MUTANT	0.0446862	0.999208	ML
1:235001176-235001199	Cluster_114460	.	0	0	0	11	11	7	0.925749	MUTANT>WT	0.0375118	0.993522	ML
1:235703648-235703771	Cluster_114481	.	9	7	10	0	0	0	0.92884	WT>MUTANT	0.0355171	0.989	ML
1:235730683-235731228	Cluster_114484	.	69	60	61	1	0	0	0.973011	WT>MUTANT	0.0162877	0.560481	ML
1:235732022-235732248	Cluster_114485	.	27	21	18	0	0	0	0.965768	WT>MUTANT	0.0205585	0.76702	ML
1:235780204-235780459	Cluster_114491	.	27	25	30	0	0	0	0.98692	WT>MUTANT	0.00981796	0.17101	ML
1:235816553-235816901	Cluster_114495	.	36	28	41	0	0	0	0.983051	WT>MUTANT	0.0110185	0.242053	ML
1:235886789-235886931	Cluster_114502	.	15	13	16	1	0	0	0.915362	WT>MUTANT	0.040752	0.997391	ML
1:235887677-235887817	Cluster_114503	.	17	15	21	0	0	0	0.9681	WT>MUTANT	0.0188935	0.694108	ML
1:236294815-236295133	Cluster_114541	.	7	8	9	0	0	0	0.924461	WT>MUTANT	0.0380829	0.994463	ML
1:236474112-236474439	Cluster_114554	.	52	33	45	0	0	0	0.971849	WT>MUTANT	0.0171415	0.607379	ML
1:236660502-236660634	Cluster_114563	.	9	6	9	0	0	0	0.908587	WT>MUTANT	0.0452805	0.999346	ML
1:236749138-236749557	Cluster_114567	.	23	21	31	0	0	0	0.976834	WT>MUTANT	0.014615	0.461495	ML
1:237118602-237119179	Cluster_114595	.	22	17	13	0	0	0	0.949737	WT>MUTANT	0.026098	0.912892	ML
1:237236884-237237120	Cluster_114598	.	14	7	13	0	0	0	0.911551	WT>MUTANT	0.043481	0.998845	ML
1:237586751-237586942	Cluster_114613	.	15	22	20	0	0	0	0.971012	WT>MUTANT	0.0173569	0.618761	ML
1:238079747-238080105	Cluster_114655	.	34	21	32	0	0	0	0.970408	WT>MUTANT	0.0175754	0.630042	ML
1:238080754-238081152	Cluster_114656	.	23	26	28	0	0	0	0.988597	WT>MUTANT	0.00860929	0.106365	ML
1:238284891-238285267	Cluster_114660	.	23	18	19	0	0	0	0.982055	WT>MUTANT	0.0120986	0.30609	ML
1:238297918-238298214	Cluster_114661	.	30	28	29	0	0	0	0.990715	WT>MUTANT	0.00681508	0.0467669	ML
1:238601949-238602169	Cluster_114673	.	9	7	13	0	0	0	0.905094	WT>MUTANT	0.048405	0.999777	ML
1:238668566-238668862	Cluster_114676	.	50	30	31	2	2	4	0.907581	WT>MUTANT	0.0469999	0.999634	ML
1:238734185-238734696	Cluster_114681	.	35	31	31	0	3	0	0.930475	WT>MUTANT	0.0349391	0.987261	ML
1:238875831-238876277	Cluster_114690	.	17	21	16	0	0	0	0.980642	WT>MUTANT	0.0127345	0.345082	ML
1:239232072-239232386	Cluster_114699	.	27	26	27	4	0	2	0.926145	WT>MUTANT	0.036945	0.992444	ML
1:239273623-239273789	Cluster_114701	.	0	0	0	14	11	14	0.966025	MUTANT>WT	0.0201585	0.750249	ML
1:239467896-239468356	Cluster_114712	.	64	79	67	0	2	4	0.97685	WT>MUTANT	0.0144065	0.448724	ML
1:239524211-239524755	Cluster_114720	.	202	214	230	0	0	1	0.980271	WT>MUTANT	0.0129402	0.358003	ML
1:239553685-239553987	Cluster_114722	.	16	9	13	0	0	0	0.947887	WT>MUTANT	0.0271539	0.92948	ML
1:239565945-239566221	Cluster_114723	.	69	39	54	0	0	0	0.933101	WT>MUTANT	0.0325881	0.977537	ML
1:239597316-239597746	Cluster_114724	.	35	33	49	0	0	0	0.974247	WT>MUTANT	0.0158423	0.535774	ML
1:240011622-240011910	Cluster_114738	.	27	35	27	0	1	0	0.949064	WT>MUTANT	0.0263651	0.917329	ML
1:240073193-240073528	Cluster_114743	.	16	15	27	0	0	0	0.92456	WT>MUTANT	0.0377992	0.994011	ML
1:240097373-240097722	Cluster_114747	.	124	87	115	0	0	0	0.975533	WT>MUTANT	0.0154158	0.511007	ML
1:240110906-240111310	Cluster_114748	.	35	30	29	0	1	0	0.953942	WT>MUTANT	0.0245029	0.882276	ML
1:240300825-240301402	Cluster_114762	.	131	136	99	0	2	0	0.907761	WT>MUTANT	0.0464368	0.999555	ML
1:240539982-240540208	Cluster_114783	.	15	18	19	0	0	0	0.978048	WT>MUTANT	0.0139638	0.422416	ML
1:240546858-240547021	Cluster_114785	.	28	28	42	2	2	0	0.935594	WT>MUTANT	0.03044	0.963929	ML
1:240954873-240955339	Cluster_114810	.	50	40	50	0	2	4	0.960233	WT>MUTANT	0.021454	0.799741	ML
1:240990936-240991076	Cluster_114817	.	13	13	16	0	0	0	0.966396	WT>MUTANT	0.0197418	0.732409	ML
1:240991658-240991996	Cluster_114818	.	24	38	29	0	1	0	0.905781	WT>MUTANT	0.0475665	0.999699	ML
1:241160819-241161089	Cluster_114825	.	46	53	74	0	0	0	0.938742	WT>MUTANT	0.0291686	0.953169	ML
1:241359408-241359804	Cluster_114834	.	33	27	30	0	0	2	0.935327	WT>MUTANT	0.0313699	0.970471	ML
1:241364128-241364733	Cluster_114837	.	93	80	96	11	2	4	0.980905	WT>MUTANT	0.0125275	0.332154	ML
1:241529624-241529847	Cluster_114849	.	8	11	9	0	0	0	0.938351	WT>MUTANT	0.0294809	0.956056	ML
1:241531478-241531780	Cluster_114850	.	52	46	38	0	0	0	0.982466	WT>MUTANT	0.011897	0.29341	ML
1:241558947-241559150	Cluster_114851	.	53	45	41	0	0	0	0.982585	WT>MUTANT	0.0116957	0.280799	ML
1:241587773-241587943	Cluster_114853	.	33	47	45	0	0	2	0.914554	WT>MUTANT	0.0416707	0.998002	ML
1:243170618-243170863	Cluster_114921	.	11	7	9	0	0	0	0.930515	WT>MUTANT	0.0346533	0.986309	ML
1:243254737-243255140	Cluster_114925	.	28	32	36	0	1	0	0.950655	WT>MUTANT	0.0252898	0.898379	ML
1:243458042-243458604	Cluster_114935	.	172	150	118	4	2	0	0.927806	WT>MUTANT	0.0363696	0.991198	ML
1:243505836-243506097	Cluster_114940	.	27	18	20	2	3	4	0.921017	WT>MUTANT	0.0386753	0.995294	ML
1:243512988-243513301	Cluster_114941	.	40	46	27	0	0	0	0.956533	WT>MUTANT	0.0229571	0.844705	ML
1:243825222-243825739	Cluster_114957	.	15	11	13	0	0	0	0.963964	WT>MUTANT	0.0209863	0.783475	ML
1:243878819-243879061	Cluster_114961	.	206	208	128	0	0	0	0.91845	WT>MUTANT	0.0404407	0.997149	ML
1:244050093-244050512	Cluster_114966	.	46	47	44	9	6	6	0.991464	WT>MUTANT	0.00584874	0.0289217	ML
1:244118769-244119086	Cluster_114968	.	51	47	47	4	6	4	0.995237	WT>MUTANT	0.00289683	0.00578876	ML
1:244423167-244423344	Cluster_114978	.	69	64	63	0	1	0	0.985511	WT>MUTANT	0.0105073	0.215774	ML
1:244527512-244527603	Cluster_114984	.	9	11	13	0	0	0	0.93234	WT>MUTANT	0.0334851	0.98179	ML
1:244530937-244531277	Cluster_114985	.	124	123	101	0	0	4	0.945418	WT>MUTANT	0.0277095	0.936941	ML
1:244564003-244564152	Cluster_114987	.	10	9	13	0	0	0	0.950015	WT>MUTANT	0.0258324	0.908282	ML
1:244617351-244617817	Cluster_114991	.	26	33	28	0	0	0	0.98977	WT>MUTANT	0.00754763	0.0659468	ML
1:244655130-244655415	Cluster_114999	.	31	37	22	4	2	2	0.937709	WT>MUTANT	0.0297934	0.958793	ML
1:244848234-244848735	Cluster_115012	.	14	19	11	0	0	0	0.953299	WT>MUTANT	0.0247581	0.887774	ML
1:245086279-245086526	Cluster_115025	.	35	37	43	10	12	7	0.966977	WT>MUTANT	0.0195285	0.723104	ML
1:245144526-245144966	Cluster_115029	.	33	26	26	0	0	0	0.98645	WT>MUTANT	0.0101516	0.19295	ML
1:245340752-245340938	Cluster_115039	.	7	7	6	0	0	0	0.905768	WT>MUTANT	0.0478477	0.999727	ML
1:245368931-245369107	Cluster_115040	.	21	12	15	0	0	0	0.929602	WT>MUTANT	0.0352274	0.988157	ML
1:245651746-245651994	Cluster_115060	.	15	13	12	0	0	0	0.96939	WT>MUTANT	0.0180133	0.652103	ML
1:245766890-245767129	Cluster_115070	.	15	24	18	0	0	0	0.968548	WT>MUTANT	0.0182411	0.663046	ML
1:245788794-245789049	Cluster_115072	.	27	14	18	0	0	0	0.919273	WT>MUTANT	0.0401471	0.996896	ML
1:245809360-245809766	Cluster_115074	.	30	33	27	0	0	0	0.990823	WT>MUTANT	0.00640349	0.0378335	ML
1:246101442-246101824	Cluster_115090	.	132	116	111	12	12	11	0.998969	WT>MUTANT	0.00103067	0.00103067	ML
1:246245207-246245529	Cluster_115095	.	21	25	22	0	0	0	0.987249	WT>MUTANT	0.00943908	0.148962	ML
1:246268711-246268999	Cluster_115102	.	218	163	186	1	2	0	0.979961	WT>MUTANT	0.013143	0.370868	ML
1:246279504-246279781	Cluster_115105	.	18	21	15	0	0	0	0.974445	WT>MUTANT	0.0156315	0.523503	ML
1:246460852-246461204	Cluster_115115	.	15	25	18	0	0	0	0.968364	WT>MUTANT	0.0184643	0.673705	ML
1:246519223-246519474	Cluster_115124	.	0	0	0	17	9	16	0.920532	MUTANT>WT	0.0392703	0.996012	ML
1:248627350-248627468	Cluster_115251	.	8	12	9	0	0	0	0.933175	WT>MUTANT	0.0322845	0.975927	ML
1:249599439-249599625	Cluster_115341	.	15	18	19	0	0	0	0.976769	WT>MUTANT	0.0148154	0.474005	ML
1:251551026-251551144	Cluster_115501	.	6	9	8	0	0	0	0.906725	WT>MUTANT	0.0472821	0.999668	ML
1:282008677-282008822	Cluster_117781	.	144	197	151	0	0	0	0.972135	WT>MUTANT	0.0169338	0.596006	ML
1:295393515-295393730	Cluster_118808	.	18	17	28	0	0	0	0.932539	WT>MUTANT	0.0328914	0.979053	ML
1:57876913-57876943	Cluster_106061	.	3	0	0	40	26	31	0.909814	MUTANT>WT	0.0440816	0.999042	ML
1:67729935-67730177	Cluster_106698	.	9	9	6	0	0	0	0.91425	WT>MUTANT	0.0419726	0.998173	ML
1:80688737-80688994	Cluster_107475	.	69	69	47	0	0	0	0.958654	WT>MUTANT	0.0224484	0.830508	ML
1:93339886-93340189	Cluster_108156	.	18	18	14	0	0	0	0.977071	WT>MUTANT	0.0141879	0.43566	ML
10:105139774-105139827	Cluster_4756	.	0	1	1	14	13	10	0.942895	MUTANT>WT	0.0285599	0.94701	ML
10:10566873-10567046	Cluster_808	.	0	0	0	42	37	35	0.986005	MUTANT>WT	0.0103263	0.204244	ML
10:140383216-140383453	Cluster_7447	.	8	7	9	0	0	0	0.926102	WT>MUTANT	0.0372292	0.993002	ML
10:142214055-142214152	Cluster_7665	.	48	58	52	0	0	0	0.982607	WT>MUTANT	0.0114839	0.268052	ML
10:24329623-24329735	Cluster_1412	.	13	12	16	0	0	0	0.960117	WT>MUTANT	0.0216998	0.807728	ML
10:41328309-41328542	Cluster_1977	.	40	26	43	0	0	0	0.954879	WT>MUTANT	0.0239921	0.87066	ML
10:72628273-72628362	Cluster_2988	.	7	13	10	0	0	0	0.904775	WT>MUTANT	0.0486821	0.999798	ML
2:153537751-153538373	Cluster_82519	.	9	9	9	64	52	54	0.988981	MUTANT>WT	0.00837648	0.0960572	ML
2:201753566-201753599	Cluster_85691	.	8	8	9	1	0	0	0.908493	WT>MUTANT	0.045573	0.999406	ML
2:205312150-205312324	Cluster_85993	.	0	0	0	12	10	19	0.920121	MUTANT>WT	0.0395646	0.99633	ML
2:206528214-206528473	Cluster_86071	.	61	70	55	0	0	0	0.988495	WT>MUTANT	0.00881611	0.116646	ML
2:229652978-229653059	Cluster_88137	.	18	11	14	0	0	0	0.935586	WT>MUTANT	0.0307546	0.966252	ML
2:51962357-51962621	Cluster_78737	.	0	0	0	15	7	12	0.909152	MUTANT>WT	0.0443852	0.999129	ML
2:85462316-85462864	Cluster_80149	.	74	96	61	0	0	0	0.97255	WT>MUTANT	0.0165065	0.572546	ML
3:115129291-115129585	Cluster_66426	.	3	0	0	25	22	22	0.908359	MUTANT>WT	0.0458628	0.999461	ML
3:140796700-140796763	Cluster_67575	.	9	8	7	0	0	0	0.931916	WT>MUTANT	0.0337783	0.98303	ML
3:145593163-145593464	Cluster_67812	.	3	0	0	52	51	37	0.908749	MUTANT>WT	0.0449847	0.999281	ML
3:170076019-170076088	Cluster_69313	.	19	12	11	0	0	0	0.90425	WT>MUTANT	0.0489589	0.999817	ML
3:17333665-17333692	Cluster_62624	.	0	0	0	74	43	46	0.958985	MUTANT>WT	0.0219539	0.815614	ML
3:181372994-181373111	Cluster_70200	.	21	25	26	0	0	0	0.979133	WT>MUTANT	0.0135583	0.396799	ML
3:187148457-187148515	Cluster_70686	.	0	0	0	11	14	11	0.949048	MUTANT>WT	0.0266266	0.921542	ML
3:21933397-21933647	Cluster_62972	.	57	44	45	0	3	7	0.92005	WT>MUTANT	0.0398551	0.996624	ML
3:219785462-219786027	Cluster_73444	.	30	39	29	0	2	2	0.92284	WT>MUTANT	0.0383745	0.99489	ML
4:105009321-105009577	Cluster_93809	.	9	9	13	0	0	0	0.944543	WT>MUTANT	0.0279898	0.940438	ML
4:109094247-109094484	Cluster_93910	.	21	21	26	0	0	0	0.982792	WT>MUTANT	0.0112566	0.255095	ML
4:156641942-156641976	Cluster_95943	.	0	0	0	247	394	712	0.935628	MUTANT>WT	0.0301196	0.961446	ML
4:3294735-3295086	Cluster_89165	.	84	78	76	9	2	1	0.98803	WT>MUTANT	0.00902639	0.12722	ML
4:37997569-37997749	Cluster_91428	.	0	0	0	184	108	132	0.914844	MUTANT>WT	0.0413667	0.997815	ML
4:41492888-41493064	Cluster_91612	.	0	0	0	37	35	32	0.987003	MUTANT>WT	0.00963672	0.160023	ML
5:128222211-128222376	Cluster_55331	.	21	25	36	0	0	0	0.920603	WT>MUTANT	0.0389748	0.995668	ML
5:135857786-135858166	Cluster_55553	.	9	12	8	0	0	0	0.93241	WT>MUTANT	0.0331905	0.980468	ML
5:195723451-195723717	Cluster_59170	.	0	0	0	111	109	91	0.989271	MUTANT>WT	0.00786575	0.0759681	ML
5:207710565-207710945	Cluster_60224	.	40	35	32	0	0	0	0.990007	WT>MUTANT	0.00721235	0.0562927	ML
5:22380212-22380491	Cluster_50711	.	9	17	9	0	0	0	0.903121	WT>MUTANT	0.0495157	0.999851	ML
6:119216231-119216472	Cluster_23931	.	29	13	24	77	84	94	0.926896	MUTANT>WT	0.0366566	0.991841	ML
6:12152856-12153368	Cluster_18780	.	0	0	0	337	323	284	0.992426	MUTANT>WT	0.00517686	0.0205609	ML
6:148304060-148304357	Cluster_26264	.	0	0	0	7	12	9	0.928557	MUTANT>WT	0.0360853	0.990513	ML
6:159890159-159890361	Cluster_27500	zma-MIR399c	0	0	0	110	73	94	0.95572	MUTANT>WT	0.0232204	0.851582	ML
6:165361353-165361504	Cluster_28105	.	21	30	19	0	0	0	0.95887	WT>MUTANT	0.022203	0.823197	ML
6:166445088-166445273	Cluster_28199	.	0	0	0	9	6	7	0.903198	MUTANT>WT	0.0492387	0.999835	ML
6:27485229-27485544	Cluster_19715	.	1	0	0	32	22	30	0.902884	MUTANT>WT	0.0497908	0.999865	ML
6:31170579-31170806	Cluster_19833	.	0	0	0	12	12	15	0.970062	MUTANT>WT	0.0177923	0.641118	ML
7:126673313-126673543	Cluster_44233	.	0	0	0	11	7	11	0.935258	MUTANT>WT	0.0316705	0.972383	ML
7:130143198-130143253	Cluster_44496	.	13	21	20	0	0	0	0.934106	WT>MUTANT	0.0319761	0.974203	ML
7:145218370-145218426	Cluster_45492	.	0	0	0	22	19	15	0.952503	MUTANT>WT	0.0250165	0.893104	ML
7:167578683-167579024	Cluster_47472	.	27	37	34	0	0	0	0.986907	WT>MUTANT	0.00998171	0.181864	ML
7:167969661-167969765	Cluster_47527	.	0	0	0	7	6	10	0.911336	MUTANT>WT	0.0437782	0.998947	ML
7:47783305-47783626	Cluster_41207	.	0	0	0	10	7	6	0.912342	MUTANT>WT	0.0428806	0.99861	ML
8:128827178-128827360	Cluster_34627	.	9	7	6	0	0	0	0.908094	WT>MUTANT	0.0461505	0.99951	ML
8:146024793-146025121	Cluster_35759	.	0	0	0	10	16	12	0.954141	MUTANT>WT	0.0242494	0.876592	ML
8:151436953-151437076	Cluster_36218	.	0	0	0	17	9	15	0.907759	MUTANT>WT	0.0467195	0.999596	ML
8:155681953-155682232	Cluster_36540	.	21	15	20	0	0	0	0.975968	WT>MUTANT	0.0152146	0.498742	ML
8:168050411-168050697	Cluster_37849	.	43	30	28	0	0	0	0.963184	WT>MUTANT	0.0212032	0.791447	ML
8:174417857-174418123	Cluster_38679	.	0	0	0	20	19	27	0.976436	MUTANT>WT	0.0150142	0.486399	ML
8:41130820-41131021	Cluster_30865	.	0	0	0	47	47	67	0.966157	MUTANT>WT	0.0199522	0.741465	ML
8:8374050-8374372	Cluster_29060	.	0	0	0	27	15	19	0.945822	MUTANT>WT	0.0274325	0.9333	ML
9:151587531-151587601	Cluster_17285	.	0	0	2	59	53	52	0.981174	MUTANT>WT	0.0123156	0.319153	ML
9:28435845-28436067	Cluster_10599	.	0	0	0	16	23	15	0.954992	MUTANT>WT	0.0237375	0.864549	ML
1:111122781-111123030	Cluster_108840	.	12	9	10	0	0	0	0.92863	WT>MUTANT	0.0340129	0.999561	IL
1:196366303-196366636	Cluster_112176	.	126	112	129	0	0	0	0.993209	WT>MUTANT	0.00384828	0.0634756	IL
1:228962785-228962999	Cluster_113997	.	7	0	0	44	50	43	0.920824	MUTANT>WT	0.0364591	0.999853	IL
1:228979149-228979314	Cluster_113998	.	16	0	0	43	43	40	0.891225	MUTANT>WT	0.0490628	1	IL
1:231000627-231000684	Cluster_114145	.	15	13	16	0	0	0	0.951638	WT>MUTANT	0.0237359	0.978401	IL
1:231021877-231022238	Cluster_114146	.	139	181	206	5	3	4	0.957512	WT>MUTANT	0.0212786	0.954348	IL
1:231150980-231151115	Cluster_114147	.	6	8	8	0	0	0	0.903317	WT>MUTANT	0.0438169	0.999996	IL
1:231151595-231151660	Cluster_114148	.	11	13	10	0	0	0	0.936472	WT>MUTANT	0.030461	0.998074	IL
1:231153700-231153756	Cluster_114149	.	12	11	10	0	0	0	0.939449	WT>MUTANT	0.0293303	0.99699	IL
1:231153971-231154287	Cluster_114150	.	36	30	29	1	1	0	0.959121	WT>MUTANT	0.0199011	0.932964	IL
1:231155087-231155299	Cluster_114151	.	117	116	146	0	0	1	0.956625	WT>MUTANT	0.0215776	0.958186	IL
1:231157086-231157269	Cluster_114152	.	19	25	14	0	0	0	0.928626	WT>MUTANT	0.0341804	0.999593	IL
1:231404386-231404543	Cluster_114172	.	13	12	16	0	1	0	0.890362	WT>MUTANT	0.0494606	1	IL
1:231575511-231575721	Cluster_114178	.	59	38	52	10	7	4	0.952843	WT>MUTANT	0.0232733	0.974983	IL
1:231766297-231766787	Cluster_114184	.	103	76	88	11	17	12	0.981356	WT>MUTANT	0.0105849	0.520558	IL
1:231791050-231791421	Cluster_114186	.	141	133	157	5	0	4	0.977507	WT>MUTANT	0.0121183	0.628062	IL
1:232115884-232116310	Cluster_114197	.	69	46	47	0	0	0	0.948917	WT>MUTANT	0.0252841	0.987055	IL
1:232131548-232131753	Cluster_114198	.	225	210	222	2	0	0	0.992955	WT>MUTANT	0.00402588	0.0700735	IL
1:232132517-232132638	Cluster_114199	.	14	12	8	0	0	0	0.911109	WT>MUTANT	0.0405924	0.999979	IL
1:232399285-232399739	Cluster_114212	.	97	90	90	19	22	17	0.99793	WT>MUTANT	0.00141214	0.00704157	IL
1:232404497-232404563	Cluster_114213	.	10	11	8	0	0	0	0.911623	WT>MUTANT	0.0402166	0.999975	IL
1:232457311-232457731	Cluster_114216	.	96	62	88	0	0	0	0.940756	WT>MUTANT	0.0285103	0.995892	IL
1:232458720-232458857	Cluster_114217	.	13	16	16	0	0	0	0.959758	WT>MUTANT	0.0195869	0.927164	IL
1:232459907-232460322	Cluster_114218	.	66	76	61	2	0	4	0.958291	WT>MUTANT	0.0205221	0.943377	IL
1:232578288-232578835	Cluster_114235	.	79	82	92	0	2	0	0.978286	WT>MUTANT	0.0115918	0.593027	IL
1:232579044-232579374	Cluster_114236	.	22	22	34	0	0	0	0.950516	WT>MUTANT	0.0242071	0.981434	IL
1:232582169-232582466	Cluster_114238	.	61	72	50	0	0	0	0.971788	WT>MUTANT	0.014643	0.77191	IL
1:232627818-232628067	Cluster_114246	.	30	25	22	0	0	0	0.975726	WT>MUTANT	0.0129021	0.677487	IL
1:232775459-232775687	Cluster_114253	.	349	329	388	0	0	0	0.987623	WT>MUTANT	0.00687914	0.236175	IL
1:232797589-232797743	Cluster_114255	.	52	51	65	0	0	0	0.977891	WT>MUTANT	0.0118557	0.610751	IL
1:232802903-232803272	Cluster_114256	.	55	37	45	0	0	3	0.899963	WT>MUTANT	0.0455543	0.999998	IL
1:232807547-232807744	Cluster_114258	.	17	19	18	0	1	0	0.938994	WT>MUTANT	0.0296522	0.997346	IL
1:232865451-232865708	Cluster_114262	.	33	30	25	0	0	0	0.979775	WT>MUTANT	0.0110893	0.557398	IL
1:232897864-232897963	Cluster_114264	.	51	37	50	0	0	0	0.963235	WT>MUTANT	0.0174863	0.878141	IL
1:233011703-233011861	Cluster_114274	.	13	14	20	0	0	0	0.928814	WT>MUTANT	0.0336734	0.999491	IL
1:233361214-233361577	Cluster_114290	.	50	35	33	0	0	0	0.953642	WT>MUTANT	0.0226513	0.969682	IL
1:233477756-233477817	Cluster_114295	.	16	11	12	0	0	0	0.922088	WT>MUTANT	0.0357331	0.999796	IL
1:233478129-233478685	Cluster_114296	.	77	59	87	0	0	0	0.970355	WT>MUTANT	0.0153382	0.803367	IL
1:233479752-233480106	Cluster_114297	.	24	24	24	0	0	0	0.986746	WT>MUTANT	0.00730643	0.265269	IL
1:233506940-233507193	Cluster_114298	.	29	22	34	0	0	0	0.958014	WT>MUTANT	0.0208286	0.948031	IL
1:233583463-233583660	Cluster_114303	.	21	19	29	0	0	0	0.955451	WT>MUTANT	0.0220356	0.963486	IL
1:233585202-233585423	Cluster_114304	.	26	23	24	0	0	0	0.983041	WT>MUTANT	0.00987356	0.465176	IL
1:233637137-233637339	Cluster_114305	.	21	29	24	0	0	0	0.970748	WT>MUTANT	0.0149233	0.78492	IL
1:233638584-233638961	Cluster_114307	.	47	45	42	0	0	0	0.991786	WT>MUTANT	0.00505113	0.118976	IL
1:233717476-233717665	Cluster_114308	.	13	10	15	0	0	0	0.944296	WT>MUTANT	0.0267271	0.992132	IL
1:233815410-233815590	Cluster_114314	.	9	7	9	0	0	0	0.912167	WT>MUTANT	0.0394537	0.999964	IL
1:233817242-233817359	Cluster_114315	.	44	40	52	0	0	0	0.97565	WT>MUTANT	0.0130322	0.685341	IL
1:234114365-234114809	Cluster_114334	.	195	134	208	0	0	0	0.903209	WT>MUTANT	0.0440088	0.999996	IL
1:234197184-234197226	Cluster_114341	.	17	16	14	0	0	0	0.958	WT>MUTANT	0.0209788	0.950214	IL
1:234198368-234198630	Cluster_114342	.	36	48	51	2	0	0	0.91546	WT>MUTANT	0.0384936	0.999943	IL
1:234202978-234203196	Cluster_114345	.	20	17	17	0	2	0	0.907437	WT>MUTANT	0.0422847	0.999991	IL
1:234316019-234316277	Cluster_114355	.	117	85	103	25	30	34	0.986089	WT>MUTANT	0.00809398	0.323249	IL
1:234336803-234337310	Cluster_114356	.	38	55	48	2	3	0	0.897995	WT>MUTANT	0.0465261	0.999999	IL
1:234341572-234341913	Cluster_114359	.	139	101	116	0	0	1	0.93398	WT>MUTANT	0.0313014	0.998625	IL
1:234353996-234354314	Cluster_114360	.	428	421	495	0	1	0	0.979596	WT>MUTANT	0.0113354	0.575202	IL
1:234382979-234383344	Cluster_114362	.	141	127	108	1	0	5	0.94428	WT>MUTANT	0.0268891	0.99257	IL
1:234803787-234803873	Cluster_114449	.	31	31	24	0	2	0	0.928663	WT>MUTANT	0.0338438	0.999528	IL
1:234840589-234840717	Cluster_114452	.	9	7	10	0	0	0	0.917168	WT>MUTANT	0.0381202	0.999932	IL
1:234844078-234844656	Cluster_114453	.	68	55	72	0	0	0	0.987818	WT>MUTANT	0.00673445	0.226602	IL
1:234963358-234963523	Cluster_114456	.	14	18	17	0	0	0	0.968316	WT>MUTANT	0.015903	0.826443	IL
1:234968300-234968694	Cluster_114457	.	57	80	57	0	0	0	0.966893	WT>MUTANT	0.0162092	0.837676	IL
1:235259829-235259991	Cluster_114470	.	19	23	29	0	1	0	0.894765	WT>MUTANT	0.0478827	1	IL
1:235510287-235510314	Cluster_114475	.	6	8	7	0	0	0	0.890571	WT>MUTANT	0.049262	1	IL
1:235515499-235516027	Cluster_114476	.	160	168	181	0	0	3	0.987141	WT>MUTANT	0.00716136	0.2554	IL
1:235628355-235628515	Cluster_114479	.	16	24	21	0	0	0	0.958023	WT>MUTANT	0.0206764	0.945754	IL
1:235703648-235703771	Cluster_114481	.	14	16	13	0	0	0	0.96338	WT>MUTANT	0.017323	0.87349	IL
1:235730683-235731228	Cluster_114484	.	158	135	183	0	0	0	0.974658	WT>MUTANT	0.0134234	0.708265	IL
1:235732022-235732248	Cluster_114485	.	61	68	67	0	0	0	0.991263	WT>MUTANT	0.00552774	0.148574	IL
1:235733084-235733353	Cluster_114486	.	56	40	46	0	0	3	0.916067	WT>MUTANT	0.0383065	0.999938	IL
1:235768561-235769059	Cluster_114488	.	61	45	47	0	4	0	0.91058	WT>MUTANT	0.0411519	0.999984	IL
1:235777844-235778139	Cluster_114490	.	30	43	43	2	0	0	0.897001	WT>MUTANT	0.0471013	0.999999	IL
1:235816553-235816901	Cluster_114495	.	107	115	125	0	2	0	0.981807	WT>MUTANT	0.0102202	0.492764	IL
1:235875069-235875332	Cluster_114501	.	22	21	34	0	0	0	0.927424	WT>MUTANT	0.0346855	0.999675	IL
1:235886789-235886931	Cluster_114502	.	45	52	66	1	0	0	0.919013	WT>MUTANT	0.0368321	0.999876	IL
1:235887677-235887817	Cluster_114503	.	16	14	20	0	0	0	0.952967	WT>MUTANT	0.0229635	0.972448	IL
1:235966869-235967074	Cluster_114506	.	54	57	64	0	0	0	0.98753	WT>MUTANT	0.00701891	0.2457	IL
1:235994705-235994789	Cluster_114508	.	6	7	7	0	0	0	0.894631	WT>MUTANT	0.0480763	1	IL
1:236474112-236474439	Cluster_114554	.	184	141	161	0	0	4	0.939478	WT>MUTANT	0.0291685	0.996796	IL
1:236504699-236504883	Cluster_114556	.	130	95	137	2	1	0	0.918386	WT>MUTANT	0.0375705	0.999912	IL
1:236507576-236507878	Cluster_114558	.	0	7	0	52	63	53	0.929462	MUTANT>WT	0.0333302	0.99941	IL
1:236693834-236694279	Cluster_114565	.	71	82	68	0	0	0	0.992054	WT>MUTANT	0.00491933	0.111679	IL
1:236749138-236749557	Cluster_114567	.	75	66	84	0	0	0	0.988313	WT>MUTANT	0.00658722	0.217065	IL
1:236810007-236810162	Cluster_114568	.	16	19	13	0	0	0	0.959022	WT>MUTANT	0.020211	0.938345	IL
1:236910779-236911025	Cluster_114575	.	40	43	40	0	6	0	0.946825	WT>MUTANT	0.0259129	0.989566	IL
1:237015648-237015903	Cluster_114587	.	46	34	39	0	0	0	0.979303	WT>MUTANT	0.0114586	0.583994	IL
1:237116780-237116979	Cluster_114593	.	45	47	44	0	0	0	0.989666	WT>MUTANT	0.00605464	0.181709	IL
1:237117253-237117665	Cluster_114594	.	146	129	140	0	0	0	0.995375	WT>MUTANT	0.00251802	0.0249053	IL
1:237118602-237119179	Cluster_114595	.	57	48	45	0	0	0	0.988933	WT>MUTANT	0.00644555	0.207806	IL
1:237236884-237237120	Cluster_114598	.	35	24	43	0	0	0	0.90794	WT>MUTANT	0.0419057	0.999989	IL
1:237267162-237267288	Cluster_114603	.	22	29	23	0	0	0	0.969372	WT>MUTANT	0.0157568	0.820764	IL
1:237306224-237306630	Cluster_114604	.	69	63	67	4	3	4	0.986514	WT>MUTANT	0.00771426	0.294462	IL
1:237582395-237582632	Cluster_114611	.	120	162	136	43	46	49	0.981406	WT>MUTANT	0.0104664	0.511449	IL
1:237587838-237587964	Cluster_114614	.	30	25	24	0	0	0	0.970664	WT>MUTANT	0.0150632	0.791229	IL
1:237594376-237594787	Cluster_114616	.	180	140	138	0	0	0	0.971849	WT>MUTANT	0.0145059	0.765289	IL
1:237641710-237641961	Cluster_114620	.	28	26	24	0	0	0	0.983578	WT>MUTANT	0.0096471	0.446764	IL
1:237664574-237664794	Cluster_114622	.	37	49	34	0	0	0	0.963642	WT>MUTANT	0.017158	0.868681	IL
1:237911687-237911998	Cluster_114639	.	32	27	30	2	0	0	0.954484	WT>MUTANT	0.0224943	0.968209	IL
1:237947172-237947400	Cluster_114641	.	21	29	18	0	0	0	0.947079	WT>MUTANT	0.0257544	0.98898	IL
1:237980323-237980490	Cluster_114642	.	15	17	23	0	0	0	0.950539	WT>MUTANT	0.0240501	0.980468	IL
1:238015049-238015338	Cluster_114646	.	45	27	39	0	0	0	0.942605	WT>MUTANT	0.027859	0.994769	IL
1:238015911-238016057	Cluster_114647	.	20	15	21	0	0	0	0.959602	WT>MUTANT	0.0197434	0.930107	IL
1:238020055-238020235	Cluster_114649	.	16	12	15	1	0	0	0.900698	WT>MUTANT	0.0451691	0.999998	IL
1:238021215-238021343	Cluster_114650	.	17	12	12	0	0	0	0.93783	WT>MUTANT	0.0301339	0.997807	IL
1:238021886-238022333	Cluster_114651	.	58	35	55	0	0	0	0.934312	WT>MUTANT	0.031132	0.998527	IL
1:238079747-238080105	Cluster_114655	.	108	82	94	1	0	0	0.960245	WT>MUTANT	0.0191111	0.917663	IL
1:238080754-238081152	Cluster_114656	.	93	88	97	0	0	0	0.994958	WT>MUTANT	0.00308718	0.0394134	IL
1:238284891-238285267	Cluster_114660	.	55	59	63	0	0	0	0.992333	WT>MUTANT	0.0046487	0.0974824	IL
1:238297918-238298214	Cluster_114661	.	49	57	65	0	0	0	0.982904	WT>MUTANT	0.00998641	0.474319	IL
1:238303576-238303830	Cluster_114665	.	10	3	4	40	51	40	0.921024	MUTANT>WT	0.0362773	0.999841	IL
1:238600952-238601281	Cluster_114672	.	26	33	23	0	0	0	0.973043	WT>MUTANT	0.0140862	0.744463	IL
1:238622633-238623114	Cluster_114674	.	129	150	154	58	66	57	0.979811	WT>MUTANT	0.0109624	0.548262	IL
1:238663110-238663534	Cluster_114675	.	56	52	45	9	10	13	0.965907	WT>MUTANT	0.0165206	0.848463	IL
1:238668566-238668862	Cluster_114676	.	165	180	204	3	8	0	0.960921	WT>MUTANT	0.0186231	0.907051	IL
1:238734185-238734696	Cluster_114681	.	85	89	80	0	0	0	0.995455	WT>MUTANT	0.00228388	0.0203742	IL
1:238874196-238874379	Cluster_114688	.	50	53	48	0	0	0	0.989479	WT>MUTANT	0.00618601	0.190319	IL
1:238875831-238876277	Cluster_114690	.	46	49	41	0	0	0	0.991567	WT>MUTANT	0.00529716	0.133667	IL
1:239174295-239174699	Cluster_114696	.	43	48	59	0	2	0	0.933635	WT>MUTANT	0.0314707	0.998716	IL
1:239273623-239273789	Cluster_114701	.	0	0	0	24	21	25	0.976133	MUTANT>WT	0.0126367	0.661306	IL
1:239319367-239319684	Cluster_114706	.	106	95	108	18	9	0	0.949248	WT>MUTANT	0.0251306	0.986358	IL
1:239467896-239468356	Cluster_114712	.	128	100	127	0	2	1	0.957463	WT>MUTANT	0.0214262	0.95629	IL
1:239522524-239522636	Cluster_114718	.	7	10	7	0	0	0	0.898275	WT>MUTANT	0.0461404	0.999999	IL
1:239523165-239523277	Cluster_114719	.	32	22	34	0	0	0	0.939251	WT>MUTANT	0.0294914	0.997173	IL
1:239524211-239524755	Cluster_114720	.	383	393	377	0	0	0	0.998067	WT>MUTANT	0.00124763	0.0049817	IL
1:239525039-239525162	Cluster_114721	.	20	21	14	0	0	0	0.950003	WT>MUTANT	0.0248251	0.984868	IL
1:239553685-239553987	Cluster_114722	.	44	56	40	0	0	0	0.973853	WT>MUTANT	0.0138203	0.730317	IL
1:239565945-239566221	Cluster_114723	.	133	163	140	0	0	1	0.973795	WT>MUTANT	0.0139507	0.737384	IL
1:239597316-239597746	Cluster_114724	.	112	89	92	0	0	0	0.986546	WT>MUTANT	0.00758309	0.284817	IL
1:239726388-239726421	Cluster_114729	.	0	0	0	10	17	16	0.901674	MUTANT>WT	0.0445878	0.999997	IL
1:239783522-239783743	Cluster_114731	.	12	17	13	0	0	0	0.953638	WT>MUTANT	0.0228062	0.971088	IL
1:239955368-239955429	Cluster_114735	.	17	11	18	0	0	0	0.910306	WT>MUTANT	0.0413371	0.999986	IL
1:240011622-240011910	Cluster_114738	.	71	80	82	1	3	3	0.984863	WT>MUTANT	0.00895999	0.390749	IL
1:240073193-240073528	Cluster_114743	.	56	60	78	0	0	0	0.966494	WT>MUTANT	0.0163637	0.843115	IL
1:240096450-240096609	Cluster_114746	.	26	26	35	0	0	0	0.962595	WT>MUTANT	0.0179748	0.891292	IL
1:240110906-240111310	Cluster_114748	.	62	71	94	0	0	0	0.943308	WT>MUTANT	0.0273776	0.99376	IL
1:240172182-240172494	Cluster_114751	.	89	84	77	4	6	5	0.993238	WT>MUTANT	0.00366437	0.0570723	IL
1:240174701-240174822	Cluster_114753	.	9	10	14	0	0	0	0.91288	WT>MUTANT	0.0390686	0.999956	IL
1:240300188-240300446	Cluster_114761	.	82	86	91	20	15	13	0.998732	WT>MUTANT	0.000877672	0.00175473	IL
1:240300825-240301402	Cluster_114762	.	218	242	275	5	7	22	0.962638	WT>MUTANT	0.0178142	0.887067	IL
1:240302610-240302832	Cluster_114764	.	47	47	43	1	7	4	0.961068	WT>MUTANT	0.0184595	0.903271	IL
1:240539982-240540208	Cluster_114783	.	49	53	55	0	0	0	0.990122	WT>MUTANT	0.00577872	0.164536	IL
1:240545760-240546443	Cluster_114784	.	136	133	156	76	74	65	0.932992	WT>MUTANT	0.0319759	0.998956	IL
1:240546858-240547021	Cluster_114785	.	66	68	82	2	3	3	0.991456	WT>MUTANT	0.00541313	0.141069	IL
1:240547360-240547712	Cluster_114786	.	64	88	71	0	0	0	0.978072	WT>MUTANT	0.0117243	0.601951	IL
1:240579931-240580197	Cluster_114789	.	64	69	64	0	0	0	0.992782	WT>MUTANT	0.00419387	0.0767854	IL
1:240823914-240824059	Cluster_114797	.	15	20	13	0	0	0	0.950388	WT>MUTANT	0.024363	0.982355	IL
1:240883726-240883862	Cluster_114801	.	21	21	19	5	6	1	0.921876	WT>MUTANT	0.0360948	0.999827	IL
1:240954873-240955339	Cluster_114810	.	163	144	164	1	3	4	0.992337	WT>MUTANT	0.00450496	0.0905091	IL
1:240989686-240989763	Cluster_114816	.	11	11	8	0	0	0	0.928279	WT>MUTANT	0.034348	0.999622	IL
1:240990936-240991076	Cluster_114817	.	62	64	66	0	0	0	0.991043	WT>MUTANT	0.00564206	0.1562	IL
1:240991658-240991996	Cluster_114818	.	81	70	72	3	3	1	0.985071	WT>MUTANT	0.00860771	0.362361	IL
1:241037207-241037505	Cluster_114822	.	24	27	26	0	0	0	0.986146	WT>MUTANT	0.0079702	0.313702	IL
1:241060792-241060943	Cluster_114824	.	159	135	154	46	53	35	0.983398	WT>MUTANT	0.00975928	0.455949	IL
1:241160819-241161089	Cluster_114825	.	124	169	162	0	0	0	0.957656	WT>MUTANT	0.0211292	0.952322	IL
1:241329525-241329792	Cluster_114832	.	20	15	27	0	0	0	0.92626	WT>MUTANT	0.0348575	0.999699	IL
1:241359408-241359804	Cluster_114834	.	72	58	70	0	0	0	0.989351	WT>MUTANT	0.00631352	0.198941	IL
1:241360499-241360687	Cluster_114835	.	17	26	14	0	0	0	0.906932	WT>MUTANT	0.0426611	0.999993	IL
1:241363001-241363214	Cluster_114836	.	30	18	21	0	0	0	0.939536	WT>MUTANT	0.0290052	0.99659	IL
1:241364128-241364733	Cluster_114837	.	296	239	276	7	7	6	0.993452	WT>MUTANT	0.00345785	0.0506527	IL
1:241415224-241415476	Cluster_114843	.	41	33	39	0	0	0	0.984469	WT>MUTANT	0.00918446	0.409318	IL
1:241464917-241465065	Cluster_114846	.	20	32	25	0	0	0	0.941338	WT>MUTANT	0.0281818	0.995358	IL
1:241529624-241529847	Cluster_114849	.	39	24	26	0	0	0	0.922018	WT>MUTANT	0.0359144	0.999812	IL
1:241531478-241531780	Cluster_114850	.	123	121	140	0	0	0	0.992154	WT>MUTANT	0.00478773	0.104564	IL
1:241558947-241559150	Cluster_114851	.	97	121	94	0	0	0	0.975575	WT>MUTANT	0.0131602	0.693026	IL
1:241587773-241587943	Cluster_114853	.	163	164	136	0	0	0	0.985338	WT>MUTANT	0.00822802	0.333172	IL
1:24200358-24200552	Cluster_103750	.	0	0	0	21	15	14	0.950197	MUTANT>WT	0.0245181	0.983234	IL
1:242208900-242209096	Cluster_114867	.	29	30	24	1	2	3	0.925846	WT>MUTANT	0.0352007	0.999742	IL
1:242251060-242251256	Cluster_114873	.	15	10	14	0	0	0	0.943759	WT>MUTANT	0.0270521	0.992988	IL
1:242252155-242252273	Cluster_114874	.	11	9	8	0	0	0	0.933276	WT>MUTANT	0.0316402	0.998801	IL
1:242457098-242457475	Cluster_114883	.	73	70	57	0	1	0	0.965455	WT>MUTANT	0.0168307	0.858696	IL
1:242968656-242968801	Cluster_114904	.	10	13	11	0	0	0	0.948201	WT>MUTANT	0.0254401	0.987725	IL
1:242969509-242969744	Cluster_114905	.	41	42	50	1	0	0	0.969727	WT>MUTANT	0.0154791	0.809319	IL
1:243148573-243148988	Cluster_114919	.	98	79	93	28	26	19	0.991688	WT>MUTANT	0.00517657	0.1263	IL
1:243170618-243170863	Cluster_114921	.	20	16	24	0	0	0	0.959884	WT>MUTANT	0.0194292	0.924111	IL
1:243254737-243255140	Cluster_114925	.	99	89	77	0	0	0	0.984985	WT>MUTANT	0.00872861	0.371935	IL
1:243446386-243446567	Cluster_114932	.	32	29	31	0	0	0	0.984816	WT>MUTANT	0.00907113	0.4	IL
1:243458042-243458604	Cluster_114935	.	394	433	481	0	4	1	0.971379	WT>MUTANT	0.0147814	0.778439	IL
1:243482968-243483203	Cluster_114936	.	95	89	89	10	11	12	0.999513	WT>MUTANT	0.000487452	0.000487452	IL
1:243505836-243506097	Cluster_114940	.	63	66	56	10	8	9	0.996652	WT>MUTANT	0.00200122	0.0159013	IL
1:243563365-243563614	Cluster_114947	.	24	26	25	0	0	0	0.985302	WT>MUTANT	0.00835741	0.342973	IL
1:243714430-243714573	Cluster_114952	.	21	23	21	0	3	3	0.890233	WT>MUTANT	0.0498547	1	IL
1:243758859-243759176	Cluster_114954	.	29	31	29	0	0	1	0.967303	WT>MUTANT	0.0160556	0.832118	IL
1:243793240-243793286	Cluster_114955	.	0	0	0	15	10	12	0.906113	MUTANT>WT	0.0428509	0.999993	IL
1:243825222-243825739	Cluster_114957	.	84	78	67	0	0	3	0.965838	WT>MUTANT	0.0166753	0.85364	IL
1:243876443-243876796	Cluster_114959	.	85	103	97	5	12	3	0.974297	WT>MUTANT	0.0135569	0.715764	IL
1:243877544-243878147	Cluster_114960	.	86	91	74	2	1	1	0.985199	WT>MUTANT	0.00848375	0.352697	IL
1:244050093-244050512	Cluster_114966	.	130	112	119	15	12	12	0.998698	WT>MUTANT	0.00101923	0.00305479	IL
1:244118769-244119086	Cluster_114968	.	88	73	80	3	6	8	0.984954	WT>MUTANT	0.0088456	0.381385	IL
1:244128425-244128554	Cluster_114969	.	12	11	15	0	0	0	0.944605	WT>MUTANT	0.0265634	0.991668	IL
1:244129444-244129583	Cluster_114970	.	8	8	12	0	0	0	0.910739	WT>MUTANT	0.0409662	0.999983	IL
1:244175913-244176011	Cluster_114972	.	17	14	17	4	1	1	0.905212	WT>MUTANT	0.0430425	0.999994	IL
1:244217653-244218099	Cluster_114974	.	52	54	50	5	0	1	0.964403	WT>MUTANT	0.0169925	0.863726	IL
1:244423167-244423344	Cluster_114978	.	167	155	159	0	0	0	0.995074	WT>MUTANT	0.00273696	0.0297089	IL
1:244526108-244526474	Cluster_114983	.	60	78	77	0	0	0	0.9836	WT>MUTANT	0.00953419	0.437527	IL
1:244530937-244531277	Cluster_114985	.	306	301	242	7	1	0	0.935826	WT>MUTANT	0.0306279	0.998198	IL
1:244564003-244564152	Cluster_114987	.	17	24	16	0	0	0	0.947982	WT>MUTANT	0.0255955	0.988364	IL
1:244642661-244642913	Cluster_114995	.	29	30	24	0	0	0	0.982792	WT>MUTANT	0.0100975	0.483365	IL
1:244655130-244655415	Cluster_114999	.	56	67	56	19	18	26	0.975067	WT>MUTANT	0.013291	0.70068	IL
1:244796659-244796949	Cluster_115008	.	20	16	25	0	0	0	0.956405	WT>MUTANT	0.0217284	0.960009	IL
1:244822353-244822877	Cluster_115011	.	119	122	95	13	13	19	0.989671	WT>MUTANT	0.0059209	0.173165	IL
1:244848234-244848735	Cluster_115012	.	29	26	34	0	0	0	0.984051	WT>MUTANT	0.00930108	0.418739	IL
1:244886928-244887279	Cluster_115013	.	40	52	53	13	13	6	0.939652	WT>MUTANT	0.0288405	0.996371	IL
1:245035416-245035572	Cluster_115019	.	24	23	26	0	0	0	0.979767	WT>MUTANT	0.0112128	0.566354	IL
1:245336665-245336764	Cluster_115037	.	10	12	9	0	0	0	0.937521	WT>MUTANT	0.0302956	0.997944	IL
1:245540423-245540574	Cluster_115052	.	11	20	13	0	0	0	0.892139	WT>MUTANT	0.0486669	1	IL
1:245551527-245551627	Cluster_115055	.	26	28	30	0	0	0	0.977516	WT>MUTANT	0.0119886	0.619503	IL
1:245553674-245553854	Cluster_115056	.	13	16	8	0	0	0	0.89853	WT>MUTANT	0.0457505	0.999999	IL
1:245554755-245554973	Cluster_115057	.	169	171	160	0	13	0	0.974273	WT>MUTANT	0.0136878	0.723076	IL
1:245585051-245585317	Cluster_115058	.	32	26	35	1	3	1	0.907562	WT>MUTANT	0.0420957	0.99999	IL
1:245725004-245725209	Cluster_115063	.	20	19	30	0	0	0	0.929027	WT>MUTANT	0.0335021	0.999452	IL
1:245729096-245729175	Cluster_115064	.	11	15	18	0	0	0	0.914399	WT>MUTANT	0.0386836	0.999948	IL
1:245730237-245730359	Cluster_115065	.	13	11	13	0	0	0	0.955627	WT>MUTANT	0.0218825	0.961783	IL
1:245757421-245757650	Cluster_115068	.	45	34	44	1	0	0	0.954782	WT>MUTANT	0.0223408	0.966693	IL
1:245788794-245789049	Cluster_115072	.	41	50	50	0	0	0	0.986668	WT>MUTANT	0.00744654	0.275064	IL
1:245902326-245902628	Cluster_115076	.	35	30	29	5	1	4	0.895002	WT>MUTANT	0.0476883	1	IL
1:245904922-245905099	Cluster_115077	.	18	11	11	0	0	0	0.910893	WT>MUTANT	0.0407798	0.999981	IL
1:245941862-245941963	Cluster_115080	.	16	14	11	0	0	0	0.938572	WT>MUTANT	0.0299721	0.997661	IL
1:246004637-246004799	Cluster_115085	.	23	20	25	0	1	3	0.900708	WT>MUTANT	0.0449765	0.999998	IL
1:246100346-246100438	Cluster_115089	.	17	19	22	0	0	0	0.962718	WT>MUTANT	0.0176513	0.882684	IL
1:246101442-246101824	Cluster_115090	.	272	246	272	40	20	13	0.996926	WT>MUTANT	0.00180881	0.0125954	IL
1:246242943-246243108	Cluster_115094	.	16	21	19	0	0	0	0.969679	WT>MUTANT	0.0156179	0.815101	IL
1:246245207-246245529	Cluster_115095	.	39	58	50	0	0	0	0.970637	WT>MUTANT	0.0152007	0.797359	IL
1:246257270-246257796	Cluster_115096	.	59	67	53	0	3	0	0.960212	WT>MUTANT	0.0192701	0.920939	IL
1:246258127-246258295	Cluster_115097	.	35	43	35	0	0	0	0.981158	WT>MUTANT	0.0107029	0.529591	IL
1:246261236-246261489	Cluster_115100	.	39	28	23	0	0	0	0.918482	WT>MUTANT	0.0372036	0.999895	IL
1:246264680-246265015	Cluster_115101	.	109	75	94	3	1	0	0.902236	WT>MUTANT	0.0443945	0.999997	IL
1:246268711-246268999	Cluster_115102	.	380	344	346	0	0	0	0.994814	WT>MUTANT	0.00323709	0.0443949	IL
1:252262544-252262690	Cluster_115547	.	35	41	31	0	0	0	0.975913	WT>MUTANT	0.0127699	0.669464	IL
1:262594777-262594863	Cluster_116344	.	5	13	6	51	31	52	0.933244	MUTANT>WT	0.0318082	0.998881	IL
1:296297759-296297929	Cluster_118890	.	0	0	0	89	112	70	0.903792	MUTANT>WT	0.0434304	0.999995	IL
1:82136150-82136235	Cluster_107573	.	0	0	0	13	14	9	0.918676	MUTANT>WT	0.0370182	0.999886	IL
10:10566873-10567046	Cluster_808	.	0	0	0	116	137	104	0.977277	MUTANT>WT	0.0122476	0.636513	IL
10:11194181-11194300	Cluster_855	.	8	8	6	0	0	0	0.895307	WT>MUTANT	0.0472979	0.999999	IL
10:136154488-136154512	Cluster_7007	.	19	25	18	0	0	0	0.952408	WT>MUTANT	0.02358	0.977304	IL
10:54437835-54437894	Cluster_2236	.	39	48	34	0	0	0	0.959037	WT>MUTANT	0.0200571	0.93571	IL
2:149977752-149977848	Cluster_82358	.	9	7	10	0	0	0	0.912667	WT>MUTANT	0.0392609	0.99996	IL
2:158006228-158006270	Cluster_82708	.	10	9	8	0	0	0	0.911653	WT>MUTANT	0.0400277	0.999973	IL
2:16353059-16353198	Cluster_76225	zma-MIR399e	16	20	13	131	111	178	0.992742	MUTANT>WT	0.00434707	0.0834859	IL
2:18032451-18032786	Cluster_76362	.	15	26	14	48	56	52	0.917365	MUTANT>WT	0.037937	0.999926	IL
2:217518583-217518682	Cluster_87098	.	14	15	21	70	143	134	0.951397	MUTANT>WT	0.0238913	0.979451	IL
2:2397753-2397858	Cluster_74724	.	0	0	0	12	11	16	0.940805	MUTANT>WT	0.0283468	0.995633	IL
2:59861492-59861548	Cluster_79157	.	12	16	12	0	0	0	0.932562	WT>MUTANT	0.0321439	0.999027	IL
2:60084174-60084214	Cluster_79169	.	9	10	9	0	0	0	0.927609	WT>MUTANT	0.0345171	0.999649	IL
3:128712677-128712919	Cluster_66967	.	24	19	21	56	46	45	0.909004	MUTANT>WT	0.041526	0.999987	IL
3:156495170-156495333	Cluster_68443	.	0	0	0	11	14	12	0.952912	MUTANT>WT	0.0231192	0.973745	IL
3:178449696-178449721	Cluster_69919	.	10	13	8	0	0	0	0.891891	WT>MUTANT	0.0488644	1	IL
3:179863605-179864428	Cluster_70065	.	0	491	531	577	578	602	0.930995	MUTANT>WT	0.0326468	0.999212	IL
3:181372994-181373111	Cluster_70200	.	31	47	31	0	0	0	0.925855	WT>MUTANT	0.0350298	0.999721	IL
3:212520321-212520460	Cluster_72773	.	64	52	52	15	26	16	0.945034	WT>MUTANT	0.0262349	0.990664	IL
3:218324851-218324919	Cluster_73329	.	0	0	0	12	8	9	0.890246	MUTANT>WT	0.0496583	1	IL
3:7257927-7258429	Cluster_61891	.	0	0	0	50	34	56	0.961964	MUTANT>WT	0.0182944	0.899352	IL
3:88780598-88780902	Cluster_65679	.	0	0	0	69	55	42	0.935332	MUTANT>WT	0.0307956	0.998314	IL
4:159948741-159948779	Cluster_96233	.	0	0	0	67	49	48	0.94305	MUTANT>WT	0.0276985	0.99445	IL
4:174804954-174805097	Cluster_97155	.	7	12	12	35	50	38	0.976854	MUTANT>WT	0.012503	0.653025	IL
4:177152810-177152860	Cluster_97308	.	0	0	0	9	12	16	0.897728	MUTANT>WT	0.0467183	0.999999	IL
4:18585160-18585608	Cluster_90317	.	82	96	87	317	0	0	0.930408	MUTANT>WT	0.0329873	0.999318	IL
4:22247011-22247067	Cluster_90544	.	0	0	0	220	137	209	0.918426	MUTANT>WT	0.0373877	0.999904	IL
4:3294735-3295086	Cluster_89165	.	272	220	236	4	7	5	0.995015	WT>MUTANT	0.00292427	0.0345455	IL
4:53315332-53315382	Cluster_92112	.	0	0	0	10	11	8	0.903531	MUTANT>WT	0.0436239	0.999996	IL
5:108045818-108046091	Cluster_54815	.	0	0	0	13	20	13	0.94258	MUTANT>WT	0.0280179	0.995069	IL
5:149427355-149427488	Cluster_56106	.	8	12	14	0	0	0	0.904242	WT>MUTANT	0.0432363	0.999995	IL
5:19828869-19829391	Cluster_50511	.	141	133	119	0	0	217	0.911909	WT>MUTANT	0.0396459	0.999967	IL
5:27348886-27349064	Cluster_51052	.	0	0	0	30	43	26	0.929804	MUTANT>WT	0.0331588	0.999366	IL
5:30783024-30783102	Cluster_51308	.	0	0	0	8	9	13	0.90252	MUTANT>WT	0.0442018	0.999997	IL
5:51642127-51642173	Cluster_52386	.	0	0	1	24	21	16	0.898314	MUTANT>WT	0.0459461	0.999999	IL
5:57434523-57434809	Cluster_52690	.	0	0	20	64	72	78	0.907236	MUTANT>WT	0.0424731	0.999992	IL
5:61460772-61461360	Cluster_52922	.	133	158	118	1	2	0	0.950005	WT>MUTANT	0.0246725	0.984072	IL
5:687532-687577	Cluster_48481	.	0	0	0	125	126	106	0.986396	MUTANT>WT	0.0078423	0.30406	IL
5:82620336-82620920	Cluster_53960	.	171	130	152	38	54	54	0.971967	WT>MUTANT	0.0143667	0.75849	IL
5:98946833-98946859	Cluster_54601	.	0	0	0	13	15	13	0.943355	MUTANT>WT	0.0272156	0.993385	IL
6:10576491-10576815	Cluster_18408	.	196	134	133	0	0	0	0.893014	WT>MUTANT	0.0484689	1	IL
6:112258256-112258698	Cluster_23484	.	193	211	161	0	0	0	0.977193	WT>MUTANT	0.0123748	0.644803	IL
6:11415553-11415687	Cluster_18612	.	0	0	0	1132	761	716	0.946788	MUTANT>WT	0.0260698	0.990121	IL
6:12168203-12168977	Cluster_18786	.	1152	1200	1114	0	131	0	0.972368	WT>MUTANT	0.0142258	0.751524	IL
6:124098753-124098801	Cluster_24227	.	18	15	16	0	0	0	0.958354	WT>MUTANT	0.0203674	0.940912	IL
6:15725572-15725867	Cluster_19228	.	72	84	51	0	0	0	0.913488	WT>MUTANT	0.0388757	0.999952	IL
6:159387427-159387588	Cluster_27438	.	0	0	0	20	13	17	0.952577	MUTANT>WT	0.0234271	0.97617	IL
6:27985192-27985282	Cluster_19729	.	17	20	14	3	6	1	0.911494	WT>MUTANT	0.0404045	0.999977	IL
6:78290902-78291292	Cluster_21395	.	43	0	0	164	152	140	0.93249	MUTANT>WT	0.0323107	0.999093	IL
6:93299869-93300062	Cluster_22196	.	0	87	0	203	219	210	0.930753	MUTANT>WT	0.032817	0.999267	IL
7:100649823-100650041	Cluster_42636	.	49	41	54	21	19	22	0.900313	WT>MUTANT	0.0453618	0.999998	IL
7:102052757-102053009	Cluster_42704	.	28	36	24	0	0	0	0.962457	WT>MUTANT	0.0181339	0.895373	IL
7:102447024-102447204	Cluster_42728	.	8	15	14	41	35	34	0.935127	MUTANT>WT	0.0309626	0.998424	IL
7:13595957-13596582	Cluster_39714	.	0	0	82	336	291	318	0.940246	MUTANT>WT	0.0286747	0.996137	IL
7:142148327-142148585	Cluster_45254	.	60	29	31	153	186	166	0.960651	MUTANT>WT	0.0187863	0.910708	IL
7:50110341-50110368	Cluster_41284	.	15	9	14	0	0	0	0.897716	WT>MUTANT	0.0469092	0.999999	IL
7:69378031-69378111	Cluster_41659	.	0	0	0	13	15	22	0.911689	MUTANT>WT	0.0398375	0.99997	IL
8:118407195-118407276	Cluster_33998	.	9	9	7	0	0	0	0.908374	WT>MUTANT	0.0417157	0.999988	IL
8:153846777-153846810	Cluster_36401	.	16	9	9	2	1	1	0.923271	WT>MUTANT	0.0355505	0.999779	IL
8:163932001-163932646	Cluster_37374	.	43	42	45	78	80	92	0.895231	MUTANT>WT	0.0474934	0.999999	IL
8:169805697-169805917	Cluster_38070	.	5	8	11	43	32	39	0.96029	MUTANT>WT	0.0189498	0.914254	IL
8:45009757-45009795	Cluster_30927	.	11	9	8	0	0	0	0.918071	WT>MUTANT	0.037753	0.999919	IL
8:6529995-6530085	Cluster_28916	.	23	23	34	0	0	0	0.932467	WT>MUTANT	0.0324761	0.999154	IL
8:74206089-74206224	Cluster_31801	.	0	0	0	26	42	44	0.898272	MUTANT>WT	0.0463334	0.999999	IL
9:103975667-103975767	Cluster_13445	.	6	7	7	30	25	23	0.981411	MUTANT>WT	0.0103451	0.502193	IL
9:115405221-115405402	Cluster_14191	.	56	61	67	14	29	27	0.900898	WT>MUTANT	0.0447825	0.999998	IL
9:138010006-138010121	Cluster_15885	.	39	40	45	11	0	0	0.893428	WT>MUTANT	0.0482726	1	IL
9:141721055-141721434	Cluster_16240	.	588	535	425	0	0	0	0.943148	WT>MUTANT	0.0275386	0.994115	IL
9:142270020-142270193	Cluster_16282	.	58	49	54	23	13	8	0.949777	WT>MUTANT	0.0249772	0.985628	IL
9:150988802-150988926	Cluster_17182	.	11	10	9	0	0	0	0.944789	WT>MUTANT	0.0263996	0.991179	IL
9:151587531-151587601	Cluster_17285	.	1	1	1	145	126	132	0.997473	MUTANT>WT	0.00159797	0.0095509	IL
9:151590154-151590431	Cluster_17287	.	0	0	1	51	53	40	0.955371	MUTANT>WT	0.0221872	0.965115	IL
9:27373104-27373369	Cluster_10539	.	72	49	76	9	19	10	0.93878	WT>MUTANT	0.0298124	0.997508	IL
9:35310258-35310306	Cluster_10899	.	17	11	13	0	0	0	0.919297	WT>MUTANT	0.0366457	0.999865	IL
9:58945492-58946046	Cluster_11586	.	902	919	1070	0	0	0	0.983811	WT>MUTANT	0.00941782	0.428149	IL
9:66727781-66728436	Cluster_11846	.	0	0	0	161	249	180	0.925515	MUTANT>WT	0.0353715	0.999761	IL
9:73084365-73084549	Cluster_11998	.	0	0	0	37	37	47	0.980095	MUTANT>WT	0.0108325	0.538954	IL
