# Supplementary material for: Distinct gene networks modulate floral induction of autonomous maize and photoperiod-dependent teosinte
Source: J Exp Bot. 2018 Apr 24;69(12):2937–52. doi: 10.1093/jxb/ery110 (PMC5972621; doi:10.1093/jxb/ery110)
Supplement: Supplementary Table S8 [file ery110_suppl_supplementary_table_s8.xlsx]

## Sheet: Table S10
Locus	Name	SD_rep1_reads_per_million	SD_rep2_reads_per_million	SD_rep3_reads_per_million	NB_rep1_reads_per_million	NB_rep2_reads_per_million	NB_rep3_reads_per_million	t-test_p_value	Tissue
chr6:159890156-159890362	zma-MIR399c	0	0	0	0.267476	0.298206	0.239994	8.98076e-05	ML
chr5:20332012-20332093	zma-MIR171m	0.328111	0.276126	0.27989	0.802429	0.894618	0.719982	0.000654161	ML
chr5:82459696-82459779	zma-MIR397b	921.665	1090.97	977.097	590.32	482.795	583.426	0.00185838	ML
chr2:11307388-11307521	zma-MIR169c	15.0931	28.1649	29.6684	46.5409	66.2017	58.3186	0.0112532	ML
chr3:96718768-96718868	zma-MIR169m	109.589	172.579	135.747	287.804	218.585	330.232	0.0201182	ML
chr9:153752340-153752417	zma-MIR528b	129.604	146.071	244.904	48.6807	57.5538	59.2786	0.0306823	ML
chr4:154743136-154743257	zma-MIR399b	0.328111	0.552252	0	1.33738	0.894618	1.91995	0.0319227	ML
chr6:159882381-159882485	zma-MIR399f	0.984334	1.38063	0.839671	4.81457	2.08744	4.0799	0.0354844	ML
chr5:164751651-164751800	zma-MIR169f	5.90601	3.58964	3.35868	6.15195	8.94618	9.59977	0.0415749	ML
chr1:46853174-46853289	zma-MIR164e	5.24978	7.17928	5.8777	4.81457	3.87668	3.83991	0.0417776	ML
chr5:183907877-183907966	zma-MIR156l	18.5064	15.0716	12.4789	30.5807	37.6016	29.0381	0.00571021	IL
chr2:32121369-32121494	zma-MIR156e	95.941	85.6241	64.6381	157.272	206.692	162.586	0.0067767	IL
chr4:137206467-137206583	zma-MIR156i	12.6623	10.2662	7.57149	20.4265	28.3187	23.0113	0.00747939	IL
chr8:126051663-126051768	zma-MIR169q	0	0	0	0.472289	0.352515	0.136972	0.0308515	IL
chr2:11307388-11307521	zma-MIR169c	10.2272	7.86344	7.7117	19.2458	37.0141	22.8744	0.0315715	IL
chr6:153550681-153550950	zma-MIR164c	22.8895	51.1123	20.1906	59.9808	64.5103	63.6921	0.0349335	IL
chr5:146933737-146933830	zma-MIR399h	0	0	0	0.236145	0.117505	0.410917	0.0403098	IL
chr4:47269335-47269525	zma-MIR169i	3.40907	0.873715	2.94447	11.8072	19.7409	7.67044	0.0423559	IL
